# Supplementary material for: Exploring cross-tissue DNA methylation patterns: blood–brain CpGs as potential neurodegenerative disease biomarkers
Source: Commun Biol. 2024 Jul 26;7:904. doi: 10.1038/s42003-024-06591-x (PMC11282059; doi:10.1038/s42003-024-06591-x)
Supplement: Supplementary file 4 — Supplementary Data 1 [file 42003_2024_6591_MOESM4_ESM.xlsx]

## Sheet: 18K_bbCpG
bb-CpG	CHR	MAPINFO	UCSC_RefGene_me	Correlation between blood and brain in
				IMAGE-CpG (450K)	IMAGE-CpG (EPIC)	BECon
cg00004209	1	17004267		0.745455	0.763636	NA
cg00010742	1	91182989	BARHL2	NA	0.718182	NA
cg00017157	1	167127353		NA	0.862338	NA
cg00043324	1	247195817		0.878788	0.801299	NA
cg00045070	1	55504649	PCSK9	NA	0.893506	NA
cg00055434	1	2415344	PLCH2	NA	0.824675	NA
cg00069771	1	233089275	C1orf57	NA	0.755844	NA
cg00070241	1	2631547	TTC34	NA	0.774026	NA
cg00078927	1	170822688		NA	0.735065	NA
cg00081729	1	240656737	GREM2	NA	0.833766	NA
cg00114966	1	197893920	LHX9	NA	0.828571	NA
cg00115080	1	86932835		NA	0.701299	NA
cg00123214	1	95703607	RWDD3	NA	0.863636	NA
cg00124902	1	34645109	C1orf94	0.939394	0.867532	NA
cg00125858	1	44569398		0.927273	0.701299	NA
cg00147160	1	26503991	CNKSR1	0.721212	0.755844	NA
cg00147627	1	10455147		0.69697	0.748052	NA
cg00162191	1	91853024	HFM1	0.793939	0.909091	NA
cg00173776	1	31465032	PUM1	NA	0.711688	NA
cg00173787	1	156698861	C1orf66	NA	0.783117	NA
cg00254258	1	3105189	PRDM16	0.709091	0.707792	NA
cg00268443	1	5941984	NPHP4	NA	0.715584	NA
cg00294152	1	1348792		0.733333	0.762338	NA
cg00325531	1	75591353		0.745455	0.94026	NA
cg00325917	1	169671116	SELL	0.757576	0.77013	NA
cg00329656	1	17054246		NA	0.705195	NA
cg00345083	1	4725584	AJAP1	0.878788	0.837662	NA
cg00428668	1	160684247		NA	0.696104	NA
cg00439656	1	161024782	ARHGAP30	NA	0.827273	NA
cg00440468	1	19110768		NA	0.842857	NA
cg00475456	1	208131213		0.745455	0.71039	NA
cg00484358	1	110610995	ALX3	NA	0.746753	NA
cg00485540	1	204681036		NA	0.785714	NA
cg00500229	1	243054071		0.90303	0.903896	NA
cg00514003	1	218847834	MIR548F3	NA	0.822078	NA
cg00521428	1	16534579	ARHGEF19	NA	0.802597	NA
cg00553601	1	224268136		NA	0.902597	NA
cg00566899	1	216058191	USH2A	0.806061	0.701299	NA
cg00606348	1	159778887	FCRL6	NA	0.705195	NA
cg00653063	1	237002043	MTR	NA	0.718182	NA
cg00666641	1	153353168		NA	0.8	NA
cg00701051	1	145385391		NA	0.718182	NA
cg00729184	1	111644403		NA	0.737662	NA
cg00783857	1	202507939	PPP1R12B	NA	0.737662	NA
cg00785941	1	248100591	OR2L13	NA	0.94026	NA
cg00786635	1	25594202		NA	0.822078	NA
cg00790055	1	8716608	RERE	NA	0.838961	NA
cg00796850	1	117139704	IGSF3	NA	0.757143	NA
cg00822399	1	149146472		NA	0.750649	NA
cg00845930	1	8021937	PARK7	NA	0.851948	NA
cg00852317	1	214846567		0.769697	0.918182	NA
cg00859178	1	162467208	UHMK1	NA	0.793506	NA
cg00864916	1	180886483	KIAA1614	0.733333	0.764935	NA
cg00892060	1	149160820		0.915152	0.709091	NA
cg00940659	1	45472698	HECTD3	NA	0.754545	NA
cg00949479	1	67083697	SGIP1	NA	0.788312	NA
cg00975746	1	161409970		0.90303	0.805195	NA
cg00977502	1	155581126	MSTO1	NA	0.74026	NA
cg00986391	1	144617131	NBPF8	NA	0.837662	NA
cg00996827	1	2838805		0.939394	0.723377	NA
cg00997387	1	233363393	PCNXL2	NA	0.868831	NA
cg01005080	1	75592950	LHX8	NA	0.727273	NA
cg01021334	1	240631817	FMN2	NA	0.8	NA
cg01022117	1	201258280	PKP1	NA	0.797403	NA
cg01062020	1	162382848	SH2D1B	NA	0.716883	NA
cg01066472	1	75591029		NA	0.902597	NA
cg01067635	1	45196876		NA	0.7	NA
cg01081395	1	65761642	DJC6	NA	0.863636	NA
cg01081438	1	92417998	BRDT	0.854545	0.732468	NA
cg01112871	1	148932739	LOC645166	NA	0.833766	NA
cg01117170	1	214638627	PTPN14	NA	0.703896	NA
cg01200585	1	228362443	C1orf69	0.709091	0.835065	NA
cg01224648	1	93954176	FNBP1L	NA	0.737662	NA
cg01296877	1	2274955	MORN1	0.781818	0.842857	NA
cg01427815	1	165811984	UCK2	NA	0.714286	NA
cg01492329	1	246588723	SMYD3	NA	0.746753	NA
cg01511231	1	1109676	TTLL10	0.818182	0.805195	NA
cg01517571	1	55089959	ACOT11	0.830303	0.825974	NA
cg01518906	1	1013276		0.769697	0.720779	NA
cg01540595	1	75590960		NA	0.728571	NA
cg01549226	1	12893344		NA	0.779221	NA
cg01563601	1	147768263		NA	0.701299	NA
cg01566404	1	204121925	ETNK2	NA	0.822078	NA
cg01567173	1	240118350		0.90303	0.806494	NA
cg01595820	1	233092177	NTPCR	NA	0.711688	NA
cg01715299	1	111535465		NA	0.735065	NA
cg01749634	1	64128686		NA	0.727273	NA
cg01757980	1	990319	AGRN	NA	0.785714	NA
cg01802772	1	55014160	ACOT11	NA	0.716883	NA
cg01809217	1	240656342	GREM2	NA	0.72987	NA
cg01817288	1	227404016	CDC42BPA	NA	0.751948	NA
cg01821635	1	101089253		0.915152	0.894805	NA
cg01826367	1	224180288		0.878788	0.84026	NA
cg01834373	1	70394491	LRRC7	NA	0.709091	NA
cg01880147	1	161609384		NA	0.853247	NA
cg01881456	1	1042451	C1orf159	NA	0.697403	NA
cg01912388	1	1011560		NA	0.796104	NA
cg01915081	1	152748838	LCE1F	NA	0.850649	NA
cg01948083	1	26327834		NA	0.802597	NA
cg01953152	1	155658933	YY1AP1	NA	0.705195	NA
cg02057063	1	114354442	RSBN1	NA	0.738961	NA
cg02084211	1	180156152	QSOX1	NA	-0.703896	NA
cg02088197	1	149212475		NA	0.727273	NA
cg02104434	1	247694406	LOC148824	0.793939	0.796104	NA
cg02138082	1	978573	AGRN	0.866667	0.794805	0.809804
cg02157078	1	114888769		NA	0.754545	NA
cg02202408	1	143196786	LOC102723769	NA	0.842857	NA
cg02274974	1	247569791		0.975758	0.706494	0.766667
cg02275930	1	2372054		0.721212	0.819481	NA
cg02356786	1	243265016	LOC731275	0.939394	0.720779	NA
cg02451774	1	147801218		0.830303	0.912987	NA
cg02460443	1	234765255	LINC00184	NA	0.71039	NA
cg02496470	1	91995655		NA	0.702597	NA
cg02541887	1	52224158	OSBPL9	NA	0.733766	NA
cg02567750	1	247569605		NA	0.84026	NA
cg02577267	1	240656513	GREM2	0.721212	0.774026	NA
cg02581151	1	49616143	AGBL4	NA	0.715584	NA
cg02591990	1	217763842	GPATCH2	NA	0.736364	NA
cg02605540	1	223805804	CAPN8	NA	0.823377	NA
cg02623413	1	63832626	ALG6	NA	0.706494	NA
cg02627872	1	229260510		NA	0.883117	NA
cg02637469	1	248854887		NA	0.755844	NA
cg02640540	1	67518911	SLC35D1	NA	0.712987	NA
cg02664390	1	179911884		NA	0.857143	NA
cg02709323	1	121450364		0.709091	0.766234	NA
cg02713706	1	247681749	GCSAML	NA	0.857143	NA
cg02754945	1	152161885		0.709091	0.722078	NA
cg02797771	1	110254603	GSTM5	NA	0.818182	NA
cg02825707	1	1886763	CFAP74	NA	0.714286	NA
cg02890259	1	16345207	HSPB7	0.757576	0.858442	NA
cg02941596	1	236274515		NA	0.779221	NA
cg02951974	1	246859956		0.878788	0.698701	NA
cg02959988	1	40075124		0.745455	0.866234	NA
cg03013609	1	236702902	LGALS8	NA	0.877922	NA
cg03034069	1	237430556	RYR2	NA	0.771429	NA
cg03040423	1	28560936	DJC8	NA	0.798701	NA
cg03041055	1	192154460	RGS18	NA	0.715584	NA
cg03053688	1	28447740		NA	0.746753	NA
cg03080605	1	157258181		NA	0.728571	NA
cg03102494	1	147801721		NA	0.854545	NA
cg03104113	1	115646530		NA	0.831169	NA
cg03131272	1	249200307	PGBD2	NA	0.711688	NA
cg03196666	1	247279205		NA	0.724675	NA
cg03221390	1	247803637		0.927273	0.883117	NA
cg03224005	1	232729619		0.793939	0.81039	NA
cg03256729	1	112125952		NA	0.750649	NA
cg03257294	1	222763046	TAF1A	NA	0.724675	NA
cg03263197	1	110654497	UBL4B	NA	0.798701	NA
cg03329052	1	142658935		0.90303	0.82987	NA
cg03362483	1	25846688		NA	0.863636	NA
cg03375056	1	29062431	YTHDF2	NA	0.707792	NA
cg03396347	1	1875803		0.987879	0.85974	NA
cg03439811	1	152333922	FLG2	NA	0.809091	NA
cg03441844	1	161368947		0.866667	0.768831	NA
cg03467014	1	1158648	SDF4	NA	0.896104	NA
cg03469793	1	180199269	LHX4	NA	0.744156	NA
cg03526459	1	146549940		NA	0.761039	NA
cg03532363	1	11969623		NA	0.722078	NA
cg03544800	1	94336935	DNTTIP2	NA	0.81039	NA
cg03564573	1	26798737	HMGN2	NA	0.768831	NA
cg03594447	1	20359744		NA	0.835065	NA
cg03601057	1	224919320	CNIH3	NA	0.762338	NA
cg03603114	1	144593903		NA	0.72987	NA
cg03611809	1	43709209		NA	0.751948	NA
cg03618016	1	247769804	OR2G3	NA	0.733766	NA
cg03643646	1	247695078	GCSAML-AS1	NA	0.787013	NA
cg03654735	1	38100826	RSPO1	NA	0.746753	NA
cg03664889	1	11411431		NA	0.916883	NA
cg03740148	1	48473343		NA	0.702597	NA
cg03748376	1	248100585	OR2L13	NA	0.9	NA
cg03772617	1	30856557		NA	0.711688	NA
cg03801613	1	110229806	GSTM1	NA	0.723377	NA
cg03949362	1	199241033		NA	0.722078	NA
cg03964373	1	241800323	CHML	0.878788	0.896104	NA
cg03967651	1	43447310	SLC2A1-AS1	NA	0.835065	NA
cg03970567	1	212761056	ATF3	0.90303	0.71039	NA
cg03987003	1	145516092	GNRHR2	NA	0.712987	NA
cg04012535	1	37176647		NA	0.725974	NA
cg04092883	1	143467823		NA	0.714286	NA
cg04109663	1	184594687	C1orf21	NA	0.728571	NA
cg04122467	1	150521777	ADAMTSL4	NA	0.712987	NA
cg04222842	1	225965391	SRP9	0.818182	0.824675	0.720588
cg04228104	1	150551925	MCL1	NA	0.750649	NA
cg04246708	1	246785611	CNST	0.915152	0.816883	NA
cg04250926	1	75199496	CRYZ	NA	0.716883	NA
cg04260000	1	143390633		NA	0.733766	NA
cg04286193	1	230883168	CAPN9	NA	0.706494	NA
cg04305804	1	246464301	SMYD3	NA	0.790909	NA
cg04316231	1	3083535	PRDM16	NA	0.706494	NA
cg04317147	1	44398245	ARTN	0.69697	0.735065	NA
cg04391463	1	240656667	GREM2	NA	0.78961	NA
cg04469105	1	151031679	CDC42SE1	0.915152	0.715584	NA
cg04469686	1	162760199	HSD17B7	NA	0.823377	NA
cg04498032	1	155242826	CLK2	0.733333	0.742857	NA
cg04527603	1	53192088	ZYG11B	NA	0.84026	NA
cg04561688	1	156313383	TSACC	NA	0.7	NA
cg04581219	1	212530122	PPP2R5A	NA	0.727273	NA
cg04592706	1	94586592	ABCA4	NA	0.696104	NA
cg04637372	1	20617456	VWA5B1	NA	0.797403	NA
cg04647768	1	220102303	SLC30A10	NA	0.720779	NA
cg04667775	1	92922490		NA	0.78961	NA
cg04704294	1	66257822	PDE4B	0.793939	0.724675	NA
cg04720825	1	39177304		NA	0.742857	NA
cg04736556	1	151104230	SEMA6C	NA	0.712987	NA
cg04767226	1	7887475	PER3	NA	0.850649	NA
cg04784128	1	27180467	ZDHHC18	NA	0.755844	NA
cg04789860	1	1677548	SLC35E2	NA	0.701299	NA
cg04793091	1	142618942		NA	0.787013	NA
cg04810755	1	17086521	MST1P9	NA	0.777922	NA
cg04823971	1	67844138	IL12RB2	NA	0.741558	NA
cg04869838	1	147801437		0.818182	0.750649	NA
cg04882216	1	3101820	PRDM16	0.878788	0.880519	NA
cg04888234	1	161675579	FCRLA	0.806061	0.914286	NA
cg04892437	1	231737901	TSX-DISC1	NA	0.842857	NA
cg04897644	1	155264372	PKLR	NA	0.714286	NA
cg04910228	1	231739450	TSX-DISC1	NA	0.723377	NA
cg04932544	1	210111403	SYT14	NA	0.735065	NA
cg04974804	1	23521815	HTR1D	NA	0.816883	NA
cg04982938	1	152558166		NA	0.761039	NA
cg04988848	1	227152348	ADCK3	NA	0.701299	NA
cg04990556	1	26633338	UBXN11	NA	0.802597	NA
cg04998153	1	101823331	LINC01307	NA	0.801299	NA
cg05055073	1	17014081		NA	0.906494	NA
cg05081474	1	30159730		NA	0.763636	NA
cg05238951	1	230269560	GALNT2	NA	0.820779	NA
cg05262877	1	42631835	GUCA2A	NA	0.711688	NA
cg05269167	1	205563162	MFSD4	NA	0.903896	NA
cg05304905	1	94486317	ABCA4	NA	0.762338	NA
cg05307141	1	170132227	METTL11B	NA	0.803896	NA
cg05337761	1	2121349	C1orf86	NA	0.744156	NA
cg05376756	1	101493828		NA	0.754545	NA
cg05376982	1	110254692	GSTM5	0.793939	0.885714	NA
cg05377703	1	94472813	ABCA4	NA	0.750649	NA
cg05405747	1	150039338	VPS45	NA	0.702597	NA
cg05451250	1	160941681		NA	0.749351	NA
cg05492172	1	67143054	SGIP1	NA	0.902597	NA
cg05505459	1	911995	C1orf170	NA	0.898701	NA
cg05506159	1	176176709	RFWD2	NA	0.701299	NA
cg05615397	1	198202503	NEK7	NA	0.696104	NA
cg05621035	1	238489425		NA	0.84026	NA
cg05660106	1	15850417	CASP9	0.866667	0.755844	NA
cg05694621	1	66767231	PDE4B	NA	0.722078	NA
cg05702448	1	167905194	DCAF6	NA	0.742857	NA
cg05704942	1	19581542	MRTO4	0.975758	0.797403	NA
cg05708536	1	113285118		0.721212	0.706494	NA
cg05712748	1	43472312		0.842424	0.703896	NA
cg05722371	1	160247151	PEX19	NA	0.737662	NA
cg05743172	1	171755752	METTL13	NA	0.712987	NA
cg05783455	1	121138733		0.90303	0.696104	NA
cg05784532	1	230284198	GALNT2	0.793939	0.805195	NA
cg05841700	1	205819383	PM20D1	NA	0.746753	NA
cg05901141	1	48384445	TRABD2B	NA	0.742857	NA
cg05901884	1	230256063	GALNT2	NA	0.712987	NA
cg05919561	1	84465150	TTLL7	NA	0.793506	NA
cg05930173	1	17244851		NA	0.812987	NA
cg06027600	1	28208814	THEMIS2	NA	0.719481	NA
cg06080068	1	10567799	PEX14	NA	0.727273	NA
cg06084140	1	41514472	SCMH1	NA	0.727273	NA
cg06084312	1	243139525		NA	0.71039	NA
cg06121193	1	90282411		NA	0.820779	NA
cg06162644	1	211822715	LOC105748977	NA	0.735065	NA
cg06205333	1	112161618	RAP1A	NA	0.758442	NA
cg06269928	1	242220771		0.745455	0.751948	NA
cg06279067	1	116307845	CASQ2	NA	0.924675	NA
cg06302751	1	167834083	ADCY10	NA	0.77013	NA
cg06305312	1	19638330	AKR7A2	NA	0.761039	NA
cg06306117	1	177939673	SEC16B	NA	-0.7	NA
cg06335143	1	53308654	ZYG11A	NA	0.790909	NA
cg06355651	1	86119906	ZNHIT6	NA	0.722078	NA
cg06362358	1	248855545		0.733333	0.831169	NA
cg06376718	1	244624445	C1orf101	NA	0.701299	NA
cg06389521	1	226016396	EPHX1	NA	0.887013	NA
cg06418219	1	154948305	SHC1	NA	0.767532	NA
cg06437931	1	38180356		0.866667	0.703896	NA
cg06487085	1	219790221		NA	0.784416	NA
cg06488081	1	17248394	CROCC	NA	0.779221	NA
cg06599927	1	16973938	MST1P2	NA	0.790909	NA
cg06647782	1	16539671	ARHGEF19	0.854545	0.715584	NA
cg06683092	1	164742479	LOC100505795	NA	0.767532	NA
cg06694031	1	70611559	LRRC40	NA	0.732468	NA
cg06712362	1	7811235	CAMTA1	NA	0.707792	NA
cg06761912	1	43389028		0.721212	0.824675	NA
cg06786860	1	220876396	None	NA	NA	-0.706863
cg06804873	1	40419732	MFSD2A	0.781818	0.723377	NA
cg06807002	1	9319569	H6PD	NA	0.696104	NA
cg06807791	1	220232018	BPNT1	NA	0.703896	NA
cg06808522	1	149153931		NA	0.767532	NA
cg06818047	1	1229105	ACAP3	NA	0.701299	NA
cg06853424	1	204733228		NA	0.707792	NA
cg06869003	1	40997061	ZNF684	NA	0.702597	NA
cg06917450	1	38156652	C1orf109	0.90303	0.720779	NA
cg06935979	1	232941706	KIAA1383	0.963636	0.806494	NA
cg06949264	1	103238555		NA	0.777922	NA
cg06961873	1	25825780	TMEM57	NA	0.907792	NA
cg06970220	1	156163860	SLC25A44	NA	0.851948	NA
cg06992877	1	245133496	LOC101928068	NA	0.835065	NA
cg07110043	1	31846397	FABP3	0.733333	0.741558	NA
cg07117364	1	16154769		NA	0.736364	NA
cg07134368	1	231820076	TSX-DISC1	NA	0.785714	NA
cg07157834	1	205819609	PM20D1	0.90303	0.8	NA
cg07173049	1	7289937	CAMTA1	0.793939	0.744156	NA
cg07176285	1	101216073		NA	0.905195	NA
cg07184887	1	89615433	GBP7	NA	0.716883	NA
cg07199764	1	5347468		NA	0.872727	NA
cg07229500	1	143467252		0.951515	0.761039	NA
cg07316644	1	142622703		0.69697	0.771429	NA
cg07335637	1	31453133	PUM1	NA	0.779221	NA
cg07351262	1	110198909	GSTM4	NA	0.801299	NA
cg07368938	1	143534768		NA	0.722078	NA
cg07381872	1	61408076		0.842424	0.705195	NA
cg07389616	1	87616901	LINC01140	NA	0.698701	NA
cg07393352	1	147750808		NA	0.758442	NA
cg07393607	1	214834725	CENPF	NA	0.718182	NA
cg07424927	1	28559575	DJC8	NA	0.701299	NA
cg07425541	1	236305663	GPR137B	NA	0.728571	NA
cg07483650	1	248525007	OR2T4	NA	0.783117	NA
cg07501029	1	245843929	KIF26B	0.90303	0.896104	NA
cg07507129	1	2371847		NA	0.714286	NA
cg07533224	1	205819345	PM20D1	NA	0.85974	NA
cg07555204	1	214655904	PTPN14	NA	0.783117	NA
cg07565961	1	148569799	NBPF15	0.90303	0.851948	NA
cg07580975	1	200843333		NA	0.720779	NA
cg07612694	1	28206592	THEMIS2	NA	0.709091	NA
cg07640670	1	110156211	GT2	NA	0.875325	NA
cg07642404	1	87677224	LOC101927844	NA	0.775325	NA
cg07688274	1	228777936		NA	0.862338	NA
cg07696670	1	214900929		NA	0.794805	NA
cg07796782	1	146550009		NA	0.728571	NA
cg07797740	1	205538918	MFSD4	NA	0.812987	NA
cg07800079	1	54470076		0.915152	0.796104	NA
cg07813615	1	24166509		NA	0.771429	NA
cg07873041	1	91301840		NA	-0.707792	NA
cg07917878	1	113041557	WNT2B	NA	0.77013	NA
cg07958984	1	39249567		NA	0.761039	NA
cg07961512	1	119535619		NA	0.71039	NA
cg07972572	1	203237069		0.721212	0.701299	NA
cg08065812	1	45140120	C1orf228	NA	0.793506	NA
cg08099416	1	16914123	NBPF1	NA	0.788312	NA
cg08111158	1	227746191		0.830303	0.719481	NA
cg08133631	1	26527909	CATSPER4	NA	0.823377	NA
cg08146708	1	167393634		0.842424	0.738961	NA
cg08186021	1	57757625	DAB1	NA	0.809091	NA
cg08200026	1	248855454		NA	0.731169	NA
cg08216425	1	43476956		NA	0.871429	NA
cg08242010	1	155051879	EF3	NA	-0.701299	NA
cg08250118	1	182858007		0.878788	0.901299	NA
cg08278466	1	237924103	RYR2	NA	0.77013	NA
cg08332381	1	227189106	CDC42BPA	NA	0.91039	NA
cg08398073	1	223173723	DISP1	NA	0.724675	NA
cg08419479	1	181160482		NA	0.785714	NA
cg08477332	1	153590243	S100A14	0.890909	0.885714	NA
cg08478016	1	9258033		NA	0.787013	NA
cg08494619	1	47139970	EFCAB14-AS1	NA	0.698701	NA
cg08564725	1	152485511	CRCT1	NA	0.742857	NA
cg08643108	1	47009446	MKNK1-AS1	NA	0.738961	NA
cg08655800	1	109735314	KIAA1324	NA	0.764935	NA
cg08793924	1	202478206	PPP1R12B	NA	0.788312	NA
cg08797666	1	15450528	TMEM51-AS1	NA	0.745455	NA
cg08815479	1	15573596	FHAD1	0.733333	0.853247	NA
cg08861456	1	248100276	OR2L13	NA	0.877922	NA
cg08870646	1	41350183		NA	0.893506	NA
cg08872254	1	198261603	NEK7	NA	0.731169	NA
cg08872579	1	55265830	TTC22	NA	0.709091	NA
cg08885197	1	10747107	CASZ1	NA	0.723377	NA
cg08886482	1	9648699	TMEM201	0.818182	0.963636	0.709804
cg08890411	1	211905584		NA	0.85974	NA
cg08920545	1	246783141	CNST	NA	0.867532	NA
cg08926642	1	7887455	PER3	NA	0.751948	NA
cg08944170	1	248100614	OR2L13	0.830303	0.937662	NA
cg08959365	1	248201158	OR2L2	NA	0.709091	NA
cg09003612	1	43425222	SLC2A1	NA	0.764935	NA
cg09004167	1	17053983		NA	0.74026	NA
cg09016137	1	46186999	IPP	NA	0.71039	NA
cg09017718	1	10758995	CASZ1	NA	0.737662	NA
cg09051357	1	77332829	ST6GALC5	NA	0.698701	NA
cg09075558	1	228246780	WNT3A	0.769697	0.719481	NA
cg09094121	1	68697556	WLS	NA	0.811688	NA
cg09139923	1	149162462		0.854545	0.738961	NA
cg09168692	1	7887560	PER3	0.69697	0.871429	NA
cg09196942	1	12851619	PRAMEF1	0.842424	0.9	NA
cg09298854	1	30859106		NA	0.754545	NA
cg09305898	1	231762372	DISC1	NA	0.805195	NA
cg09319617	1	175565371	TNR	NA	0.718182	NA
cg09330320	1	9411096	SPSB1	NA	0.754545	NA
cg09331144	1	1176376		NA	0.712987	NA
cg09364373	1	67177269	SGIP1	NA	0.836364	NA
cg09366969	1	144932914	LOC100288142	NA	NA	0.698039
cg09408335	1	156169303	SLC25A44	NA	0.720779	NA
cg09431843	1	246589323	SMYD3	NA	0.768831	NA
cg09432166	1	109633189	TMEM167B	NA	0.702597	NA
cg09478811	1	68626041	GNG12-AS1	NA	0.825974	NA
cg09501333	1	113671664		NA	0.711688	NA
cg09506600	1	248100228	OR2L13	0.69697	0.87013	NA
cg09593223	1	156710962	MRPL24	NA	0.702597	NA
cg09644135	1	172355776	DNM3	NA	0.81039	NA
cg09646499	1	29547495	MECR	NA	0.785714	NA
cg09664314	1	72190606	NEGR1	0.866667	0.896104	NA
cg09681451	1	155658732	YY1AP1	NA	0.78961	NA
cg09734113	1	233074257		NA	0.897403	NA
cg09737265	1	91870713	HFM1	NA	0.763636	NA
cg09751818	1	167680554		NA	0.712987	NA
cg09753657	1	159869927	CCDC19	NA	0.775325	NA
cg09766820	1	75593018	LHX8	NA	0.7	NA
cg09825864	1	171083174	FMO3	NA	0.874026	NA
cg09828632	1	147534061		NA	0.702597	NA
cg09847153	1	38461540		NA	0.864935	NA
cg09851284	1	83244468		NA	0.796104	NA
cg09878200	1	228777947		NA	0.844156	NA
cg09901823	1	159649096		NA	0.774026	NA
cg09935045	1	57111199	PRKAA2	NA	NA	0.75
cg09964061	1	216342454	USH2A	NA	0.735065	NA
cg09990584	1	19601069	AKR7L	NA	0.698701	NA
cg10011018	1	18809656	KLHDC7A	0.769697	0.733766	NA
cg10025714	1	149150959		NA	0.892208	NA
cg10032780	1	151917114		NA	0.806494	NA
cg10062141	1	91172710		NA	0.716883	NA
cg10062460	1	213071444	FLVCR1	NA	0.901299	NA
cg10091792	1	2844356		0.866667	0.8	NA
cg10092377	1	200880981	C1orf106	0.987879	0.950649	NA
cg10122878	1	2941375		NA	0.812987	NA
cg10143960	1	1109486	TTLL10	0.842424	0.825974	NA
cg10147634	1	161423889		NA	0.918182	NA
cg10155537	1	248512094	OR14C36	0.927273	0.884416	NA
cg10212558	1	197115812	ASPM	NA	0.748052	NA
cg10228283	1	153234387	LOR	NA	0.71039	NA
cg10313278	1	15681735	FHAD1	NA	0.707792	NA
cg10327440	1	227177885	CDC42BPA	NA	0.779221	NA
cg10388998	1	35253376		NA	0.801299	NA
cg10400707	1	160369840	VANGL2	NA	0.776623	NA
cg10420426	1	247346531		NA	0.912987	NA
cg10445708	1	231013907		NA	0.748052	NA
cg10488013	1	236896930	ACTN2	NA	0.696104	NA
cg10508217	1	68629102	GPR177	NA	0.711688	NA
cg10523679	1	76189770	ACADM	0.818182	0.880519	NA
cg10533242	1	246950204		NA	0.762338	NA
cg10618450	1	161644885	FCGR2B	NA	0.706494	NA
cg10631373	1	89457642	RBMXL1	0.745455	0.766234	NA
cg10759817	1	92101219	HSP90B3P	NA	0.718182	NA
cg10782019	1	29102153		NA	0.748052	NA
cg10818676	1	167098094	DUSP27	0.818182	0.794805	NA
cg10831113	1	222168110		NA	0.776623	NA
cg10866988	1	235814946	GNG4	NA	0.711688	NA
cg10868949	1	199171837		NA	-0.745455	NA
cg10880759	1	3635591	TP73	NA	0.916883	NA
cg10919053	1	7916683		NA	0.814286	NA
cg10950028	1	110230633	GSTM1	NA	0.722078	NA
cg10951786	1	104068603	RNPC3	NA	0.736364	NA
cg10953003	1	24195469	FUCA1	0.733333	0.845455	NA
cg11011600	1	204849349	NFASC	NA	0.719481	NA
cg11041558	1	243320264	CEP170	NA	0.702597	NA
cg11070863	1	23279554		NA	0.706494	NA
cg11078326	1	104616118		NA	0.738961	NA
cg11091790	1	117746638	VTCN1	NA	0.796104	NA
cg11138643	1	118151829	FAM46C	NA	0.779221	NA
cg11166453	1	247681781		NA	0.846753	NA
cg11176853	1	230468694	PGBD5	NA	0.712987	NA
cg11200797	1	1016470		NA	0.727273	NA
cg11204311	1	235293522	TOMM20	NA	0.702597	NA
cg11214014	1	97991020	DPYD	NA	0.705195	NA
cg11235152	1	67600687		NA	0.781818	NA
cg11238082	1	161684066	FCRLA	NA	0.844156	NA
cg11251367	1	240620177	FMN2	0.90303	0.762338	NA
cg11309454	1	89459529	CCBL2	0.842424	0.902597	NA
cg11336382	1	228658646		0.721212	0.728571	NA
cg11401214	1	2785382		0.951515	0.881818	NA
cg11403352	1	92232149	TGFBR3	NA	0.74026	NA
cg11406134	1	19202951	ALDH4A1	NA	0.868831	NA
cg11418303	1	71511514	PTGER3	NA	0.793506	NA
cg11424312	1	245820634	KIF26B	NA	0.877922	NA
cg11460778	1	145385299		NA	0.946753	NA
cg11480769	1	28527300	DJC8	NA	0.901299	NA
cg11538389	1	145382616		NA	0.703896	NA
cg11541881	1	184492097	C1orf21	NA	0.871429	NA
cg11569930	1	155113381	DPM3	NA	0.748052	NA
cg11586189	1	201857591	SHISA4	0.793939	0.777922	NA
cg11594892	1	150849332	ARNT	NA	0.714286	NA
cg11629355	1	148931657	LOC645166	NA	0.776623	NA
cg11666326	1	207267471	C4BPB	NA	0.838961	NA
cg11675766	1	207641601	CR2	NA	0.733766	NA
cg11680055	1	110230252	GSTM1	0.733333	0.855844	NA
cg11685510	1	113286397		0.757576	0.811688	NA
cg11731845	1	714239	LOC100288069	NA	0.71039	NA
cg11734017	1	25611456	RHD	NA	0.854545	NA
cg11782634	1	17018937	ESPNP	NA	0.783117	NA
cg11806528	1	113051977	WNT2B	NA	0.716883	NA
cg11825002	1	230468773	PGBD5	0.818182	0.812987	NA
cg11836829	1	212605702	NENF	NA	0.698701	NA
cg11837744	1	95556758	TMEM56	NA	0.831169	NA
cg11857025	1	109633344	TMEM167B	NA	0.711688	NA
cg11929780	1	212605708	NENF	NA	0.792208	NA
cg11955456	1	32110624	PEF1	NA	0.77013	NA
cg11965913	1	205819406	PM20D1	0.878788	0.763636	NA
cg12025673	1	155280483	FDPS	NA	0.716883	NA
cg12028696	1	16446112		NA	0.737662	NA
cg12056044	1	67661589	IL23R	NA	0.718182	NA
cg12072393	1	1273707	DVL1	-0.769697	0.758442	NA
cg12168389	1	31881988	SERINC2	NA	0.761039	NA
cg12213037	1	1666808	SLC35E2	0.793939	0.922078	NA
cg12320553	1	197153501	ZBTB41	NA	0.716883	NA
cg12334705	1	218519130	TGFB2	NA	0.762338	NA
cg12386614	1	33608053		NA	0.866234	NA
cg12387865	1	16942481		NA	0.709091	NA
cg12388679	1	203787273	ZC3H11A	0.781818	0.874026	NA
cg12406683	1	146548032		NA	0.767532	NA
cg12417704	1	3659656	KIAA0495	0.854545	0.781818	NA
cg12425286	1	183703342	RGL1	NA	0.696104	NA
cg12434908	1	16930805	NBPF1	NA	0.855844	NA
cg12435824	1	17004192		NA	0.776623	NA
cg12459184	1	59825904	FGGY	NA	0.738961	NA
cg12475902	1	6764205		0.806061	0.707792	NA
cg12483213	1	235289362	TOMM20	NA	0.867532	NA
cg12494519	1	228590013	TRIM11	NA	0.731169	NA
cg12523408	1	59483605		NA	0.744156	NA
cg12603243	1	46935777		NA	0.724675	NA
cg12607106	1	246022084	SMYD3	NA	0.735065	NA
cg12648811	1	17053886		0.781818	0.909091	NA
cg12650227	1	152572930	LCE3C	NA	0.750649	NA
cg12691488	1	243053673		0.806061	0.812987	NA
cg12731353	1	33429760	RNF19B	NA	NA	0.747059
cg12733254	1	26682999		NA	0.724675	NA
cg12754571	1	247694271	LOC148824	0.854545	0.806494	NA
cg12756093	1	115239321	AMPD1	NA	0.793506	NA
cg12758973	1	247694275	LOC148824	0.866667	0.798701	NA
cg12833414	1	247569540		NA	0.877922	NA
cg12858902	1	110254854	GSTM5	0.757576	0.781818	NA
cg12875892	1	236030587	LYST	NA	0.722078	NA
cg12898220	1	205819356	PM20D1	NA	0.824675	NA
cg12927926	1	205054893	TMEM81	NA	0.702597	NA
cg12988231	1	142536289		NA	0.741558	NA
cg12992554	1	17046815	ESPNP	NA	0.714286	NA
cg13055374	1	54872983	SSBP3	NA	0.72987	NA
cg13078798	1	92203667	TGFBR3	0.842424	0.85974	NA
cg13080267	1	161699921		NA	0.811688	NA
cg13110951	1	246746101	CNST	NA	0.792208	NA
cg13134535	1	151138467	SCNM1	NA	0.705195	NA
cg13149459	1	202425679	PPP1R12B	NA	0.714286	NA
cg13168221	1	22962032	C1QA	NA	0.697403	NA
cg13174735	1	228165142		NA	0.725974	NA
cg13181291	1	151089582	GABPB2	NA	0.711688	NA
cg13245593	1	119522425	TBX15	0.709091	0.84026	NA
cg13285958	1	17525460		NA	0.706494	NA
cg13296163	1	245316781		0.721212	0.724675	NA
cg13320211	1	57037591	PPAP2B	0.951515	0.702597	NA
cg13360115	1	194072175		NA	0.777922	NA
cg13363740	1	225619133		NA	0.712987	NA
cg13371260	1	156612024	BCAN	NA	-0.707792	NA
cg13384923	1	5918400		NA	0.825974	NA
cg13387643	1	10737562	CASZ1	0.721212	0.867532	NA
cg13407149	1	143533510		NA	0.794805	NA
cg13424529	1	154539224	CHRNB2	NA	0.715584	NA
cg13432558	1	25613645	RHD	NA	0.719481	NA
cg13446402	1	113375544	LINC01356	NA	0.75974	NA
cg13452079	1	1230146	ACAP3	NA	0.77013	NA
cg13453228	1	34925972		NA	0.714286	NA
cg13456504	1	91191583		0.769697	0.77013	NA
cg13457410	1	9762510	PIK3CD	0.709091	0.897403	0.763725
cg13462158	1	55522104	PCSK9	0.818182	0.879221	NA
cg13462557	1	62499140	IDL	0.927273	0.793506	NA
cg13494933	1	148864629		0.951515	0.849351	NA
cg13498757	1	152161927		0.854545	0.711688	NA
cg13517781	1	117446379		NA	0.711688	NA
cg13543375	1	22470218	WNT4	NA	0.761039	NA
cg13602017	1	55910320		NA	0.719481	NA
cg13642881	1	100302025		NA	0.733766	NA
cg13666471	1	44249486	ST3GAL3	NA	0.723377	NA
cg13688186	1	147144052	ACP6	NA	0.763636	NA
cg13688351	1	41849873		NA	0.883117	NA
cg13727659	1	163033573		NA	0.751948	NA
cg13926174	1	8152878		0.866667	0.916883	NA
cg13950578	1	152467744		NA	0.905195	NA
cg14008346	1	146989524		NA	0.718182	NA
cg14026669	1	44855780		NA	0.758442	NA
cg14080798	1	169535037	F5	NA	0.863636	NA
cg14133527	1	109761614	SARS	NA	0.718182	NA
cg14159230	1	228743364		NA	0.746753	NA
cg14159672	1	205819179	PM20D1	0.842424	0.88961	NA
cg14194317	1	194118100		NA	0.781818	NA
cg14195845	1	236911583	ACTN2	NA	0.7	NA
cg14206479	1	147536754		NA	0.784416	NA
cg14210114	1	160061413	IGSF8	0.709091	0.698701	NA
cg14231049	1	74700480	TNNI3K	NA	0.828571	NA
cg14252149	1	236707045	LGALS8	0.915152	0.881818	NA
cg14280098	1	791298		NA	0.72987	NA
cg14280699	1	185599138		NA	0.737662	NA
cg14296354	1	155960631		NA	0.742857	NA
cg14340422	1	200011860	NR5A2	NA	0.746753	NA
cg14375944	1	94316420		NA	0.898701	NA
cg14377951	1	110254896	GSTM5	0.806061	0.72987	NA
cg14410102	1	11249169	ANGPTL7	NA	0.712987	NA
cg14413262	1	8384046	SLC45A1	NA	0.724675	NA
cg14415160	1	47010105		NA	0.722078	NA
cg14415956	1	221737032		NA	0.753247	NA
cg14417407	1	94313600		NA	0.753247	NA
cg14422961	1	90248833		NA	0.781818	NA
cg14448451	1	145382559	LOC101928979	NA	0.883117	NA
cg14523405	1	147994007		NA	0.837662	NA
cg14530833	1	149187077		0.769697	0.754545	NA
cg14560369	1	58898552		NA	0.787013	NA
cg14564939	1	24438607	MYOM3	NA	0.728571	NA
cg14568711	1	15447344	TMEM51-AS1	NA	-0.722078	NA
cg14619955	1	163893041		NA	0.75974	NA
cg14623852	1	90234303		NA	0.709091	NA
cg14669130	1	89459504	CCBL2	0.878788	0.854545	NA
cg14695316	1	92540629	SETSIP	NA	0.712987	NA
cg14709479	1	1108924	TTLL10	NA	0.762338	NA
cg14751891	1	22618631		NA	0.712987	NA
cg14752068	1	17004633		NA	0.828571	NA
cg14789818	1	227748712		NA	0.745455	NA
cg14824543	1	1076166		NA	0.719481	NA
cg14856563	1	19111089		NA	0.772727	NA
cg14893161	1	205819251	PM20D1	0.987879	0.803896	0.703922
cg14898108	1	53608689	SLC1A7	NA	0.72987	NA
cg14944043	1	104805432		NA	0.722078	NA
cg14964771	1	1014356		0.769697	0.776623	NA
cg14976592	1	65886160	LEPROT	NA	0.787013	NA
cg14981978	1	108735893	SLC25A24	NA	0.697403	NA
cg14994947	1	101448135		NA	-0.779221	NA
cg15014784	1	232771701		NA	0.723377	NA
cg15022772	1	146696938	FMO5	NA	0.815584	NA
cg15060081	1	149680232		0.721212	0.737662	NA
cg15067806	1	149146748		NA	0.714286	NA
cg15074092	1	247453569		NA	0.779221	NA
cg15092388	1	113275401		NA	0.711688	NA
cg15199699	1	47856610	LINC01389	NA	0.82987	NA
cg15203196	1	55388708		NA	0.7	NA
cg15230074	1	157465352		NA	0.807792	NA
cg15323066	1	58740398		NA	0.731169	NA
cg15363333	1	230468611	PGBD5	0.951515	0.805195	NA
cg15365029	1	110949829	LAMTOR5	NA	0.701299	NA
cg15388641	1	27732226	WASF2	NA	0.807792	NA
cg15465107	1	17183227		NA	0.722078	NA
cg15475427	1	39979401	BMP8A	NA	0.868831	NA
cg15483625	1	78396630	NEXN	NA	0.750649	NA
cg15517438	1	225668030		NA	0.816883	NA
cg15518761	1	32045746	TIGL1	NA	0.767532	NA
cg15580309	1	46814106	NSUN4	NA	0.812987	NA
cg15600437	1	17309539	MFAP2	0.927273	0.941558	NA
cg15625495	1	151163316	VPS72	0.963636	0.846753	NA
cg15644938	1	16679154	FBXO42	NA	0.72987	NA
cg15686402	1	149149691		0.818182	0.825974	NA
cg15694180	1	155023435	ADAM15	NA	0.885714	NA
cg15741931	1	154192162	UBAP2L	NA	0.8	NA
cg15788042	1	101597485		NA	0.731169	NA
cg15789044	1	210465022		NA	0.816883	NA
cg15817705	1	209406063		0.866667	0.809091	NA
cg15831346	1	2876723		NA	0.779221	NA
cg15866328	1	234276358	SLC35F3	NA	0.707792	NA
cg15920552	1	41200781	NFYC	NA	0.75974	NA
cg15951225	1	233190451	PCNXL2	NA	0.788312	NA
cg15952086	1	84254710	LOC101927587	NA	0.796104	NA
cg16004875	1	18902086		NA	0.815584	NA
cg16007004	1	205335474		NA	0.855844	NA
cg16016766	1	174565337	RABGAP1L	NA	0.725974	NA
cg16046605	1	152596413	LCE3A	0.830303	0.866234	NA
cg16048001	1	202348124	PPP1R12B	NA	0.798701	NA
cg16079268	1	12833913	PRAMEF12	NA	0.72987	NA
cg16112880	1	201123745	TMEM9	0.781818	0.85974	NA
cg16150047	1	145042811	PDE4DIP	NA	0.812987	NA
cg16162899	1	449076		0.806061	0.75974	NA
cg16180556	1	110230269	GSTM1	NA	0.888312	NA
cg16220844	1	25593175		0.709091	0.864935	NA
cg16236173	1	213461366		NA	0.751948	NA
cg16245035	1	10684392	PEX14	NA	0.805195	NA
cg16248798	1	247271246		NA	0.802597	NA
cg16265542	1	152814831	LCE6A	NA	0.763636	NA
cg16304914	1	44173101	ST3GAL3	NA	0.757143	NA
cg16312516	1	36642875	MAP7D1	NA	0.818182	NA
cg16325326	1	53192061	ZYG11B	0.854545	0.909091	NA
cg16334093	1	205819600	PM20D1	NA	0.746753	NA
cg16382250	1	129946		NA	0.768831	NA
cg16387850	1	46982889		0.781818	0.707792	NA
cg16395366	1	53558245	SLC1A7	0.757576	0.697403	NA
cg16406658	1	27816764	WASF2	NA	0.797403	NA
cg16454924	1	79114951	IFI44	NA	0.725974	NA
cg16456533	1	208280512	PLX2	NA	0.75974	NA
cg16490124	1	235292369	SNORA14B	0.769697	0.783117	NA
cg16511983	1	121138720		NA	0.744156	NA
cg16519495	1	225782482	EH	NA	0.701299	NA
cg16528597	1	145013480	PDE4DIP	0.90303	0.974026	NA
cg16552533	1	222183226		NA	0.861039	NA
cg16588073	1	156647247	NES	0.721212	0.798701	NA
cg16652920	1	7432614	CAMTA1	NA	0.712987	NA
cg16661522	1	149145082		0.709091	0.805195	NA
cg16673286	1	1581603	CDK11B	NA	0.831169	NA
cg16674327	1	47799633	CMPK1	0.890909	0.725974	NA
cg16675926	1	233518998	KIAA1804	0.806061	0.879221	NA
cg16680214	1	154839983	KCNN3	0.793939	0.755844	NA
cg16700716	1	246684329		NA	0.820779	NA
cg16723182	1	148753544	NBPF16	NA	0.768831	NA
cg16769658	1	166968814	MAEL	NA	0.858442	NA
cg16779096	1	25854128		NA	0.745455	NA
cg16848272	1	1510991	SSU72	NA	0.723377	NA
cg16851140	1	202152181	PTPRVP	NA	0.703896	NA
cg16879233	1	115260516	CSDE1	NA	0.738961	NA
cg16896487	1	15885931	DJC16	NA	0.757143	NA
cg16950831	1	40618846		NA	0.783117	NA
cg16997597	1	211552738		NA	0.744156	NA
cg17001333	1	213843678		0.806061	0.881818	NA
cg17005162	1	246999707		NA	0.885714	NA
cg17009073	1	148865592		NA	0.8	NA
cg17077180	1	38461687		0.769697	0.712987	NA
cg17091818	1	245242515	EFCAB2	NA	0.715584	NA
cg17106415	1	6105003	KCB2	NA	0.781818	NA
cg17145862	1	211918768	LPGAT1	NA	0.737662	NA
cg17178900	1	205818956	PM20D1	0.939394	0.732468	NA
cg17227361	1	175526428	TNR	NA	0.918182	NA
cg17277729	1	15480230	TMEM51	NA	0.731169	NA
cg17279365	1	217168635	ESRRG	0.842424	0.828571	NA
cg17328665	1	7887199	PER3	NA	0.796104	NA
cg17429686	1	2571229		NA	0.724675	NA
cg17443473	1	3703550	LRRC47	NA	0.735065	NA
cg17463959	1	16947253	CROCCL1	0.878788	0.832468	NA
cg17498811	1	39391925	RHBDL2	NA	0.719481	NA
cg17498841	1	235667974	B3GALNT2	NA	0.761039	NA
cg17509337	1	41200811	NFYC	NA	0.785714	NA
cg17689921	1	159894193	TAGLN2	NA	-0.787013	NA
cg17717238	1	206811495	DYRK3	NA	0.754545	NA
cg17718321	1	152188247	HRNR	NA	0.702597	NA
cg17724687	1	7887346	PER3	NA	0.867532	NA
cg17736067	1	44146493	KDM4A	NA	0.785714	NA
cg17747265	1	1875780		0.939394	0.884416	NA
cg17757773	1	149605738	RNVU1-20	NA	0.854545	NA
cg17759806	1	248855188		NA	0.707792	NA
cg17830067	1	193888105		0.939394	0.950649	NA
cg17866181	1	546984		NA	0.736364	NA
cg17901463	1	110230473	GSTM1	NA	0.732468	NA
cg17930550	1	67519474	SLC35D1	NA	0.831169	NA
cg17933807	1	38061675	GNL2	0.854545	0.719481	NA
cg17953427	1	9794986	CLSTN1	NA	0.702597	NA
cg17984400	1	17047525	ESPNP	0.793939	0.881818	NA
cg17987483	1	25660365		NA	0.719481	NA
cg17988709	1	117889680		NA	0.72987	NA
cg18025438	1	228756789		0.890909	0.950649	NA
cg18082402	1	27935352		NA	0.82987	NA
cg18106171	1	161196208	TOMM40L	NA	0.762338	NA
cg18107078	1	162760321	HSD17B7	0.709091	0.806494	NA
cg18137779	1	56163457		0.818182	0.767532	NA
cg18138866	1	28559174	DJC8	NA	0.750649	NA
cg18139990	1	192755755		NA	0.712987	NA
cg18141295	1	193144639	CDC73	NA	0.72987	NA
cg18144988	1	26553169		NA	0.722078	NA
cg18150280	1	192776859	RGS2	NA	0.745455	NA
cg18154493	1	161500156		NA	0.805195	NA
cg18156963	1	23153308	EPHB2	NA	0.749351	NA
cg18182148	1	92952533	GFI1	NA	0.775325	NA
cg18199386	1	152729200	KPRP	NA	0.737662	NA
cg18285337	1	11783294		0.90303	0.87013	NA
cg18366830	1	22987612	C1QB	NA	0.722078	NA
cg18379824	1	15850970	CASP9	NA	0.776623	NA
cg18388270	1	149212246		0.806061	0.871429	NA
cg18395189	1	152189015	HRNR	NA	0.84026	NA
cg18437986	1	32683487	TMEM234	NA	-0.715584	NA
cg18561676	1	148855262		0.745455	0.855844	NA
cg18562198	1	84524127		0.745455	0.771429	NA
cg18634211	1	26737262	LIN28	0.878788	0.835065	NA
cg18664977	1	145540258	ITGA10	NA	0.723377	NA
cg18670723	1	186419625	PDC	NA	0.724675	NA
cg18681212	1	108135915	VAV3	NA	0.703896	NA
cg18714913	1	42003521	HIVEP3	NA	0.807792	NA
cg18743575	1	95493606	ALG14	NA	0.763636	NA
cg18756931	1	20095795	TMCO4	NA	0.7	NA
cg18768400	1	113161597	CAPZA1	NA	0.797403	NA
cg18795169	1	18902165		NA	0.728571	NA
cg18807011	1	184633572		NA	0.853247	NA
cg18854424	1	2615690		0.90303	0.737662	NA
cg18862597	1	17265457	CROCC	0.757576	0.887013	NA
cg18880737	1	44219108	ST3GAL3	NA	0.827273	NA
cg18915994	1	143466827		NA	0.705195	NA
cg18938907	1	110230456	GSTM1	NA	0.772727	NA
cg19082004	1	180857664	XPR1	NA	0.746753	NA
cg19082970	1	91852881	HFM1	0.818182	0.732468	NA
cg19178679	1	10853408	CASZ1	NA	0.707792	NA
cg19240319	1	161427101		0.890909	0.951948	NA
cg19249107	1	55505954	PCSK9	0.709091	0.793506	NA
cg19297398	1	217665070	GPATCH2	NA	0.725974	NA
cg19311863	1	203454229	PRELP	NA	0.719481	NA
cg19373347	1	219634786		0.975758	0.906494	NA
cg19373964	1	172419583	C1orf105	NA	0.736364	NA
cg19382572	1	59765325	FGGY	NA	0.701299	NA
cg19405842	1	2038661	PRKCZ	NA	0.762338	NA
cg19426607	1	172356293	DNM3	NA	0.716883	NA
cg19455028	1	227885725	ZNF847P	NA	0.811688	NA
cg19501543	1	35875651	ZMYM4	NA	0.714286	NA
cg19534438	1	209849006	G0S2	NA	0.707792	NA
cg19558832	1	22354001	LINC00339	NA	0.846753	NA
cg19613858	1	113761979		NA	0.720779	NA
cg19625377	1	11322792	MTOR	0.757576	0.748052	NA
cg19635571	1	149145020		0.793939	0.88961	NA
cg19637330	1	19110922		0.939394	0.862338	NA
cg19643314	1	205600634	ELK4	NA	0.720779	NA
cg19651567	1	11741426	MAD2L2	NA	0.728571	NA
cg19684894	1	1875870	CFAP74	NA	0.718182	NA
cg19696900	1	52607582	ZFYVE9	NA	0.82987	NA
cg19699106	1	230818918	COG2	NA	0.823377	NA
cg19745317	1	53789112	LRP8	NA	0.749351	NA
cg19750824	1	178659932		0.915152	0.855844	NA
cg19812400	1	203455997	PRELP	NA	0.702597	NA
cg19814518	1	162467080	UHMK1	NA	0.74026	NA
cg19864490	1	166136447	FAM78B	NA	0.768831	NA
cg19878971	1	192993056	UCHL5	NA	0.762338	NA
cg19907257	1	161450473		0.721212	0.788312	NA
cg19915618	1	18902229		NA	0.838961	NA
cg19928198	1	111584447		NA	0.746753	NA
cg20057113	1	202104749	ARL8A	NA	0.703896	NA
cg20062050	1	227730881		NA	0.754545	NA
cg20159777	1	203296550		NA	0.823377	NA
cg20202883	1	55471529	BSND	NA	0.709091	NA
cg20245116	1	55522013	PCSK9	NA	0.815584	NA
cg20253340	1	68849	OR4F5	0.915152	0.85974	NA
cg20254361	1	24438778	MYOM3	NA	0.796104	NA
cg20256120	1	91853089	HFM1	0.721212	0.774026	NA
cg20300514	1	2120985	C1orf86	NA	0.705195	NA
cg20415053	1	26527928	CATSPER4	0.818182	0.836364	NA
cg20433858	1	248101009	OR2L13	0.818182	0.87013	NA
cg20434529	1	248100345	OR2L13	0.939394	0.797403	NA
cg20454464	1	149147019		NA	0.727273	NA
cg20485607	1	120217696		NA	0.828571	NA
cg20490126	1	25870007	LDLRAP1	NA	0.749351	NA
cg20498456	1	20617362	VWA5B1	NA	0.81039	NA
cg20568423	1	170044647	KIFAP3	NA	0.742857	NA
cg20591472	1	110008990	SYPL2	NA	0.707792	NA
cg20611115	1	114084959	MAGI3	NA	0.731169	NA
cg20615951	1	246730188	CNST	NA	0.702597	NA
cg20633276	1	53925299	DMRTB1	NA	0.698701	NA
cg20673830	1	42843232		0.939394	0.894805	NA
cg20696674	1	28826586	PHACTR4	NA	0.914286	NA
cg20699340	1	230468699	PGBD5	0.769697	0.8	NA
cg20701556	1	95698924	RWDD3	NA	0.702597	NA
cg20771596	1	247681766	GCSAML	NA	0.806494	NA
cg20775316	1	54763942	SSBP3	0.854545	0.880519	NA
cg20787649	1	17636898	PADI4	NA	0.697403	NA
cg20794208	1	5346548		0.963636	0.822078	NA
cg20800956	1	171811477	DNM3	0.793939	0.846753	NA
cg20803293	1	110254709	GSTM5	0.842424	0.875325	NA
cg20823859	1	111971624	OVGP1	0.818182	0.880519	NA
cg20908709	1	109419685	GPSM2	NA	0.828571	NA
cg20933713	1	175713219	TNR	NA	0.812987	NA
cg20963995	1	117453315	PTGFRN	NA	0.762338	NA
cg20987072	1	169631737		NA	0.746753	NA
cg21035986	1	182595836		NA	0.788312	NA
cg21046433	1	86038983	DDAH1	NA	0.702597	NA
cg21065959	1	152758755	LCE1E	NA	0.735065	NA
cg21106486	1	207843084	CR1L	0.69697	0.801299	NA
cg21109485	1	11761296	C1orf187	NA	0.71039	NA
cg21145145	1	75199635	CRYZ	NA	0.728571	NA
cg21190042	1	6270961	RNF207	NA	0.750649	NA
cg21194808	1	2205498	SKI	NA	0.8	NA
cg21241222	1	151815566	LOC100132111	NA	0.725974	NA
cg21294301	1	8120055		0.842424	0.874026	NA
cg21296402	1	245207026	EFCAB2	NA	0.736364	NA
cg21299256	1	67403786	MIER1	NA	0.816883	NA
cg21372392	1	95699583	RWDD3	NA	0.850649	NA
cg21385522	1	16154831		0.733333	0.88961	NA
cg21397540	1	247537159		NA	0.75974	NA
cg21410132	1	13737267	PRAMEF20	0.878788	0.801299	NA
cg21412865	1	95285888	SLC44A3	0.866667	0.77013	NA
cg21440084	1	34615965	CSMD2	0.90303	0.825974	NA
cg21499782	1	113160896	CAPZA1	NA	0.746753	NA
cg21572730	1	12919079	PRAMEF2	NA	0.907792	NA
cg21622990	1	46915541	LINC01398	NA	0.762338	NA
cg21625068	1	144997139	PDE4DIP	NA	0.848052	NA
cg21640007	1	78290076	FAM73A	NA	0.783117	NA
cg21668625	1	29220146	EPB41	NA	0.732468	NA
cg21718113	1	152571909	LCE3C	NA	0.871429	NA
cg21772589	1	228458283	OBSCN	NA	0.781818	NA
cg21783012	1	2710376		0.878788	0.880519	NA
cg21826606	1	25593055		NA	0.812987	NA
cg21887904	1	156270849	VHLL	NA	0.696104	NA
cg21929784	1	147760622		NA	0.705195	NA
cg21932190	1	1635647	CDK11A	NA	0.796104	NA
cg21937395	1	149162518		0.830303	0.811688	NA
cg22017303	1	100327026	AGL	NA	0.841558	NA
cg22026931	1	184141300		NA	0.742857	NA
cg22032942	1	209323082		NA	0.766234	NA
cg22058816	1	147802371	NBPF8	NA	0.722078	NA
cg22077361	1	24195347	FUCA1	0.793939	0.885714	NA
cg22100307	1	93121322	EVI5	NA	0.723377	NA
cg22121265	1	47719528	STIL	NA	0.728571	NA
cg22128527	1	39510999		NA	0.797403	NA
cg22153463	1	85462885	MCOLN2	0.987879	0.753247	NA
cg22153745	1	153894579	GATAD2B	NA	0.741558	NA
cg22162597	1	113214053	CAPZA1	NA	0.748052	NA
cg22166914	1	53195759	ZYG11B	NA	0.716883	NA
cg22169042	1	91853073	HFM1	NA	0.697403	NA
cg22194761	1	36867547		NA	0.732468	NA
cg22307153	1	37979902	MEAF6	NA	0.727273	NA
cg22326892	1	234791031	LOC101927787	NA	0.812987	NA
cg22337626	1	46420220	MAST2	0.745455	0.801299	NA
cg22352176	1	222987845		0.781818	0.735065	NA
cg22389615	1	3204273	PRDM16	NA	0.725974	NA
cg22394530	1	213193040		NA	0.711688	NA
cg22394869	1	762912	NCR00115	NA	0.794805	NA
cg22404551	1	52870501	PRPF38A	NA	0.823377	NA
cg22436957	1	9413089	SPSB1	NA	0.851948	NA
cg22454053	1	79801791		NA	0.732468	NA
cg22505202	1	95088560		0.709091	0.87013	NA
cg22507154	1	91185233		0.745455	0.720779	NA
cg22522357	1	161872770	ATF6	NA	0.850649	NA
cg22563998	1	161040919	ARHGAP30	NA	0.820779	NA
cg22614927	1	24195587	FUCA1	0.866667	0.796104	NA
cg22618905	1	6507104	ESPN	NA	0.71039	NA
cg22654157	1	67600698	C1orf141	NA	0.725974	NA
cg22697853	1	147737207		NA	0.850649	NA
cg22699447	1	107359588		NA	0.777922	NA
cg22700790	1	149186391	None	NA	NA	0.766667
cg22730047	1	161410551		0.90303	0.937662	0.779412
cg22732055	1	16958464	CROCCL1	NA	0.744156	NA
cg22824366	1	1677470	SLC35E2	NA	0.748052	NA
cg22857134	1	1265504	TAS1R3	NA	0.771429	NA
cg22864244	1	110255096	GSTM5	0.721212	0.744156	NA
cg22872448	1	168236066		NA	0.788312	NA
cg22875332	1	76189707	ACADM	0.878788	0.862338	0.696078
cg22879626	1	240656586	GREM2	NA	0.867532	NA
cg23008076	1	76398252	ASB17	NA	0.777922	NA
cg23010096	1	151104227	SEMA6C	NA	0.733766	NA
cg23056286	1	23886335	ID3	NA	0.745455	NA
cg23058319	1	33631017	TRIM62	0.769697	0.733766	NA
cg23073032	1	214724414	PTPN14	NA	0.722078	NA
cg23078123	1	68577796	GPR177	NA	0.715584	NA
cg23080769	1	171217189	FMO1	NA	0.725974	NA
cg23084506	1	13111908	PRAMEF5	0.757576	0.78961	NA
cg23187735	1	111971593	OVGP1	NA	0.918182	NA
cg23209941	1	232086152	DISC1	NA	0.749351	NA
cg23213688	1	231473791	C1orf124	NA	0.736364	NA
cg23226914	1	247537224		0.733333	0.716883	NA
cg23262827	1	8395557	SLC45A1	NA	0.696104	NA
cg23335329	1	110229537	GSTM1	NA	0.703896	NA
cg23350716	1	147956744	PPIAL4B	0.793939	0.731169	NA
cg23369455	1	113054687	WNT2B	NA	0.803896	NA
cg23398028	1	86350919	COL24A1	NA	0.790909	NA
cg23480091	1	54605583	CDCP2	NA	0.709091	NA
cg23529320	1	35177216		NA	0.879221	NA
cg23564260	1	104239719	AMY1B	NA	0.751948	NA
cg23564471	1	204951209	NFASC	0.866667	0.888312	NA
cg23589927	1	246139198	SMYD3	0.951515	0.879221	NA
cg23611477	1	1644835	CDK11A	0.878788	0.833766	NA
cg23620052	1	115212949	DENND2C	NA	0.697403	NA
cg23627354	1	89459658	CCBL2	0.939394	0.866234	NA
cg23635910	1	912055	C1orf170	0.830303	0.91039	NA
cg23678404	1	212718498	LOC101929565	NA	0.719481	NA
cg23713600	1	46671850	POMGNT1	NA	0.72987	NA
cg23719124	1	110254919	GSTM5	0.757576	0.842857	NA
cg23737366	1	9149026	SLC2A5	0.830303	0.8	NA
cg23748140	1	15613461	FHAD1	NA	0.771429	NA
cg23749507	1	15911725	AGMAT	NA	0.709091	NA
cg23780875	1	185527043		NA	0.793506	NA
cg23823908	1	71512485	PTGER3	NA	0.725974	NA
cg23841819	1	204970383	NFASC	NA	0.854545	NA
cg23857983	1	1108690	TTLL10	NA	0.697403	NA
cg23864468	1	31881556	SERINC2	NA	0.722078	NA
cg23896391	1	14080747	PRDM2	NA	0.697403	NA
cg23902969	1	159837493		NA	0.698701	NA
cg23919742	1	19832174		0.721212	0.722078	NA
cg23936390	1	78278168	FAM73A	NA	0.696104	NA
cg23982607	1	1823379	GNB1	NA	0.806494	NA
cg23989737	1	17198710		NA	0.750649	NA
cg24008280	1	242976594		NA	0.861039	NA
cg24009811	1	168544981	XCL1	NA	0.697403	NA
cg24013909	1	29575705	PTPRU	NA	0.803896	NA
cg24051749	1	39340282	MYCBP	NA	0.780519	NA
cg24058386	1	156393917	C1orf61	NA	0.703896	NA
cg24088508	1	38156462	C1orf109	0.951515	0.727273	NA
cg24102570	1	16970707	MST1P2	NA	0.714286	NA
cg24114899	1	47901721	MGC12982	NA	0.737662	NA
cg24167624	1	161993686	OLFML2B	NA	0.709091	NA
cg24196422	1	3716982		0.818182	0.764935	NA
cg24218002	1	100085538		NA	0.707792	NA
cg24222544	1	248208917	OR2L13	NA	0.727273	NA
cg24274354	1	13034580	PRAMEF22	NA	0.737662	NA
cg24298421	1	10856943	CASZ1	NA	0.731169	NA
cg24315885	1	25605762	RHD	NA	0.780519	NA
cg24324738	1	142892136		0.806061	0.737662	NA
cg24335620	1	135252		0.769697	0.722078	NA
cg24361198	1	242002464		NA	0.749351	NA
cg24371352	1	40548470	PPT1	NA	0.727273	NA
cg24406162	1	24017943	RPL11	NA	0.766234	NA
cg24449463	1	168025552	DCAF6	NA	0.722078	NA
cg24450063	1	156163899	SLC25A44	NA	0.884416	NA
cg24451872	1	32177995		0.781818	0.75974	NA
cg24467349	1	110254835	GSTM5	0.830303	0.894805	NA
cg24478129	1	246592123	SMYD3	NA	0.78961	NA
cg24488001	1	238644629	LOC339535	0.842424	0.738961	NA
cg24502334	1	243264842	LOC731275	0.745455	0.733766	NA
cg24503407	1	205819492	PM20D1	0.963636	0.727273	NA
cg24506216	1	153951257	JTB	NA	0.71039	NA
cg24506221	1	110230401	GSTM1	NA	0.9	NA
cg24519413	1	26490540		NA	0.766234	NA
cg24534774	1	101106533		0.915152	0.918182	NA
cg24556754	1	3721846		0.757576	0.796104	NA
cg24584738	1	180893161	KIAA1614	NA	0.903896	NA
cg24589936	1	155180595	MTX1	NA	0.862338	NA
cg24643057	1	45281185		NA	0.724675	NA
cg24678241	1	17227488		0.709091	0.811688	NA
cg24688574	1	1629525	CDK11B	NA	0.749351	NA
cg24693760	1	167509918		0.818182	0.918182	NA
cg24694675	1	76082066		NA	0.711688	NA
cg24699914	1	53878650		0.818182	0.7	NA
cg24705404	1	58602196	DAB1	0.733333	0.831169	NA
cg24792360	1	24195143	FUCA1	0.866667	0.751948	NA
cg24803573	1	246110850	SMYD3	NA	0.709091	NA
cg24846009	1	18684587	IGSF21	0.721212	0.835065	NA
cg24856606	1	2632282	TTC34	NA	0.725974	NA
cg24862510	1	164290545		NA	0.750649	NA
cg24867790	1	179545668	NPHS2	0.842424	0.935065	NA
cg24884190	1	153606480	S100A13	NA	0.707792	NA
cg24920358	1	40204285	PPIE	0.757576	0.727273	NA
cg24924572	1	59089298		NA	0.71039	NA
cg24928141	1	92154087	TGFBR3	NA	0.82987	NA
cg24934837	1	979057	AGRN	NA	0.707792	NA
cg25005394	1	67241769	TCTEX1D1	NA	0.741558	NA
cg25009002	1	119714247		0.721212	0.715584	NA
cg25095934	1	121472061		NA	0.758442	NA
cg25100011	1	33146725	RBBP4	0.793939	0.809091	NA
cg25107893	1	911601	C1orf170	NA	0.709091	NA
cg25150572	1	28763330	PHACTR4	NA	0.788312	NA
cg25205988	1	146714368	CHD1L	0.806061	0.775325	NA
cg25208724	1	156163844	SLC25A44	NA	0.801299	NA
cg25210835	1	110254828	GSTM5	0.818182	0.857143	NA
cg25213350	1	109802435	CELSR2	NA	0.697403	NA
cg25272121	1	152190972	HRNR	0.939394	0.842857	NA
cg25282454	1	1158325	SDF4	0.878788	0.763636	NA
cg25284624	1	224180302		0.854545	0.758442	NA
cg25288420	1	78511713	GIPC2	NA	0.757143	NA
cg25303761	1	31256028		0.69697	0.724675	NA
cg25311637	1	146556000		NA	0.746753	NA
cg25342674	1	31881983	SERINC2	NA	0.794805	NA
cg25345648	1	145366524	NBPF10	0.915152	0.866234	NA
cg25347615	1	12892187	PRAMEF11	NA	0.731169	NA
cg25373794	1	162760220	HSD17B7	0.842424	0.867532	NA
cg25392634	1	15766069	CTRC	NA	0.722078	NA
cg25406408	1	3623500	TP73	NA	0.701299	NA
cg25410668	1	28241577	RPA2	NA	0.727273	NA
cg25435819	1	149149385		0.90303	0.781818	NA
cg25465065	1	156198365	PMF1	0.781818	0.918182	NA
cg25482854	1	149514395	RNVU1-19	NA	0.754545	NA
cg25583253	1	151105469	SEMA6C	NA	0.764935	NA
cg25593510	1	110254662	GSTM5	NA	0.876623	NA
cg25598801	1	161834450	ATF6	NA	0.811688	NA
cg25602718	1	16944064		0.975758	0.88961	NA
cg25623271	1	240656217	GREM2	NA	0.745455	NA
cg25625233	1	59166857	MYSM1	NA	0.802597	NA
cg25667751	1	10567686	PEX14	NA	0.757143	NA
cg25704220	1	166690922		NA	0.74026	NA
cg25706552	1	244017396		NA	0.718182	NA
cg25745746	1	20617452	VWA5B1	NA	0.74026	NA
cg25763306	1	7741216	CAMTA1	0.793939	0.841558	NA
cg25771854	1	247420421	VN1R5	0.90303	0.81039	NA
cg25780590	1	173760671		NA	0.735065	NA
cg25836915	1	58756553		NA	0.766234	NA
cg25838465	1	92012736		0.806061	0.883117	NA
cg25858825	1	47645929	LINC00853	NA	0.762338	NA
cg25861733	1	187039600		NA	0.737662	NA
cg26022684	1	16904881	NBPF1	0.854545	0.863636	NA
cg26049187	1	196976319	CFHR5	NA	0.728571	NA
cg26052357	1	91303544		NA	0.727273	NA
cg26082797	1	161429270		0.830303	0.77013	NA
cg26127428	1	32673136	IQCC	NA	0.705195	NA
cg26255635	1	15616204	FHAD1	NA	0.763636	NA
cg26283191	1	30847862		NA	0.872727	NA
cg26284196	1	144874226	PDE4DIP	NA	0.850649	NA
cg26300672	1	157248566		0.806061	0.879221	NA
cg26314478	1	17030971	ESPNP	0.769697	0.698701	NA
cg26319410	1	180727830	XPR1	NA	0.749351	NA
cg26350814	1	187982516		0.854545	0.82987	NA
cg26354017	1	205819088	PM20D1	0.878788	0.871429	0.7
cg26385913	1	242352848	PLD5	NA	0.911688	NA
cg26422465	1	3561008	WDR8	NA	0.858442	NA
cg26435281	1	161594100	FCGR3B	0.975758	0.888312	NA
cg26439975	1	84873633	DSE2B	NA	0.735065	NA
cg26497007	1	183672043	RGL1	NA	0.706494	NA
cg26518628	1	97050305		0.90303	0.72987	NA
cg26577683	1	17892612	ARHGEF10L	NA	0.71039	NA
cg26588921	1	40183922		NA	0.74026	NA
cg26603264	1	6500346	ESPN	NA	0.761039	NA
cg26604232	1	147760460		NA	0.735065	NA
cg26679879	1	564501	LOC101928626	NA	0.881818	NA
cg26752657	1	75199075	CRYZ	NA	0.731169	NA
cg26816583	1	8418613	RERE	NA	0.803896	NA
cg26825404	1	204976221	NFASC	NA	-0.797403	NA
cg26827413	1	91359036		0.769697	0.790909	NA
cg26835374	1	142618826		0.890909	0.845455	NA
cg26839010	1	60477321	C1orf87	NA	0.742857	NA
cg26855724	1	75198818	TYW3	0.709091	0.696104	NA
cg26857135	1	8972241		NA	0.832468	NA
cg26858423	1	6149477	KCB2	0.769697	0.845455	NA
cg26883884	1	63874464	ALG6	NA	0.731169	NA
cg26899948	1	46153196	TMEM69	NA	0.724675	NA
cg26908109	1	149162219		0.769697	0.698701	NA
cg26940751	1	143467856		0.745455	0.885714	NA
cg26948066	1	224300453	FBXO28	NA	0.71039	NA
cg27042782	1	24617965		NA	0.74026	NA
cg27044986	1	157097963	ETV3	NA	0.712987	NA
cg27046936	1	78956847	PTGFR	0.866667	0.783117	NA
cg27073218	1	231974368	DISC1	NA	0.757143	NA
cg27112321	1	6296251	LINC00337	NA	0.711688	NA
cg27113848	1	226643850		NA	0.735065	NA
cg27128435	1	69066087		NA	0.741558	NA
cg27136384	1	22911549	EPHA8	NA	0.724675	NA
cg27179622	1	226127290	LEFTY2	NA	0.732468	NA
cg27180412	1	143277743		0.951515	0.884416	NA
cg27191320	1	248651819	OR2T5	NA	0.893506	NA
cg27275821	1	89144331	PKN2-AS1	NA	0.774026	NA
cg27312944	1	2125976	C1orf86	NA	0.831169	NA
cg27349682	1	155113081	DPM3	NA	0.783117	NA
cg27372759	1	248083190	OR2T8	NA	0.738961	NA
cg27399747	1	142797085		NA	0.768831	NA
cg27454528	1	246580864	SMYD3	NA	0.750649	NA
cg27473416	1	180922916		0.854545	0.697403	NA
cg27503832	1	1301316		NA	0.702597	NA
cg27505684	1	174968509	CACYBP	NA	0.731169	NA
cg27524192	1	228773464		0.878788	0.796104	NA
cg27534567	1	568536		NA	0.722078	NA
cg27540865	1	243053934		0.757576	0.745455	NA
cg27541892	1	1571801	CDK11B	0.951515	0.896104	NA
cg27544877	1	226125999	LEFTY2	NA	0.727273	NA
cg27567580	1	78602941	GIPC2	NA	0.822078	NA
cg27587661	1	149148312		0.830303	0.776623	NA
cg04798314	1	246668601	SMYD3	NA	NA	0.777451
cg10167378	1	228756711	None	NA	NA	0.82549
cg14011486	1	26737247	LIN28A	NA	NA	0.766667
cg16512390	1	228756714	None	NA	NA	0.80098
cg00004073	2	237027592	AGAP1	0.842424	0.883117	NA
cg00009523	2	1165351	SNTG2	0.757576	0.801299	NA
cg00012203	2	219082015	ARPC2	NA	0.719481	NA
cg00074132	2	136499303	UBXN4	NA	0.707792	NA
cg00074313	2	179371342	MIR548N	NA	0.728571	NA
cg00144942	2	241119882		NA	0.896104	NA
cg00162952	2	132057821		0.963636	0.797403	NA
cg00178224	2	131354091	CFC1B	NA	0.774026	NA
cg00224886	2	95523721	ANKRD20B	0.854545	0.733766	NA
cg00257789	2	3451506	TTC15	0.890909	0.858442	NA
cg00271171	2	126876975		NA	0.758442	NA
cg00278102	2	152591725	NEB	NA	0.7	NA
cg00281837	2	231855218		0.793939	0.722078	NA
cg00321682	2	166000882	SCN3A	NA	0.716883	NA
cg00333335	2	77315382	LRRTM4	NA	0.776623	NA
cg00337070	2	132352141		0.90303	0.757143	NA
cg00352468	2	10687659		0.866667	0.757143	NA
cg00366531	2	130970940		NA	0.731169	NA
cg00411544	2	74375128	BOLA3	NA	0.768831	NA
cg00411784	2	233363619		NA	0.732468	NA
cg00422909	2	113994578	PAX8-AS1	NA	0.82987	NA
cg00424152	2	232263126	B3GNT7	0.854545	0.777922	NA
cg00474373	2	1625268		0.951515	0.861039	NA
cg00541777	2	3652840	COLEC11	NA	0.897403	NA
cg00551617	2	152152581		0.818182	0.811688	NA
cg00566209	2	716389		0.842424	0.892208	NA
cg00570635	2	65355269	RAB1A	0.854545	0.850649	NA
cg00594547	2	26257789	RAB10	NA	0.706494	NA
cg00596207	2	95537708	TEKT4	0.721212	0.872727	NA
cg00712943	2	31806781	SRD5A2	NA	0.7	NA
cg00747290	2	42721154	KCNG3	NA	0.735065	NA
cg00770837	2	113192237	RGPD5	NA	0.777922	NA
cg00811210	2	40064822		NA	0.841558	NA
cg00854591	2	503097		NA	0.711688	NA
cg00886088	2	131878331	PLEKHB2	NA	0.8	NA
cg00899920	2	91670134		NA	0.719481	NA
cg00907200	2	239037422	ESPNL	NA	0.764935	NA
cg00954186	2	172691316	SLC25A12	NA	0.715584	NA
cg00980980	2	61153802		0.951515	0.816883	NA
cg00982548	2	198649783	BOLL	NA	0.733766	NA
cg01017244	2	74357527		0.745455	0.867532	NA
cg01039257	2	225429292	CUL3	NA	0.712987	NA
cg01072529	2	242672081		NA	0.781818	NA
cg01230320	2	19549980		NA	0.737662	NA
cg01231921	2	241611991		NA	0.7	NA
cg01267068	2	731158		0.866667	0.877922	NA
cg01297674	2	122406765	CLASP1	NA	0.753247	NA
cg01332299	2	85501998	TCF7L1	NA	0.820779	NA
cg01369511	2	70528091	FAM136A	0.866667	0.794805	NA
cg01394816	2	11282704	C2orf50	NA	0.768831	NA
cg01431993	2	182542864	NEUROD1	NA	0.722078	NA
cg01466297	2	97587094	LOC101927053	NA	0.697403	NA
cg01479768	2	731298		0.781818	0.787013	NA
cg01508516	2	160204324	BAZ2B	NA	0.735065	NA
cg01547531	2	160627347	CD302	NA	0.697403	NA
cg01583753	2	39470725		NA	0.728571	NA
cg01588581	2	241832900	C2orf54	0.830303	0.832468	NA
cg01594260	2	8118122	LOC339788	0.721212	0.814286	NA
cg01603661	2	20349433		NA	0.762338	NA
cg01603921	2	91635595		0.878788	0.779221	NA
cg01613696	2	238969582	SCLY	NA	0.712987	NA
cg01638243	2	167006234	SCN1A	NA	0.716883	NA
cg01700386	2	179056976		NA	0.764935	NA
cg01717254	2	85843265	USP39	NA	0.72987	NA
cg01745370	2	109065127	GCC2	NA	0.697403	NA
cg01750780	2	131451266		NA	0.838961	NA
cg01771876	2	11886613	LPIN1	NA	NA	0.758824
cg01783736	2	95454741	ANKRD20B	0.939394	0.883117	NA
cg01786048	2	239035964	ESPNL	0.781818	0.735065	NA
cg01816891	2	42250549		NA	0.712987	NA
cg01856162	2	233350940	ECEL1	0.733333	0.7	NA
cg01871867	2	20838317	HS1BP3	NA	0.794805	NA
cg01880321	2	11733080	GREB1	NA	0.714286	NA
cg01901421	2	105350201		NA	0.733766	NA
cg01904194	2	241832904	C2orf54	NA	0.818182	NA
cg01908508	2	87569142		NA	0.819481	NA
cg01910141	2	39191959	LOC100271715	0.745455	0.71039	NA
cg02025958	2	107179496		NA	0.737662	NA
cg02036195	2	91820731		NA	0.722078	NA
cg02082929	2	109068933	GCC2	0.757576	0.720779	NA
cg02102566	2	26174825	KIF3C	NA	0.696104	NA
cg02128156	2	128568629	WDR33	NA	0.719481	NA
cg02252289	2	236737161	AGAP1	NA	0.894805	NA
cg02255510	2	37310396	HEATR5B	NA	0.763636	NA
cg02267635	2	30409032		NA	0.702597	NA
cg02320265	2	160894		NA	0.84026	NA
cg02324737	2	172543905	DYNC1I2	0.757576	0.732468	NA
cg02359411	2	233414677	TIGD1	NA	0.846753	NA
cg02364051	2	40973302		NA	0.71039	NA
cg02368177	2	130956271	TUBA3E	NA	0.697403	NA
cg02369105	2	12918113		NA	0.803896	NA
cg02386410	2	38696680	LOC101929596	NA	0.751948	NA
cg02388520	2	173713024	RAPGEF4	NA	0.722078	NA
cg02398179	2	34961870		NA	0.737662	NA
cg02474761	2	157212541		NA	0.698701	NA
cg02479782	2	71033156		0.781818	0.84026	NA
cg02492704	2	154058260		NA	0.75974	NA
cg02505933	2	223789186	ACSL3	NA	0.714286	NA
cg02535928	2	68936571		NA	0.731169	NA
cg02537014	2	168974265	STK39	NA	0.737662	NA
cg02627766	2	219817055		NA	0.711688	NA
cg02672452	2	91818189		0.842424	0.74026	NA
cg02675527	2	114030824	PAX8	0.830303	0.719481	NA
cg02683731	2	132057166	LOC440910	0.915152	0.732468	NA
cg02745784	2	178970574	PDE11A	0.757576	0.777922	NA
cg02752932	2	38099030		NA	0.845455	NA
cg02769058	2	151760164		NA	0.725974	NA
cg02778467	2	87238274	RGPD1	0.866667	0.835065	NA
cg02784696	2	24270586	C2orf44	NA	0.701299	NA
cg02803727	2	106093197		NA	0.92987	NA
cg02819655	2	178853377	PDE11A	0.890909	0.851948	NA
cg02962705	2	231248261	SP140L	NA	0.719481	NA
cg02994018	2	201936101	NDUFB3	NA	0.762338	NA
cg03023068	2	27486122	SLC30A3	NA	0.78961	NA
cg03116250	2	162136697		NA	0.75974	NA
cg03135081	2	1584005		NA	0.755844	NA
cg03158329	2	216629818	LINC00607	NA	0.720779	NA
cg03172493	2	221261269		NA	0.898701	NA
cg03206401	2	130956119	TUBA3E	0.987879	0.920779	NA
cg03214474	2	90107572		NA	0.72987	NA
cg03229051	2	162087150	TANK	NA	0.696104	NA
cg03250220	2	110970097	NCR00116	0.866667	0.781818	NA
cg03263543	2	236673440	AGAP1	NA	0.854545	NA
cg03288922	2	118616237		NA	0.779221	NA
cg03298167	2	227663911	IRS1	NA	0.738961	NA
cg03302253	2	54394765	ACYP2	NA	0.738961	NA
cg03322328	2	2295506	MYT1L	0.769697	0.706494	NA
cg03324099	2	52761238		NA	0.728571	NA
cg03340371	2	1514107	TPO	NA	0.825974	NA
cg03379034	2	13673087		NA	0.698701	NA
cg03445173	2	17998337	MSGN1	NA	0.697403	NA
cg03447699	2	2547117		0.781818	0.7	NA
cg03482074	2	91777873		NA	0.877922	NA
cg03538275	2	242294942	FARP2	NA	0.705195	NA
cg03538480	2	8785262		0.830303	0.783117	0.815686
cg03545077	2	1498138	TPO	NA	0.755844	NA
cg03555914	2	121554810	GLI2	NA	0.761039	NA
cg03558837	2	239029375	ESPNL	NA	0.777922	NA
cg03559235	2	100937944	LONRF2	0.866667	0.78961	NA
cg03563842	2	239030728	ESPNL	NA	0.725974	NA
cg03594311	2	235453863		0.890909	0.762338	NA
cg03602746	2	187867895		NA	0.736364	NA
cg03650730	2	242254743	SEPT2	NA	0.763636	NA
cg03689904	2	135530548		NA	0.714286	NA
cg03738707	2	128453335		NA	0.820779	NA
cg03741892	2	228320216		NA	-0.716883	NA
cg03765493	2	242851003		0.878788	0.801299	NA
cg03859395	2	55845619	SMEK2	NA	0.745455	NA
cg03868679	2	160595278	MARCH7	NA	0.742857	NA
cg03909411	2	169290323		NA	0.715584	NA
cg03989663	2	174936518		NA	0.7	NA
cg04003990	2	242056286	PASK	0.721212	0.790909	NA
cg04027132	2	179265365	MIR548N	NA	0.844156	NA
cg04027416	2	231295019	SP100	NA	0.725974	NA
cg04034577	2	241836375	C2orf54	0.793939	0.766234	NA
cg04049787	2	174523008		NA	0.771429	NA
cg04057818	2	67487963	LOC102800447	NA	0.783117	NA
cg04063833	2	208545526		NA	0.767532	NA
cg04075233	2	15839912	LOC101926966	NA	0.718182	NA
cg04093821	2	38247975	FAM82A1	NA	0.716883	NA
cg04094508	2	38870535		NA	0.855844	NA
cg04103432	2	189841582	COL3A1	NA	0.705195	NA
cg04131969	2	33951647	MYADML	0.90303	0.887013	NA
cg04140810	2	242691439	D2HGDH	NA	-0.728571	NA
cg04160515	2	239463147	LINC01107	NA	0.845455	NA
cg04170071	2	114384894	RPL23AP7	NA	0.84026	NA
cg04173072	2	194367530		NA	0.788312	NA
cg04181327	2	91776322		NA	0.774026	NA
cg04198392	2	222917363		NA	0.72987	NA
cg04216589	2	114359873	MGC13005	0.745455	0.807792	NA
cg04247697	2	73664100	ALMS1	NA	0.707792	NA
cg04276453	2	169925440	DHRS9	NA	0.764935	NA
cg04286558	2	131209589		0.757576	0.805195	NA
cg04289314	2	131046480		0.806061	0.820779	NA
cg04355829	2	132209049	RNU6-81P	NA	0.8	NA
cg04362902	2	48127093	FBXO11	NA	0.706494	NA
cg04391048	2	18766022	NT5C1B	0.745455	0.78961	NA
cg04490207	2	242927989		0.769697	0.761039	NA
cg04491917	2	91872522		NA	0.709091	NA
cg04506342	2	160463692	BAZ2B	NA	0.785714	NA
cg04552499	2	11288577		NA	0.762338	NA
cg04567952	2	200775554	C2orf69	NA	0.783117	NA
cg04586622	2	25135609	ADCY3	NA	NA	0.696078
cg04657470	2	198365150	HSPE1	NA	0.768831	NA
cg04680230	2	151776216		NA	0.85974	NA
cg04684014	2	43632955	THADA	NA	0.727273	NA
cg04739156	2	91847990	LOC654342	0.830303	0.858442	NA
cg04801249	2	121125107		NA	0.741558	NA
cg04831745	2	46066212	PRKCE	NA	0.893506	NA
cg04837091	2	202223431	ALS2CR12	NA	0.7	NA
cg04849907	2	54014222	ERLEC1	NA	0.776623	NA
cg04850045	2	105853200		0.806061	0.794805	NA
cg04874279	2	132233485	TUBA3D	NA	0.720779	NA
cg04879348	2	109124576	GCC2	NA	0.736364	NA
cg04890780	2	234294449	DGKD	NA	0.723377	NA
cg04950762	2	242943287		NA	0.831169	NA
cg05040624	2	64216764	VPS54	NA	0.738961	NA
cg05076576	2	220361176	LOC100996693	NA	0.706494	NA
cg05092371	2	204731519	CTLA4	0.733333	0.720779	NA
cg05182290	2	7116403	RNF144A	NA	0.722078	NA
cg05189103	2	114030936	PAX8	NA	0.835065	NA
cg05229709	2	131450574		NA	0.748052	NA
cg05240479	2	238395887	MLPH	NA	0.698701	NA
cg05269440	2	92262806		NA	0.812987	NA
cg05373298	2	201186572	SPATS2L	NA	0.802597	NA
cg05385718	2	242693323	D2HGDH	0.793939	0.763636	NA
cg05395509	2	113341214	CHCHD5	NA	0.768831	NA
cg05429769	2	242951598		0.975758	0.91039	NA
cg05510714	2	143731330	KYNU	NA	0.861039	NA
cg05525888	2	131451228		NA	0.84026	NA
cg05570109	2	39812572		0.781818	0.809091	0.733333
cg05592647	2	217973447		NA	0.820779	NA
cg05605445	2	132919534	NCR00164	NA	0.705195	NA
cg05616069	2	183732357	FRZB	NA	0.805195	NA
cg05674692	2	91911370		0.745455	0.758442	NA
cg05707506	2	220346095	SPEG	NA	0.696104	NA
cg05723825	2	95537475	TEKT4	NA	0.779221	NA
cg05725641	2	89989578		NA	0.705195	NA
cg05827124	2	240029675	HDAC4	NA	0.745455	NA
cg05852568	2	95537405	TEKT4	0.866667	0.87013	NA
cg05903289	2	130345205		0.915152	0.835065	NA
cg05962382	2	130345044		0.915152	0.863636	NA
cg06012621	2	218296732	DIRC3	NA	0.796104	NA
cg06028079	2	167038225	LOC101929680	NA	0.822078	NA
cg06064861	2	87308486		NA	0.771429	NA
cg06077337	2	198649933	BOLL	NA	0.776623	NA
cg06117243	2	95536341	TEKT4	0.745455	0.732468	NA
cg06143315	2	242950311		NA	0.950649	NA
cg06193597	2	241896910		0.818182	0.828571	0.780392
cg06202614	2	216696255	LINC00607	NA	0.788312	NA
cg06219490	2	208280779		NA	0.714286	NA
cg06264882	2	233282380		0.769697	0.862338	NA
cg06282964	2	95537314	TEKT4	0.781818	0.825974	NA
cg06297350	2	167038158	LOC101929680	NA	0.706494	NA
cg06332335	2	132056834	LOC440910	0.939394	0.918182	NA
cg06338039	2	75113453	HK2	NA	0.764935	NA
cg06360820	2	242988706		0.806061	0.945455	0.858824
cg06383022	2	95537049	TEKT4	NA	0.864935	NA
cg06383247	2	6636145		NA	0.728571	NA
cg06427650	2	225782647	DOCK10	NA	0.716883	NA
cg06430688	2	242490217		0.842424	0.874026	NA
cg06502997	2	3186127		NA	0.718182	NA
cg06524124	2	191567576		NA	0.775325	NA
cg06639320	2	106015739	FHL2	0.878788	0.738961	NA
cg06675538	2	114033490	PAX8	0.793939	0.698701	NA
cg06683480	2	52799518		NA	0.746753	NA
cg06690525	2	170430736	FASTKD1	NA	0.749351	NA
cg06718920	2	133110927		0.939394	0.776623	NA
cg06737250	2	201042953		0.854545	0.854545	NA
cg06759085	2	191555076	B1	NA	0.705195	NA
cg06784420	2	236299218		NA	0.697403	NA
cg06850787	2	716357		0.842424	0.883117	NA
cg06940110	2	118616430		0.866667	0.833766	NA
cg07000267	2	84105397		0.866667	0.918182	NA
cg07030261	2	207273476		NA	0.741558	NA
cg07051654	2	132057004	LOC440910	0.878788	0.718182	NA
cg07063745	2	211341572	LANCL1	NA	0.7	NA
cg07217951	2	242945705		NA	0.780519	NA
cg07227024	2	202163482	ALS2CR12	0.951515	0.919481	NA
cg07272997	2	46883892		NA	0.796104	NA
cg07314298	2	11723111	GREB1	0.69697	0.766234	NA
cg07323141	2	239140169	LOC151174	NA	0.818182	NA
cg07517909	2	47084194	LOC100134259	NA	0.793506	NA
cg07554380	2	166670551		NA	0.716883	NA
cg07557024	2	3663715	COLEC11	NA	0.887013	NA
cg07560601	2	234517267		NA	0.703896	NA
cg07585513	2	212389424	ERBB4	NA	0.723377	NA
cg07594247	2	113993304	PAX8	0.915152	0.954545	NA
cg07594658	2	132151313		NA	0.78961	NA
cg07652786	2	241726053	KIF1A	0.90303	0.797403	NA
cg07662372	2	39554277	MAP4K3	NA	0.722078	NA
cg07666211	2	24714800		NA	0.719481	NA
cg07673080	2	240241154	HDAC4	0.951515	0.833766	NA
cg07709653	2	43494904	THADA	NA	0.711688	NA
cg07772999	2	113993052	PAX8	0.927273	0.868831	NA
cg07897247	2	171848229	TLK1	NA	0.696104	NA
cg07903023	2	239048072	KLHL30	NA	0.722078	NA
cg07905836	2	113190072	RGPD8	0.939394	0.868831	NA
cg07917502	2	44589034	PREPL	NA	0.701299	NA
cg07929412	2	130694084	LOC101927924	NA	0.854545	NA
cg07960474	2	148230069		NA	0.696104	NA
cg08075024	2	182761449	SSFA2	NA	0.703896	NA
cg08096668	2	85375573	TCF7L1	NA	0.928571	NA
cg08101771	2	223180401		NA	-0.761039	NA
cg08217411	2	210010193		NA	0.722078	NA
cg08267300	2	114334065	FAM138B	NA	0.75974	NA
cg08280036	2	731594		0.927273	0.936364	NA
cg08347373	2	160653686	CD302	NA	NA	0.74902
cg08401837	2	29179066		NA	0.719481	NA
cg08439705	2	9554254	ITGB1BP1	NA	0.906494	NA
cg08450463	2	107159268		NA	0.707792	NA
cg08463813	2	95522774	ANKRD20B	NA	0.706494	NA
cg08501265	2	91777282		NA	0.8	NA
cg08503702	2	174219458	CDCA7	NA	0.723377	NA
cg08558974	2	242949581		0.927273	0.951948	NA
cg08569850	2	118618054		0.878788	0.731169	NA
cg08570243	2	110969853	NCR00116	0.745455	0.767532	NA
cg08638481	2	159726218		NA	0.92987	NA
cg08687025	2	127729123		0.733333	0.724675	NA
cg08871628	2	132771935		NA	0.816883	NA
cg08883354	2	225224041		NA	0.849351	NA
cg08926965	2	105489105	LINC01159	NA	0.875325	NA
cg08963013	2	77235218	LRRTM4	0.975758	0.861039	NA
cg08963218	2	70667087		NA	0.716883	NA
cg09013953	2	187868045		0.781818	0.716883	NA
cg09068086	2	110970204	NCR00116	0.769697	0.793506	NA
cg09068198	2	65357064	RAB1A	NA	0.698701	NA
cg09094710	2	11356189	ROCK2	NA	0.866234	NA
cg09125754	2	130886714	POTEF	0.915152	0.887013	0.796078
cg09141759	2	219120255		NA	0.74026	NA
cg09151153	2	733095		NA	0.705195	NA
cg09151613	2	218301065	DIRC3	NA	NA	-0.706863
cg09221582	2	241156883		NA	0.720779	NA
cg09247346	2	219081710	ARPC2	NA	0.711688	NA
cg09289202	2	242443982	STK25	0.90303	0.877922	NA
cg09328330	2	243030638	LOC728323	NA	0.712987	NA
cg09336323	2	210074276		0.842424	0.883117	0.733333
cg09340386	2	1605954		0.757576	0.838961	NA
cg09405340	2	242548636	THAP4	NA	0.775325	NA
cg09420663	2	169128761		NA	0.71039	NA
cg09425326	2	64316659		NA	0.735065	NA
cg09428674	2	1518668	TPO	NA	0.915584	NA
cg09464875	2	168725510	B3GALT1	NA	0.753247	NA
cg09467607	2	36825704	FEZ2	NA	0.77013	NA
cg09481586	2	86590115		NA	0.723377	NA
cg09565806	2	198492976	RFTN2	NA	0.731169	NA
cg09571314	2	220427157	OBSL1	NA	0.720779	NA
cg09595412	2	97582745	FAM178B	NA	0.707792	NA
cg09609314	2	174147631		NA	0.784416	NA
cg09704166	2	114031854	PAX8	0.69697	0.798701	NA
cg09763039	2	28578984		NA	0.7	NA
cg09829645	2	71723690	DYSF	0.90303	0.853247	NA
cg09834706	2	39470743		NA	0.714286	NA
cg09907521	2	240566442		0.90303	0.883117	NA
cg09935512	2	95536859	TEKT4	NA	0.733766	NA
cg09959529	2	167038265	LOC101929680	NA	0.875325	NA
cg09964207	2	231948268	PSMD1	NA	0.732468	NA
cg09973771	2	1043404	SNTG2	NA	0.706494	NA
cg09989692	2	1984549	MYT1L	NA	0.78961	NA
cg10013287	2	108537568		NA	0.827273	NA
cg10021288	2	128175891	PROC	0.793939	0.697403	NA
cg10075506	2	1817351	MYT1L	0.854545	0.951948	NA
cg10109585	2	71357638	MPHOSPH10	NA	0.842857	NA
cg10150255	2	169025365	STK39	NA	0.724675	NA
cg10280308	2	128965706		NA	0.711688	NA
cg10287265	2	151026960		NA	0.750649	NA
cg10301962	2	30604758		NA	0.712987	NA
cg10326673	2	30669757	LCLAT1	NA	0.762338	NA
cg10392614	2	208977121		NA	0.749351	NA
cg10546459	2	36825355	FEZ2	0.854545	0.887013	NA
cg10601749	2	91806045		NA	0.777922	NA
cg10639368	2	240241218	HDAC4	0.90303	0.831169	NA
cg10670246	2	192039420		NA	0.715584	NA
cg10811045	2	91635283		0.757576	0.720779	NA
cg10817554	2	231714705		NA	0.75974	NA
cg10855427	2	235732349		0.745455	0.779221	NA
cg10875261	2	96191354		NA	0.864935	NA
cg10879348	2	109251064	LIMS1	NA	0.887013	NA
cg10934807	2	113191815	RGPD8	NA	0.728571	NA
cg10937590	2	207066710	GPR1	NA	0.707792	NA
cg10970090	2	169569068	CERS6	NA	0.711688	NA
cg11189868	2	239342095	ASB1	NA	0.781818	NA
cg11229715	2	225441832	CUL3	NA	0.787013	NA
cg11249298	2	10186452	KLF11	NA	-0.735065	NA
cg11258485	2	132202537	LOC401010	0.757576	0.698701	NA
cg11286901	2	112022727		NA	0.731169	NA
cg11299873	2	145147291	ZEB2	NA	-0.7	NA
cg11362904	2	43861377		NA	0.849351	NA
cg11394125	2	85501409	TCF7L1	NA	0.776623	NA
cg11454095	2	1817951	MYT1L	0.709091	0.774026	NA
cg11456854	2	43584626	THADA	NA	0.744156	NA
cg11472981	2	166740511	TTC21B	NA	0.715584	NA
cg11491537	2	132511720	C2orf27A	0.769697	0.820779	NA
cg11544377	2	112048503		NA	0.85974	NA
cg11552072	2	133014805	NCR00164	NA	0.832468	NA
cg11702128	2	55076169	EML6	NA	0.745455	NA
cg11763394	2	113992921	PAX8	0.927273	0.971429	NA
cg11781282	2	136505575	UBXN4	NA	0.88961	NA
cg11799977	2	63347958	DBIL5P2	NA	0.785714	NA
cg11802689	2	31273288	GALNT14	NA	0.771429	NA
cg11904906	2	239140032	LOC151174	0.733333	0.771429	NA
cg11918172	2	104914351		NA	0.814286	NA
cg11937346	2	201936362	NDUFB3	NA	0.697403	NA
cg11939300	2	132584904		0.709091	0.819481	NA
cg11944127	2	231829238		NA	0.738961	NA
cg11955727	2	84105546		0.890909	0.822078	NA
cg11970982	2	131266571		0.757576	0.737662	NA
cg12062127	2	91936715		NA	0.709091	NA
cg12155443	2	927811		0.842424	0.807792	NA
cg12163870	2	115177175		NA	0.718182	NA
cg12183209	2	7652210		NA	0.831169	NA
cg12195624	2	172137080		NA	0.728571	NA
cg12213061	2	151468455		NA	0.703896	NA
cg12223562	2	95614531		NA	0.811688	NA
cg12232167	2	196312475		NA	0.772727	NA
cg12267125	2	225772093	DOCK10	NA	0.727273	NA
cg12303413	2	95398021		NA	0.807792	NA
cg12342501	2	8530521		0.890909	0.881818	NA
cg12365956	2	26010289	ASXL2	NA	0.780519	NA
cg12396032	2	47219002	TTC7A	NA	0.761039	NA
cg12430264	2	132113218		0.69697	0.802597	NA
cg12495090	2	127538987		0.939394	0.906494	NA
cg12564102	2	108086048		NA	0.803896	NA
cg12588880	2	8597159		0.842424	0.846753	NA
cg12608247	2	239140369	LOC643387	0.745455	0.701299	NA
cg12614708	2	132148243		NA	0.727273	NA
cg12624040	2	168675205	B3GALT1	0.745455	0.815584	NA
cg12631932	2	16003697		NA	0.723377	NA
cg12662017	2	242987840		NA	0.766234	NA
cg12663550	2	102807257	IL1RL2	NA	0.749351	NA
cg12729177	2	10655037		NA	0.866234	NA
cg12761732	2	242547234	THAP4	NA	0.848052	NA
cg12805629	2	11565653		NA	0.903896	NA
cg12807937	2	240965920	NDUFA10	NA	0.748052	NA
cg12814117	2	108157524		0.927273	0.771429	NA
cg12851190	2	217673380		NA	0.701299	NA
cg12918445	2	111576437	ACOXL	NA	0.838961	NA
cg12957945	2	64495626		NA	0.898701	NA
cg12964295	2	109065012	GCC2	NA	0.814286	NA
cg13013710	2	39679673	LOC728730	NA	0.74026	NA
cg13017239	2	131185379		NA	0.797403	NA
cg13027142	2	50201382	NRXN1	0.709091	0.855844	NA
cg13082823	2	221056231		NA	0.709091	NA
cg13088660	2	54898349	SPTBN1	NA	0.718182	NA
cg13143872	2	200778865	C2orf69	NA	0.909091	NA
cg13151361	2	179298300	PRKRA	NA	0.697403	NA
cg13215060	2	219229146	C2orf62	0.915152	0.914286	NA
cg13220111	2	122513644	TSN	NA	0.736364	NA
cg13226272	2	173189711		0.878788	0.832468	NA
cg13298632	2	242952648		0.733333	0.912987	NA
cg13302869	2	131010522		NA	0.818182	NA
cg13312387	2	232395300	NMUR1	NA	0.851948	NA
cg13331882	2	92083455		NA	0.715584	NA
cg13357530	2	181570600	SCHLAP1	NA	0.741558	NA
cg13363575	2	131967322		0.866667	0.827273	NA
cg13420581	2	45796539	SRBD1	NA	0.741558	NA
cg13429256	2	145672369	TEX41	NA	0.725974	NA
cg13498216	2	10184305	KLF11	NA	0.863636	NA
cg13506547	2	95536356	TEKT4	NA	0.725974	NA
cg13510176	2	32502540	YIPF4	NA	0.725974	NA
cg13584608	2	38829176	HNRPLL	NA	0.7	NA
cg13584678	2	129026006	HS6ST1	NA	0.738961	NA
cg13627498	2	43254612		NA	0.85974	NA
cg13802740	2	9770727	YWHAQ	NA	0.844156	NA
cg13847640	2	87035982	CD8A	NA	0.732468	NA
cg13863613	2	134909196		NA	0.81039	NA
cg13910973	2	175613725	CHR1	NA	0.722078	NA
cg13920856	2	159867184	TANC1	NA	0.85974	NA
cg13922858	2	107082665	RGPD3	0.781818	0.702597	NA
cg13923035	2	6871880	LINC00487	NA	0.725974	NA
cg13957874	2	239140024	LOC151174	NA	0.82987	NA
cg13961116	2	130868001	POTEF	NA	0.8	NA
cg13987110	2	216103398		NA	0.772727	NA
cg14006096	2	175595400		NA	0.707792	NA
cg14013597	2	131046122		0.781818	0.876623	NA
cg14111685	2	242930205		0.854545	0.864935	NA
cg14125248	2	216272513	FN1	NA	0.705195	NA
cg14161159	2	132481826	C2orf27A	NA	0.785714	NA
cg14174526	2	242762050		NA	0.861039	NA
cg14204395	2	131451149		NA	0.724675	NA
cg14217140	2	55183626	EML6	NA	0.749351	NA
cg14222729	2	731215		NA	0.919481	NA
cg14227325	2	113190197	RGPD8	0.915152	0.907792	0.848039
cg14234520	2	121018789	RALB	NA	0.707792	NA
cg14258877	2	161127827	LOC100505984	NA	NA	-0.710784
cg14267725	2	100721038	AFF3	NA	0.761039	NA
cg14332680	2	148381259		NA	0.887013	NA
cg14356272	2	3288193	TSSC1	NA	0.702597	NA
cg14362697	2	91777967		0.818182	0.806494	NA
cg14396306	2	231740398	ITM2C	NA	0.816883	NA
cg14403516	2	91936703		NA	0.719481	NA
cg14417784	2	131009681		NA	0.832468	NA
cg14418808	2	91677538		NA	0.742857	NA
cg14500644	2	235320571		NA	0.718182	NA
cg14515364	2	636606		0.878788	0.744156	NA
cg14534987	2	27341893	CGREF1	0.866667	0.841558	NA
cg14548901	2	11430093	ROCK2	0.975758	0.874026	NA
cg14575602	2	177133722	MTX2	NA	0.741558	NA
cg14630147	2	169758631	G6PC2	NA	0.697403	NA
cg14655732	2	217277275	SMARCAL1	NA	0.720779	NA
cg14659346	2	233246431	ALPP	NA	0.774026	NA
cg14730676	2	63870881		NA	0.755844	NA
cg14744970	2	171785020	GORASP2	NA	0.755844	NA
cg14795227	2	239565255		NA	0.775325	NA
cg14821382	2	131443311	C2orf14	NA	0.742857	NA
cg14828182	2	91847976	LOC654342	0.939394	0.84026	NA
cg14900246	2	112655153	MERTK	0.781818	0.719481	NA
cg14902204	2	131046313		0.733333	0.861039	NA
cg14918442	2	242760696		NA	0.764935	NA
cg15053096	2	91804871		NA	0.85974	NA
cg15093938	2	129147579		NA	0.803896	NA
cg15140721	2	131010115		NA	0.798701	NA
cg15141204	2	242665852	ING5	NA	0.712987	NA
cg15144237	2	16581393		NA	-0.735065	NA
cg15144319	2	239799904	TWIST2	NA	0.751948	NA
cg15147113	2	224858642	SERPINE2	0.830303	0.902597	NA
cg15211026	2	65639543	SPRED2	NA	0.731169	NA
cg15281606	2	238903310	UBE2F	NA	0.831169	NA
cg15340640	2	92163322		NA	0.77013	NA
cg15356281	2	242256488	SEPT2	NA	0.884416	NA
cg15412135	2	91821615		NA	0.819481	NA
cg15424377	2	37971270		NA	0.724675	NA
cg15446861	2	3653356	COLEC11	NA	0.779221	NA
cg15473092	2	131046551		0.745455	0.823377	NA
cg15482884	2	68423398	PPP3R1	NA	0.848052	NA
cg15525119	2	26003253	ASXL2	NA	0.725974	NA
cg15559833	2	218829609		0.890909	0.738961	NA
cg15580874	2	179315077	DFNB59	NA	0.793506	NA
cg15603393	2	211495273	CPS1	NA	0.725974	NA
cg15609861	2	177518584	LINC01117	NA	0.716883	NA
cg15638768	2	130897120	CCDC74B	NA	0.71039	NA
cg15652532	2	30669759	LCLAT1	0.830303	0.722078	NA
cg15655097	2	43323957		NA	0.816883	NA
cg15677797	2	10184277	KLF11	NA	0.805195	NA
cg15711973	2	241638367		NA	0.725974	NA
cg15753593	2	159726728		NA	0.716883	NA
cg15765885	2	107084983	RGPD3	NA	0.75974	NA
cg15820868	2	133105045		0.745455	0.815584	NA
cg15845998	2	131010075		NA	0.837662	NA
cg15865892	2	107201149		0.781818	0.784416	NA
cg15953550	2	217384279		NA	0.722078	NA
cg15956662	2	231855956		0.733333	0.761039	NA
cg15982613	2	132232869	TUBA3D	NA	0.784416	NA
cg16022140	2	241886184		NA	0.7	NA
cg16074990	2	240567630		0.721212	0.738961	NA
cg16076569	2	91760625		0.69697	0.883117	NA
cg16151671	2	864151	LINC01115	NA	0.888312	NA
cg16155081	2	9983211	TAF1B	0.769697	0.754545	NA
cg16218221	2	208576609	CCNYL1	0.721212	0.779221	NA
cg16230787	2	132919521	ANKRD30BL	NA	0.74026	NA
cg16247826	2	54614692		NA	0.711688	NA
cg16324899	2	145298195		NA	0.72987	NA
cg16332701	2	3502815	ADI1	NA	0.714286	NA
cg16348638	2	107198772		NA	0.762338	NA
cg16354522	2	133062284		NA	0.764935	NA
cg16405337	2	3045851	LINC01250	NA	0.884416	NA
cg16407683	2	191394503	NEMP2	NA	0.884416	NA
cg16435561	2	102091048	RFX8	NA	0.745455	NA
cg16448620	2	85109001	C2orf89	NA	0.757143	NA
cg16451278	2	170440805	PPIG	NA	0.724675	NA
cg16508956	2	113279033	TTL	NA	0.706494	NA
cg16512708	2	96874307	STARD7	NA	0.794805	NA
cg16519574	2	1134065	SNTG2	0.709091	0.763636	NA
cg16525897	2	26003490	ASXL2	NA	0.697403	NA
cg16627019	2	46663525	LOC101805491	NA	0.731169	NA
cg16634245	2	149831082	KIF5C	NA	0.714286	NA
cg16796381	2	204103100	CYP20A1	NA	0.785714	NA
cg16830328	2	130738413	RAB6C	NA	0.716883	NA
cg16896144	2	36705618	CRIM1	NA	0.806494	NA
cg16908898	2	55047815	EML6	NA	0.74026	NA
cg16908938	2	11728079	GREB1	0.793939	0.702597	NA
cg16915215	2	234579903	UGT1A9	NA	0.725974	NA
cg16937458	2	127784367		NA	0.807792	NA
cg16956133	2	865075		NA	0.844156	NA
cg16995742	2	237992612	COPS8	0.939394	0.915584	NA
cg16997523	2	162208294	PSMD14	NA	0.796104	NA
cg17018422	2	3421212	TRAPPC12	NA	0.902597	NA
cg17035276	2	731289		NA	0.71039	NA
cg17086024	2	39612294	MAP4K3	NA	0.7	NA
cg17120900	2	187562368	FAM171B	NA	0.741558	NA
cg17148134	2	209874962		NA	0.715584	NA
cg17148946	2	191001741	C2orf88	NA	0.697403	NA
cg17149911	2	69812277	AAK1	0.745455	0.922078	NA
cg17181941	2	97004840	NCAPH	0.733333	0.812987	NA
cg17214210	2	61633421	USP34	NA	0.697403	NA
cg17240976	2	242248764	HDLBP	0.866667	0.727273	NA
cg17256152	2	132919240	ANKRD30BL	NA	0.706494	NA
cg17268658	2	106015745	FHL2	NA	0.832468	NA
cg17283620	2	43013772	HAAO	0.830303	0.915584	NA
cg17313244	2	96191428		NA	0.741558	NA
cg17328195	2	196966679		NA	0.792208	NA
cg17368276	2	84686695	SUCLG1	NA	0.798701	NA
cg17386473	2	114715532	ACTR3	NA	0.905195	NA
cg17441733	2	232823235		NA	0.776623	NA
cg17445212	2	113993313	PAX8	0.915152	0.950649	NA
cg17536720	2	778668		0.830303	0.828571	NA
cg17592693	2	176624628		0.721212	0.781818	NA
cg17600943	2	207803547	CPO	0.963636	0.805195	NA
cg17640456	2	238296762	COL6A3	NA	0.733766	NA
cg17671621	2	242077496	PASK	NA	0.867532	NA
cg17740434	2	179388064	MIR548N	NA	0.766234	NA
cg17749961	2	30669863	LCLAT1	0.818182	0.806494	NA
cg17765952	2	179737173	CCDC141	NA	0.751948	NA
cg17866732	2	110372875	SEPT10	NA	0.702597	NA
cg17882951	2	220357514	SPEG	NA	0.779221	NA
cg17916432	2	208989209	CRYGD	0.793939	0.71039	NA
cg17942978	2	57601109		NA	0.698701	NA
cg18006229	2	44113284		NA	0.701299	NA
cg18013119	2	91800461		NA	0.745455	NA
cg18032533	2	16082477	MYCN	NA	0.720779	NA
cg18105675	2	3642400	COLEC11	NA	0.705195	NA
cg18172516	2	161214856	RBMS1	NA	0.812987	NA
cg18181677	2	172664868	SLC25A12	NA	0.761039	NA
cg18202627	2	200776533	C2orf69	NA	0.709091	NA
cg18221988	2	40465453	SLC8A1	NA	0.746753	NA
cg18263335	2	676133	TMEM18	NA	0.742857	NA
cg18263670	2	134707882		NA	0.742857	NA
cg18266588	2	111944740		NA	0.861039	NA
cg18368960	2	239949680		0.842424	0.715584	NA
cg18436123	2	243031026	LOC728323	NA	0.722078	NA
cg18480627	2	130795582	LOC440905	NA	0.767532	NA
cg18523915	2	85728591		NA	0.716883	NA
cg18526870	2	234545177	UGT1A10	NA	0.78961	NA
cg18543164	2	22409266		NA	0.698701	NA
cg18573345	2	239637975		NA	0.755844	NA
cg18619039	2	91932949		0.915152	0.738961	NA
cg18623263	2	172242908	METTL8	NA	0.754545	NA
cg18662228	2	236867804	AGAP1	0.927273	0.875325	NA
cg18693308	2	239035865	ESPNL	NA	0.761039	NA
cg18704057	2	64216345	VPS54	0.793939	0.774026	NA
cg18745035	2	167207324	SCN9A	NA	0.696104	NA
cg18821122	2	66916737	LOC100507073	NA	0.793506	NA
cg18873054	2	15612088	NBAS	NA	0.753247	NA
cg18887033	2	7005947	CMPK2	0.927273	0.746753	NA
cg18898632	2	242989856		0.842424	0.872727	NA
cg18914389	2	89126216		NA	0.754545	NA
cg19008784	2	55921852	PNPT1	NA	0.935065	NA
cg19049194	2	175193754		NA	0.702597	NA
cg19075194	2	11606237	E2F6	NA	0.745455	NA
cg19083407	2	113993142	PAX8	0.890909	0.946753	NA
cg19107894	2	34937249	LINC01320	NA	0.735065	NA
cg19130836	2	86426474	MRPL35	NA	0.727273	NA
cg19182557	2	130345355		0.757576	0.814286	NA
cg19187155	2	232395269	NMUR1	0.842424	0.841558	NA
cg19191767	2	103300701	SLC9A2	NA	0.732468	NA
cg19384241	2	55393977	None	NA	NA	0.759804
cg19404692	2	129663717		NA	0.732468	NA
cg19422164	2	225659896	DOCK10	NA	0.727273	NA
cg19497021	2	220357608	SPEG	0.854545	0.785714	NA
cg19506686	2	241085024		0.793939	0.702597	NA
cg19524681	2	240566210		0.745455	0.736364	NA
cg19550388	2	732961		0.890909	0.91039	NA
cg19765105	2	99921667		NA	0.711688	NA
cg19869592	2	130864699	POTEF	NA	0.792208	NA
cg19926096	2	241619587	AQP12B	NA	0.812987	NA
cg19961153	2	233271154	ALPPL2	0.866667	0.898701	NA
cg19980648	2	219219072		0.951515	0.893506	NA
cg19999275	2	38658238		NA	0.725974	NA
cg20057198	2	731561		0.963636	0.715584	NA
cg20091297	2	37572423	QPCT	NA	0.716883	NA
cg20101489	2	224467074	SCG2	NA	0.709091	NA
cg20147515	2	128351542	MYO7B	NA	0.715584	NA
cg20176285	2	86564436	REEP1	NA	0.750649	NA
cg20229555	2	130957371	TUBA3E	NA	0.831169	NA
cg20262684	2	108443305	LOC729121	NA	0.796104	NA
cg20262915	2	191524489	B1	NA	0.872727	NA
cg20265528	2	105853269		0.745455	0.781818	NA
cg20296298	2	210074020		0.781818	0.779221	0.708824
cg20300784	2	64839958		0.806061	0.824675	NA
cg20302572	2	1817891	MYT1L	0.939394	0.81039	NA
cg20351137	2	177133606	MTX2	NA	0.772727	NA
cg20354859	2	220115252	TUBA4A	NA	0.776623	NA
cg20364988	2	132919540	NCR00164	0.757576	0.768831	NA
cg20369469	2	241840208		NA	0.768831	NA
cg20389709	2	10184303	KLF11	NA	0.851948	NA
cg20414784	2	202004925	CFLAR	NA	0.718182	NA
cg20415092	2	4183644		NA	0.774026	NA
cg20460514	2	11917490	LPIN1	NA	0.822078	NA
cg20476087	2	27342096	CGREF1	NA	0.801299	NA
cg20486407	2	7037101	RSAD2	NA	0.735065	NA
cg20505565	2	11064353		NA	0.785714	NA
cg20520561	2	19417431		NA	0.7	NA
cg20637307	2	213403960	ERBB4	0.793939	0.8	NA
cg20667794	2	52766457		NA	0.72987	NA
cg20702390	2	18766018	NT5C1B	0.745455	0.737662	NA
cg20752284	2	133178190	GPR39	NA	0.71039	NA
cg20792381	2	132590361		NA	0.698701	NA
cg20819889	2	66705070	MEIS1	NA	0.7	NA
cg20832302	2	71692953	DYSF	NA	0.806494	NA
cg20860425	2	135889904	RAB3GAP1	NA	0.736364	NA
cg20927186	2	177679566		NA	0.705195	NA
cg20963059	2	241118175		NA	0.723377	NA
cg21054919	2	233216361		NA	0.775325	NA
cg21130588	2	154333914	RPRM	NA	0.697403	NA
cg21134817	2	220673526		NA	0.697403	NA
cg21146015	2	228244075	TM4SF20	NA	0.705195	NA
cg21202759	2	241085043		0.878788	0.844156	NA
cg21245277	2	185463218	ZNF804A	NA	-0.757143	NA
cg21247229	2	182034685	LOC101927156	NA	0.697403	NA
cg21248296	2	104487246		NA	0.727273	NA
cg21304813	2	242002695	SNED1	NA	0.748052	NA
cg21322862	2	102292024		NA	0.815584	NA
cg21342557	2	27837022	ZNF512	NA	0.723377	NA
cg21464492	2	1691062	PXDN	0.69697	0.801299	NA
cg21482265	2	113992762	PAX8	0.939394	0.957143	NA
cg21491004	2	25650928	DTNB	NA	0.707792	NA
cg21550016	2	113992930	PAX8	0.951515	0.958442	NA
cg21610815	2	113994035	PAX8	0.781818	0.881818	NA
cg21632536	2	242939361		NA	0.697403	NA
cg21746633	2	30119103	ALK	0.806061	0.767532	NA
cg21780796	2	81423536		NA	0.74026	NA
cg21856680	2	1484125	TPO	0.745455	0.705195	NA
cg21893107	2	70521592	SNRPG	NA	0.844156	NA
cg21930842	2	241631663	AQP12A	0.854545	0.906494	NA
cg21941877	2	220594674		NA	0.705195	NA
cg21989299	2	70484546	PCYOX1	0.890909	0.727273	NA
cg21990552	2	39512317	MAP4K3	NA	0.785714	NA
cg22022881	2	105853494		NA	0.796104	NA
cg22040202	2	241611931		NA	0.905195	NA
cg22041590	2	158747855		NA	-0.74026	NA
cg22046187	2	674845	TMEM18	NA	0.718182	NA
cg22084806	2	114261270		NA	0.776623	NA
cg22117468	2	70176293		NA	0.841558	NA
cg22156674	2	11838013		NA	0.698701	NA
cg22177585	2	92318652		NA	0.780519	NA
cg22188345	2	181846598	UBE2E3	NA	0.714286	NA
cg22192412	2	155433437		0.854545	0.705195	NA
cg22203033	2	101767902	TBC1D8	NA	0.697403	NA
cg22276047	2	87576399		NA	0.784416	NA
cg22276800	2	75059013	HK2	0.878788	0.863636	NA
cg22304519	2	227560785		0.927273	0.906494	NA
cg22350835	2	1868857	MYT1L	NA	0.783117	NA
cg22352474	2	64371530	PELI1	NA	0.763636	NA
cg22444562	2	207090465	GPR1-AS	NA	0.915584	NA
cg22454769	2	106015767	FHL2	0.793939	0.850649	NA
cg22475008	2	131222227	POTEI	NA	0.9	NA
cg22509113	2	91777482		NA	0.805195	NA
cg22540582	2	191548664	B1	NA	0.712987	NA
cg22550084	2	152147383	NMI	NA	0.783117	NA
cg22588640	2	95963179	KCNIP3	NA	0.706494	NA
cg22697572	2	91847996	LOC654342	0.866667	0.803896	NA
cg22748895	2	29179435		NA	0.824675	NA
cg22762992	2	118616377		NA	0.8	NA
cg22864077	2	131185333		0.769697	0.697403	NA
cg22911477	2	132440043		NA	0.746753	NA
cg22920501	2	26401640	FAM59B	NA	0.790909	NA
cg22945872	2	230932797	SLC16A14	NA	0.741558	NA
cg22973026	2	92317972		NA	0.742857	NA
cg22980611	2	220144208	DJB2	NA	0.707792	NA
cg23050969	2	71170608	ATP6V1B1	NA	0.781818	NA
cg23064556	2	95742689		NA	0.72987	NA
cg23122286	2	33598358	LTBP1	NA	0.742857	NA
cg23122642	2	113992694	PAX8-AS1	NA	0.931169	NA
cg23212578	2	238656306	LRRFIP1	NA	-0.72987	NA
cg23275064	2	3749979	ALLC	0.793939	0.792208	NA
cg23277684	2	47149459	MCFD2	NA	0.716883	NA
cg23279792	2	242987510		NA	0.74026	NA
cg23290121	2	241612069		NA	0.715584	NA
cg23363182	2	181467187		NA	0.706494	NA
cg23374930	2	10611599		NA	0.696104	NA
cg23392381	2	80688129	CTN2	0.854545	0.728571	NA
cg23482132	2	153415027	FMNL2	NA	0.766234	NA
cg23492789	2	72520940	EXOC6B	NA	0.753247	NA
cg23497383	2	239140182	LOC151174	0.733333	0.78961	NA
cg23548658	2	3660868	COLEC11	NA	0.71039	NA
cg23596425	2	1494263	TPO	0.854545	0.792208	NA
cg23649088	2	200775458	C2orf69	NA	NA	0.69902
cg23656612	2	241905910		NA	0.764935	NA
cg23687269	2	732577		0.975758	0.893506	NA
cg23690053	2	180828448	CWC22	NA	0.725974	NA
cg23719516	2	102870456		0.878788	0.879221	NA
cg23813394	2	238252272	COL6A3	0.842424	0.924675	NA
cg23860478	2	9577056	CPSF3	NA	0.718182	NA
cg23885472	2	136878267		0.733333	0.794805	NA
cg23911912	2	68095136		NA	0.781818	NA
cg23912081	2	4156091		0.915152	0.885714	NA
cg23996306	2	136743411	DARS	NA	0.703896	NA
cg24062763	2	39470750		NA	0.780519	NA
cg24079051	2	239140485	LOC643387	0.709091	0.863636	NA
cg24099938	2	25896302	DTNB	NA	0.706494	NA
cg24104387	2	732037		NA	0.919481	NA
cg24203744	2	10591427	LOC101929715	NA	0.719481	NA
cg24213669	2	118616576		0.709091	0.771429	NA
cg24252907	2	178649115	PDE11A	NA	0.780519	NA
cg24304789	2	43451423	ZFP36L2	NA	-0.7	NA
cg24309134	2	120276086	SCTR	NA	0.877922	NA
cg24334149	2	71175539	ATP6V1B1	NA	0.787013	NA
cg24441818	2	165361700	GRB14	NA	0.703896	NA
cg24478096	2	160761085	LY75	NA	0.776623	NA
cg24488281	2	145278106	ZEB2-AS1	NA	0.711688	NA
cg24533060	2	124445381		NA	0.745455	NA
cg24534135	2	239140473	LOC643387	NA	0.723377	NA
cg24536249	2	91777099		NA	0.716883	NA
cg24580000	2	3652646	COLEC11	NA	0.818182	NA
cg24639675	2	192575696		NA	0.71039	NA
cg24664470	2	208976933		0.818182	0.881818	NA
cg24726965	2	63606136	C2orf86	NA	0.746753	NA
cg24729792	2	113192114	RGPD8	0.69697	0.78961	NA
cg24753847	2	118879812		NA	0.77013	NA
cg24798398	2	176937524		0.818182	0.903896	NA
cg24803778	2	84105520		NA	0.812987	NA
cg24828144	2	20235123	LAPTM4A	NA	0.746753	NA
cg24829460	2	91848218	LOC654342	0.854545	0.735065	NA
cg24871015	2	44467994		NA	0.751948	NA
cg24893364	2	170681472	METTL5	NA	0.705195	NA
cg24906015	2	58482767		0.830303	0.718182	NA
cg24917131	2	792213		0.866667	0.820779	NA
cg24919465	2	89184642		NA	0.696104	NA
cg24980657	2	150177277		NA	0.736364	NA
cg24996985	2	107200946		0.806061	0.866234	NA
cg25176297	2	37232322	HEATR5B	NA	0.887013	NA
cg25180228	2	130795350	LOC440905	0.866667	0.763636	NA
cg25184754	2	239229365	TRAF3IP1	NA	0.753247	NA
cg25239986	2	130794753	LOC440905	0.890909	0.88961	NA
cg25275090	2	9879511		NA	0.763636	NA
cg25298319	2	233217079		NA	0.715584	NA
cg25433157	2	133025835		0.830303	0.849351	NA
cg25501191	2	133090347		0.721212	0.728571	NA
cg25508118	2	119981769	STEAP3	NA	0.905195	NA
cg25525778	2	112812167	TMEM87B	0.818182	0.818182	NA
cg25534756	2	109859424	SH3RF3	NA	0.701299	NA
cg25538493	2	217563571		NA	0.723377	NA
cg25550823	2	190192866		0.830303	0.711688	NA
cg25598710	2	114151353	LOC440839	NA	0.805195	NA
cg25720854	2	197645632	GTF3C3	NA	0.753247	NA
cg25902411	2	200548886		NA	0.824675	NA
cg25951717	2	232349118		0.854545	0.896104	NA
cg25995995	2	240927173	NDUFA10	NA	0.703896	NA
cg26053291	2	89064631	FLJ40330	NA	0.754545	NA
cg26094651	2	1802045	MYT1L	0.890909	0.902597	NA
cg26277667	2	65100456		NA	0.698701	NA
cg26305945	2	91951910		NA	0.816883	NA
cg26317006	2	240428290		NA	0.718182	NA
cg26320000	2	129902340		NA	0.78961	NA
cg26328180	2	91874214		0.854545	0.792208	NA
cg26336264	2	55458741	CLHC1	NA	0.754545	NA
cg26355577	2	80531751	CTN2	NA	0.753247	NA
cg26389492	2	202507071	ALS2CR4	0.745455	0.755844	NA
cg26429017	2	233734820	C2orf82	0.745455	0.764935	NA
cg26430420	2	242760682		NA	0.780519	NA
cg26449870	2	153033252	STAM2	NA	0.720779	NA
cg26476930	2	731519		0.915152	0.887013	NA
cg26495595	2	99696416	TSGA10	NA	0.793506	NA
cg26534547	2	20435887		NA	0.723377	NA
cg26537742	2	934721		NA	0.703896	NA
cg26579379	2	1571222		NA	0.711688	NA
cg26636010	2	20306539		NA	0.792208	NA
cg26665480	2	98280029	ACTR1B	0.830303	0.755844	NA
cg26685596	2	210074359		NA	0.867532	NA
cg26690843	2	209259634	PTH2R	NA	0.787013	NA
cg26732687	2	219432171	RQCD1	NA	0.718182	NA
cg26773607	2	1583968		NA	0.728571	NA
cg26844603	2	112842907	TMEM87B	NA	0.777922	NA
cg26874229	2	105853672		0.757576	0.8	NA
cg26945684	2	92030609		NA	0.906494	NA
cg27058510	2	861874	LINC01115	NA	0.771429	NA
cg27203961	2	91759926		NA	0.91039	NA
cg27209610	2	86218199		NA	0.846753	NA
cg27213509	2	176947228	EVX2	NA	0.697403	NA
cg27234230	2	76924782		0.769697	0.701299	NA
cg27288971	2	219081940	ARPC2	NA	NA	0.697059
cg27300573	2	241842280		NA	0.768831	NA
cg27305303	2	26781231	OTOF	0.69697	0.779221	NA
cg27343456	2	39471182		NA	0.698701	NA
cg27421994	2	191523910	B1	NA	0.872727	NA
cg27422857	2	105853526		0.90303	0.784416	NA
cg27425784	2	98340511	ZAP70	NA	0.75974	NA
cg27432699	2	27873401	GPN1	NA	0.712987	NA
cg27452117	2	197036434	STK17B	NA	0.707792	NA
cg27517968	2	208546083		NA	0.71039	NA
cg27577234	2	74732728	PCGF1	NA	0.867532	NA
cg06846259	2	25384654	POMC	NA	NA	0.753922
cg07049977	2	37458536	NDUFAF7	NA	NA	0.696078
cg10973622	2	86423274	IMMT	NA	NA	0.7
cg14461570	2	170683907	UBR3	NA	NA	0.778431
cg21862353	2	1801628	MYT1L	NA	NA	0.72451
cg25051134	2	181938260	None	NA	NA	0.69902
cg25206134	2	45395956	None	NA	NA	0.735294
cg00058436	3	76092767		NA	0.71039	NA
cg00063654	3	16413077	RFTN1	NA	0.722078	NA
cg00079566	3	177194742	LINC00578	NA	0.877922	NA
cg00196810	3	53925267	SELK	NA	0.751948	NA
cg00303541	3	51741280	GRM2	NA	0.783117	NA
cg00332268	3	167373161		NA	0.75974	NA
cg00373275	3	46875226	PRSS42	NA	0.715584	NA
cg00400494	3	23636852	MIR548AC	NA	0.720779	NA
cg00554341	3	177066294		NA	0.732468	NA
cg00621583	3	41237304		NA	0.785714	NA
cg00662963	3	138739722	PRR23B	NA	0.742857	NA
cg00679794	3	186522625	RFC4	NA	0.707792	NA
cg00718752	3	46643208		NA	0.863636	NA
cg00721915	3	45429647	LARS2	NA	0.712987	NA
cg00803910	3	197896800	FAM157A	NA	0.796104	NA
cg00902674	3	111904703	SLC9A10	NA	0.733766	NA
cg01029331	3	195709661	SDHAP1	0.818182	0.88961	NA
cg01055691	3	115376349	GAP43	0.951515	0.885714	NA
cg01079515	3	195576629		0.818182	0.884416	NA
[truncated: 16,295 more rows]
