# Supplementary material for: Exploring cross-tissue DNA methylation patterns: blood–brain CpGs as potential neurodegenerative disease biomarkers
Source: Commun Biol. 2024 Jul 26;7:904. doi: 10.1038/s42003-024-06591-x (PMC11282059; doi:10.1038/s42003-024-06591-x)
Supplement: Supplementary file 5 — Supplementary Data 2 [file 42003_2024_6591_MOESM5_ESM.xlsx]

## Sheet: GSE153712_Figure3a
Gene	FC	pvalue	padj	minus_log10_pvalue
cg06493994	0.015589	0	2e-05	4.70296
cg21572722	0.016663	0	0.000718	3.14399
cg16867657	0.024128	0	0.001427	2.84568
cg24724428	0.02455	1e-06	0.002288	2.64061
cg07553761	0.031836	1e-06	0.003326	2.47805
cg06335143	0.020239	2e-06	0.004832	2.31588
cg03032497	0.020474	1.7e-05	0.038882	1.41025
cg19904058	0.033049	2.3e-05	0.046287	1.33454
cg06639320	0.020263	2.7e-05	0.046557	1.33201
cg19702785	0.012402	3.9e-05	0.058885	1.22999
cg10369363	-0.016963	4.8e-05	0.066826	1.17506
cg22454769	0.020427	6.5e-05	0.083924	1.07612
cg00484358	0.009113	0.000172	0.170029	0.769476
cg19623624	0.049221	0.000192	0.170029	0.769476
cg08463813	0.007561	0.000198	0.170029	0.769476
cg05740465	-0.037482	0.000217	0.177834	0.749986
cg04334016	-0.01242	0.000273	0.21431	0.668957
cg08097417	0.011415	0.000291	0.21453	0.668513
cg23078123	-0.016298	0.0003	0.21453	0.668513
cg09565806	-0.014844	0.000341	0.228158	0.641764
cg17392018	-0.019782	0.000386	0.248384	0.604877
cg10522818	0.018291	0.000417	0.259549	0.585781
cg25410668	0.016352	0.000575	0.317365	0.498441
cg10400707	-0.008554	0.000598	0.317365	0.498441
cg14828182	0.019596	0.000625	0.321901	0.492278
cg11836829	-0.010471	0.000649	0.325102	0.48798
cg19612068	-0.011057	0.000715	0.338455	0.4705
cg16604658	-0.016116	0.000735	0.338455	0.4705
cg10087780	-0.043243	0.000775	0.338455	0.4705
cg02533364	-0.016107	0.000788	0.338455	0.4705
cg26689799	-0.010293	0.000922	0.360261	0.443382
cg14223671	-0.029896	0.00094	0.360261	0.443382
cg19145607	-0.028826	0.001069	0.360261	0.443382
cg11181693	-0.03496	0.001082	0.360261	0.443382
cg08033130	-0.041077	0.001114	0.360261	0.443382
cg07240846	-0.082081	0.001134	0.360261	0.443382
cg05376756	-0.009481	0.001237	0.360261	0.443382
cg20568423	-0.043557	0.00125	0.360261	0.443382
cg02519751	0.023546	0.001263	0.360261	0.443382
cg22156674	-0.018227	0.00128	0.360261	0.443382
cg14994947	-0.012528	0.001385	0.37295	0.428349
cg01191920	0.025668	0.001507	0.394049	0.40445
cg06609474	0.016184	0.001541	0.39702	0.401188
cg11071401	0.011055	0.001578	0.39792	0.400204
cg22273555	-0.010297	0.0017	0.39792	0.400204
cg13221458	-0.019866	0.001714	0.39792	0.400204
cg11039913	0.023301	0.001789	0.398443	0.399633
cg04090392	0.011043	0.001845	0.399368	0.398627
cg17243289	0.011898	0.001921	0.407771	0.389583
cg14122723	-0.04461	0.002071	0.429388	0.36715
cg18150280	-0.010914	0.002186	0.44638	0.350296
cg22736354	0.00914	0.002423	0.48037	0.318424
cg04130408	-0.027791	0.002529	0.49591	0.304597
cg10471638	-0.055248	0.002589	0.502113	0.299199
cg06920399	0.014614	0.002675	0.513296	0.289632
cg01285926	0.026179	0.002853	0.524863	0.279954
cg03576748	-0.012814	0.002856	0.524863	0.279954
cg22112841	-0.008702	0.002881	0.524863	0.279954
cg11084334	0.011777	0.002943	0.530914	0.274976
cg18064714	0.008537	0.003268	0.549337	0.260161
cg07450086	-0.012903	0.003269	0.549337	0.260161
cg03329597	-0.079648	0.003273	0.549337	0.260161
cg14999036	-0.037211	0.003276	0.549337	0.260161
cg03548344	0.019895	0.003459	0.549337	0.260161
cg07547549	0.012952	0.00346	0.549337	0.260161
cg15600437	0.071433	0.003472	0.549337	0.260161
cg18668511	0.028332	0.003576	0.560881	0.251129
cg15041662	-0.024303	0.004045	0.598422	0.222992
cg23483530	-0.019173	0.004259	0.61863	0.208569
cg25292358	0.006197	0.004313	0.61863	0.208569
cg06648759	-0.011412	0.004345	0.61863	0.208569
cg09935045	0.003667	0.004403	0.620485	0.207269
cg20636526	-0.030562	0.004497	0.628857	0.201448
cg25433157	0.008486	0.004618	0.637249	0.195691
cg14362697	0.010743	0.004636	0.637249	0.195691
cg09507185	0.012493	0.004698	0.637249	0.195691
cg22697572	0.013982	0.004698	0.637249	0.195691
cg03932398	0.005928	0.004854	0.645636	0.190013
cg04136259	-0.021126	0.005018	0.645636	0.190013
cg07660811	0.013596	0.005021	0.645636	0.190013
cg23482132	-0.017218	0.005104	0.645636	0.190013
cg05700079	0.013587	0.005133	0.645636	0.190013
cg03852468	0.009487	0.005162	0.645636	0.190013
cg04510816	-0.015596	0.00526	0.64993	0.187133
cg18352888	0.006304	0.005447	0.665633	0.176765
cg24848615	-0.013493	0.005461	0.665633	0.176765
cg27241416	0.00307	0.005508	0.666835	0.175982
cg17520947	0.001707	0.005612	0.674085	0.171286
cg22476252	-0.005979	0.005829	0.680347	0.167269
cg16311364	-0.026717	0.005875	0.680347	0.167269
cg00898157	-0.022616	0.005957	0.680347	0.167269
cg16769623	-0.033237	0.006107	0.688579	0.162046
cg24829460	0.014731	0.006317	0.702622	0.153278
cg16812621	-0.013168	0.006349	0.702622	0.153278
cg24920126	0.031682	0.006478	0.712566	0.147175
cg05416337	0.060114	0.006602	0.721772	0.1416
cg11669319	-0.010332	0.00681	0.729693	0.13686
cg03396347	-0.032688	0.006832	0.729693	0.13686
cg27113374	-0.016195	0.006911	0.729693	0.13686
cg09226290	0.00558	0.007066	0.736816	0.132641
cg25601713	0.076722	0.007134	0.739627	0.130987
cg19555075	0.057949	0.007314	0.747267	0.126524
cg18322025	0.03442	0.007415	0.747267	0.126524
cg24488001	-0.021374	0.007445	0.747267	0.126524
cg12283695	0.015751	0.007567	0.747267	0.126524
cg13303313	0.02717	0.00767	0.747897	0.126158
cg20637307	0.003151	0.007809	0.751879	0.123852
cg20205188	0.06835	0.007843	0.751879	0.123852
cg27096477	0.010705	0.008084	0.751879	0.123852
cg19038230	-0.012935	0.00809	0.751879	0.123852
cg17280346	0.020717	0.008185	0.751879	0.123852
cg09520393	0.008673	0.008269	0.751879	0.123852
cg00852317	0.018934	0.008365	0.751879	0.123852
cg11002686	0.029409	0.008371	0.751879	0.123852
cg12195446	-0.067018	0.008455	0.751879	0.123852
cg21257293	-0.022182	0.00847	0.751879	0.123852
cg22821677	0.016277	0.008487	0.751879	0.123852
cg04497820	-0.07096	0.008495	0.751879	0.123852
cg10451772	0.0083	0.008503	0.751879	0.123852
cg11100081	0.035133	0.008606	0.757258	0.120756
cg13847640	0.023256	0.008774	0.766782	0.115328
cg11566358	-0.012724	0.008883	0.766782	0.115328
cg23771661	-0.016053	0.008923	0.766782	0.115328
cg14397318	0.004994	0.008956	0.766782	0.115328
cg01400884	0.014059	0.008997	0.766782	0.115328
cg21634283	-0.064263	0.009018	0.766782	0.115328
cg04739156	0.021092	0.009635	0.808365	0.092393
cg12160317	0.010014	0.009748	0.814102	0.089321
cg07049977	0.003406	0.010023	0.827866	0.08204
cg13421338	0.017499	0.01009	0.827866	0.08204
cg03749207	-0.03021	0.010125	0.827866	0.08204
cg25784136	0.007994	0.010181	0.827866	0.08204
cg12038583	0.022531	0.01022	0.827866	0.08204
cg13510429	-0.014301	0.010396	0.827866	0.08204
cg10707081	-0.01448	0.010559	0.827866	0.08204
cg02219949	0.036422	0.010564	0.827866	0.08204
cg05686194	0.001663	0.010592	0.827866	0.08204
cg06012992	0.021775	0.01071	0.827866	0.08204
cg06383247	0.007336	0.010787	0.827866	0.08204
cg14897765	-0.009474	0.010852	0.827866	0.08204
cg19405177	-0.024465	0.010863	0.827866	0.08204
cg04944595	-0.009831	0.010892	0.827866	0.08204
cg04792813	0.007664	0.010942	0.827866	0.08204
cg13453520	0.00467	0.01096	0.827866	0.08204
cg06143663	-0.006661	0.010976	0.827866	0.08204
cg03868770	-0.029551	0.011123	0.827866	0.08204
cg14339068	-0.018235	0.011131	0.827866	0.08204
cg01431993	0.001813	0.011164	0.827866	0.08204
cg24018148	0.060975	0.011193	0.827866	0.08204
cg08347373	-0.016393	0.011193	0.827866	0.08204
cg09978860	0.035544	0.011206	0.827866	0.08204
cg20256120	0.008616	0.011256	0.827866	0.08204
cg16827215	-0.037309	0.011424	0.834357	0.078648
cg08344181	0.018868	0.011642	0.844479	0.073411
cg25585323	-0.031516	0.011678	0.844479	0.073411
cg16762794	0.006956	0.011754	0.844532	0.073384
cg09753657	-0.018615	0.011835	0.844532	0.073384
cg06019590	0.022939	0.011852	0.844532	0.073384
cg18200150	0.035569	0.011935	0.844532	0.073384
cg09532284	0.005048	0.01203	0.844532	0.073384
cg23022053	-0.064526	0.012032	0.844532	0.073384
cg14316660	-0.036004	0.01217	0.844532	0.073384
cg13829625	0.034213	0.012215	0.844532	0.073384
cg12230709	-0.012312	0.012241	0.844532	0.073384
cg25213350	-0.013172	0.012249	0.844532	0.073384
cg12507167	0.009328	0.012262	0.844532	0.073384
cg24644049	0.010673	0.01236	0.844532	0.073384
cg06123147	0.002252	0.012458	0.848066	0.07157
cg09105523	0.006331	0.012627	0.856248	0.067401
cg02407415	-0.032695	0.012705	0.856248	0.067401
cg05962950	0.002561	0.012721	0.856248	0.067401
cg01050429	0.0163	0.013026	0.861871	0.064558
cg07725183	0.010082	0.013032	0.861871	0.064558
cg18040901	0.003014	0.013057	0.861871	0.064558
cg22352474	0.004445	0.013117	0.861871	0.064558
cg02581653	-0.019426	0.013144	0.861871	0.064558
cg17211349	0.008113	0.013462	0.873333	0.05882
cg25282454	0.031304	0.013667	0.873333	0.05882
cg20039571	0.001847	0.013743	0.873333	0.05882
cg22864244	-0.032836	0.01375	0.873333	0.05882
cg02823329	-0.061518	0.013801	0.873333	0.05882
cg02756107	-0.016815	0.013844	0.873333	0.05882
cg03678035	0.013612	0.013922	0.873333	0.05882
cg24644436	0.021121	0.013943	0.873333	0.05882
cg18685879	-0.011467	0.014113	0.879285	0.05587
cg06565641	-0.029535	0.014313	0.88182	0.05462
cg02478247	0.009768	0.014363	0.88182	0.05462
cg09454251	-0.006472	0.014497	0.88182	0.05462
cg15362957	0.016609	0.01456	0.88182	0.05462
cg22304519	-0.062826	0.014608	0.88182	0.05462
cg02702444	0.066116	0.014675	0.88182	0.05462
cg18468088	0.011012	0.014787	0.88182	0.05462
cg12143784	-0.014731	0.014866	0.88182	0.05462
cg24826020	-0.017217	0.014873	0.88182	0.05462
cg09366969	-0.011017	0.014907	0.88182	0.05462
cg24456846	-0.014931	0.015423	0.893939	0.048692
cg27514038	0.029782	0.0156	0.893939	0.048692
cg10850725	0.010507	0.01561	0.893939	0.048692
cg01675814	0.001982	0.016131	0.912584	0.039727
cg13474244	0.005613	0.016226	0.912584	0.039727
cg25659893	0.004302	0.016295	0.912584	0.039727
cg15837308	-0.037741	0.016324	0.912584	0.039727
cg16431191	0.002119	0.016517	0.912584	0.039727
cg04996868	0.021497	0.016581	0.912584	0.039727
cg12014753	-0.030102	0.016746	0.912584	0.039727
cg04084157	0.005741	0.016908	0.912584	0.039727
cg23281280	-0.017286	0.016937	0.912584	0.039727
cg25490477	-0.00781	0.017065	0.912584	0.039727
cg24761827	-0.00816	0.017209	0.912584	0.039727
cg15408512	-0.038732	0.01725	0.912584	0.039727
cg17747265	-0.020047	0.017597	0.914977	0.03859
cg08539728	-0.001406	0.017651	0.914977	0.03859
cg21484512	-0.012164	0.017807	0.916351	0.037938
cg00662963	0.016253	0.018161	0.916351	0.037938
cg07893512	0.007568	0.018254	0.916351	0.037938
cg11660815	-0.013022	0.018526	0.916351	0.037938
cg17885226	0.010663	0.018705	0.916351	0.037938
cg07556134	0.000852	0.019058	0.916351	0.037938
cg00580965	0.012527	0.019066	0.916351	0.037938
cg10360906	0.035985	0.019209	0.916351	0.037938
cg09332353	0.010255	0.019316	0.916351	0.037938
cg06827234	0.023756	0.019402	0.916351	0.037938
cg13543375	0.008109	0.019403	0.916351	0.037938
cg22924550	-0.011544	0.01959	0.916351	0.037938
cg27481428	0.055931	0.019594	0.916351	0.037938
cg04580344	0.024339	0.019725	0.916351	0.037938
cg04671659	-0.01514	0.019783	0.916351	0.037938
cg27554171	-0.011981	0.01979	0.916351	0.037938
cg13579112	0.006745	0.019836	0.916351	0.037938
cg20353489	-0.02063	0.019856	0.916351	0.037938
cg27379520	0.000739	0.019908	0.916351	0.037938
cg12944343	-0.027772	0.019943	0.916351	0.037938
cg27571374	0.022652	0.019986	0.916351	0.037938
cg17796960	0.020419	0.020018	0.916351	0.037938
cg25104637	0.008182	0.020056	0.916351	0.037938
cg05376982	-0.031188	0.020349	0.916351	0.037938
cg10306192	0.054413	0.020519	0.916351	0.037938
cg25172968	0.028501	0.020521	0.916351	0.037938
cg06343169	0.022194	0.020542	0.916351	0.037938
cg14901671	0.004833	0.02056	0.916351	0.037938
cg18771126	0.001296	0.020675	0.916351	0.037938
cg09714114	0.003106	0.020681	0.916351	0.037938
cg24573321	0.020299	0.020741	0.916351	0.037938
cg10546459	0.00472	0.020742	0.916351	0.037938
cg17145862	-0.014139	0.020888	0.919018	0.036676
cg11938672	0.022816	0.021075	0.925012	0.033853
cg05471845	0.005567	0.021169	0.926873	0.03298
cg00548268	0.010091	0.021429	0.929216	0.031883
cg11256152	-0.023345	0.021935	0.940705	0.026547
cg02656341	0.008065	0.021987	0.940705	0.026547
cg24926791	0.059385	0.022033	0.940705	0.026547
cg08146708	-0.068554	0.022172	0.940705	0.026547
cg01777861	0.026623	0.022209	0.940705	0.026547
cg06244417	-0.006789	0.022785	0.962574	0.016566
cg10317314	0.037882	0.022844	0.962792	0.016468
cg06906268	0.00646	0.022908	0.963237	0.016267
cg19544707	0.020208	0.023248	0.968515	0.013894
cg04606582	-0.026465	0.02347	0.973289	0.011758
cg13926174	0.051656	0.023572	0.975255	0.010882
cg26518628	-0.02451	0.023736	0.979791	0.008867
cg06531573	-0.025423	0.023936	0.981319	0.00819
cg15594605	0.030454	0.024297	0.983743	0.007118
cg09168692	0.018155	0.024506	0.983743	0.007118
cg19021236	0.041685	0.024603	0.983743	0.007118
cg06624143	0.055375	0.024609	0.983743	0.007118
cg10200169	-0.006936	0.024732	0.983743	0.007118
cg15378786	0.001156	0.024804	0.983743	0.007118
cg20115597	0.022529	0.02483	0.983743	0.007118
cg11406134	-0.010722	0.025065	0.983743	0.007118
cg24436365	-0.011173	0.025085	0.983743	0.007118
cg12672189	-0.029732	0.025282	0.983743	0.007118
cg05674692	0.007274	0.025343	0.983743	0.007118
cg25284624	-0.011056	0.025374	0.983743	0.007118
cg02381390	-0.012376	0.025461	0.983743	0.007118
cg03004222	0.036866	0.025513	0.983743	0.007118
cg12307373	0.054914	0.025524	0.983743	0.007118
cg13987078	-0.011952	0.025617	0.983743	0.007118
cg21041447	0.015082	0.025694	0.983743	0.007118
cg22875332	-0.030503	0.02571	0.983743	0.007118
cg14576962	-0.012199	0.025763	0.983743	0.007118
cg22522357	0.034311	0.025795	0.983743	0.007118
cg22867608	-0.017414	0.02614	0.984551	0.006762
cg20803293	-0.039395	0.02618	0.984551	0.006762
cg14360421	0.004727	0.026207	0.984551	0.006762
cg02368812	-0.014961	0.026238	0.984551	0.006762
cg10075506	0.036459	0.02628	0.984551	0.006762
cg25087499	0.014795	0.026364	0.984551	0.006762
cg07416455	0.016838	0.026378	0.984551	0.006762
cg09471659	0.012114	0.026439	0.984551	0.006762
cg15563027	0.003295	0.026472	0.984551	0.006762
cg01033205	-0.032262	0.026525	0.984551	0.006762
cg18807011	0.007758	0.026614	0.985381	0.006396
cg09122588	0.025343	0.026657	0.985381	0.006396
cg23391107	0.01864	0.026786	0.985613	0.006293
cg10044179	0.039021	0.026875	0.985613	0.006293
cg21385522	-0.01223	0.026877	0.985613	0.006293
cg24348573	-0.012415	0.026882	0.985613	0.006293
cg17040924	0.063166	0.027137	0.990089	0.004326
cg20527831	-0.027066	0.027186	0.990089	0.004326
cg20043937	-0.014714	0.027276	0.990089	0.004326
cg00316759	0.011191	0.02759	0.990089	0.004326
cg21649013	-0.007891	0.0277	0.990089	0.004326
cg08270953	0.000869	0.027724	0.990089	0.004326
cg07504200	0.027723	0.027864	0.990089	0.004326
cg16700716	0.02206	0.027965	0.990089	0.004326
cg03043804	0.015612	0.027994	0.990089	0.004326
cg13428351	0.004268	0.028019	0.990089	0.004326
cg16575544	-0.028836	0.028102	0.990089	0.004326
cg13527921	-0.010301	0.028387	0.990483	0.004153
cg24697097	0.053197	0.02861	0.990483	0.004153
cg20311754	0.018334	0.028622	0.990483	0.004153
cg18681837	0.026381	0.02865	0.990483	0.004153
cg05764628	0.007372	0.028779	0.990483	0.004153
cg05382497	-0.012953	0.028946	0.990483	0.004153
cg11310341	0.017266	0.028991	0.990483	0.004153
cg09619347	0.005738	0.029379	0.997061	0.001278
cg15212455	-0.034438	0.029382	0.997061	0.001278
cg16999994	-0.044953	0.029452	0.997061	0.001278
cg01457752	-0.000964	0.029489	0.997061	0.001278
cg23719124	-0.031131	0.029597	0.997061	0.001278
cg18128914	-0.02867	0.029602	0.997061	0.001278
cg25254910	-0.005585	0.029626	0.997061	0.001278
cg01707795	-0.019744	0.029768	0.999454	0.000237
cg15578989	0.016927	0.02991	0.999454	0.000237
cg26135849	-0.024957	0.030021	0.999454	0.000237
cg24319171	0.014769	0.030127	0.999536	0.000202
cg26089705	0.054057	0.03054	0.99974	0.000113
cg08198851	-0.053856	0.03057	0.99974	0.000113
cg26536354	-0.012487	0.0309	0.99974	0.000113
cg03444934	-0.03865	0.03095	0.99974	0.000113
cg02247863	-0.006439	0.03104	0.99974	0.000113
cg08739628	0.015683	0.03108	0.99974	0.000113
cg08433110	0.03655	0.031174	0.99974	0.000113
cg13559259	0.006794	0.031248	0.99974	0.000113
cg05446138	0.02345	0.031289	0.99974	0.000113
cg15495372	-0.013703	0.031467	0.99974	0.000113
cg11082635	-0.025155	0.031513	0.99974	0.000113
cg21541638	-0.008374	0.031805	0.99974	0.000113
cg24285811	-0.005675	0.031825	0.99974	0.000113
cg27119904	-0.012825	0.03188	0.99974	0.000113
cg04391463	0.017426	0.031945	0.99974	0.000113
cg15027907	0.010497	0.031968	0.99974	0.000113
cg23681110	0.004789	0.031978	0.99974	0.000113
cg22911113	-0.01357	0.031982	0.99974	0.000113
cg19930004	-0.020239	0.032079	0.99974	0.000113
cg18506678	0.013396	0.032269	0.99974	0.000113
cg13965133	0.008442	0.032564	0.99974	0.000113
cg08926642	0.0241	0.032814	0.99974	0.000113
cg20782653	0.004916	0.032872	0.99974	0.000113
cg01822187	0.007455	0.033123	0.99974	0.000113
cg17324941	-0.014318	0.033257	0.99974	0.000113
cg14134408	-0.003574	0.033258	0.99974	0.000113
cg21391046	-0.011341	0.033302	0.99974	0.000113
cg00379799	0.023831	0.033461	0.99974	0.000113
cg26600878	-0.026601	0.033529	0.99974	0.000113
cg08250118	0.056797	0.033544	0.99974	0.000113
cg15697453	-0.008959	0.033671	0.99974	0.000113
cg00780578	0.019371	0.033698	0.99974	0.000113
cg16310513	-0.008801	0.033732	0.99974	0.000113
cg15798862	0.029989	0.033732	0.99974	0.000113
cg12259892	-0.054873	0.033918	0.99974	0.000113
cg18446916	-0.003494	0.034137	0.99974	0.000113
cg08363339	0.013936	0.034337	0.99974	0.000113
cg07772324	0.004998	0.034381	0.99974	0.000113
cg11238082	0.00668	0.034396	0.99974	0.000113
cg12430264	0.012116	0.034419	0.99974	0.000113
cg25097398	0.008685	0.034572	0.99974	0.000113
cg04489366	0.012874	0.034773	0.99974	0.000113
cg14179288	-0.062333	0.034801	0.99974	0.000113
cg07642822	-0.004624	0.03488	0.99974	0.000113
cg05433805	-0.020488	0.034897	0.99974	0.000113
cg07514372	0.007435	0.034898	0.99974	0.000113
cg00366531	0.007692	0.034903	0.99974	0.000113
cg17061004	0.007086	0.035109	0.99974	0.000113
cg00459509	-0.036615	0.03514	0.99974	0.000113
cg01205267	-0.016041	0.035152	0.99974	0.000113
cg11663806	-0.005024	0.035171	0.99974	0.000113
cg26813483	0.044632	0.035238	0.99974	0.000113
cg20583945	-0.022497	0.035352	0.99974	0.000113
cg02623413	0.00166	0.035498	0.99974	0.000113
cg13899108	0.013594	0.035607	0.99974	0.000113
cg27366994	0.003018	0.035918	0.99974	0.000113
cg01784928	-0.00925	0.036162	0.99974	0.000113
cg12501402	0.037461	0.036372	0.99974	0.000113
cg25593510	-0.034474	0.036475	0.99974	0.000113
cg04703951	-0.010606	0.036618	0.99974	0.000113
cg04610631	0.008673	0.036813	0.99974	0.000113
cg06737250	0.05738	0.036968	0.99974	0.000113
cg23188684	-0.020267	0.036993	0.99974	0.000113
cg08174387	0.017112	0.037016	0.99974	0.000113
cg07287949	0.005186	0.037174	0.99974	0.000113
cg08045932	-0.020659	0.03725	0.99974	0.000113
cg24467349	-0.0344	0.037261	0.99974	0.000113
cg27312474	-0.018878	0.037347	0.99974	0.000113
cg20494196	0.008962	0.03744	0.99974	0.000113
cg21320945	0.009418	0.037516	0.99974	0.000113
cg15011596	0.003362	0.03753	0.99974	0.000113
cg18825076	0.006912	0.037645	0.99974	0.000113
cg04264908	0.001862	0.037674	0.99974	0.000113
cg27503950	-0.017213	0.037698	0.99974	0.000113
cg05240479	0.001532	0.037745	0.99974	0.000113
cg21642649	0.005854	0.0378	0.99974	0.000113
cg01522525	0.012828	0.038049	0.99974	0.000113
cg09646655	-0.014101	0.038081	0.99974	0.000113
cg11559192	-0.009173	0.038167	0.99974	0.000113
cg22331349	0.01083	0.038173	0.99974	0.000113
cg16195332	-0.010026	0.038341	0.99974	0.000113
cg20360416	-0.044332	0.038403	0.99974	0.000113
cg05919561	0.001683	0.038482	0.99974	0.000113
cg04201563	-0.017638	0.038519	0.99974	0.000113
cg00604771	0.017542	0.03858	0.99974	0.000113
cg05548956	0.011961	0.038656	0.99974	0.000113
cg27391921	0.001977	0.039033	0.99974	0.000113
cg14377951	-0.020732	0.039083	0.99974	0.000113
cg01408682	0.008394	0.039342	0.99974	0.000113
cg13972557	0.056614	0.039531	0.99974	0.000113
cg24671891	0.010152	0.03954	0.99974	0.000113
cg00695177	0.045455	0.039549	0.99974	0.000113
cg05471521	-0.016217	0.039566	0.99974	0.000113
cg26476930	-0.029219	0.039576	0.99974	0.000113
cg04438194	-0.012286	0.039788	0.99974	0.000113
cg14361804	0.045159	0.039824	0.99974	0.000113
cg05057452	0.004775	0.039907	0.99974	0.000113
cg24650114	-0.009971	0.040082	0.99974	0.000113
cg03252718	0.005995	0.040242	0.99974	0.000113
cg00667948	0.026565	0.040251	0.99974	0.000113
cg05903289	0.025021	0.040524	0.99974	0.000113
cg18578876	0.024795	0.040635	0.99974	0.000113
cg08823767	-0.004256	0.040658	0.99974	0.000113
cg24304789	0.000987	0.040663	0.99974	0.000113
cg14473416	-0.003168	0.040789	0.99974	0.000113
cg17443473	0.004745	0.04079	0.99974	0.000113
cg22352176	0.017659	0.040858	0.99974	0.000113
cg20335179	0.005798	0.040921	0.99974	0.000113
cg09029624	0.008536	0.04097	0.99974	0.000113
cg08655800	-0.012221	0.040985	0.99974	0.000113
cg07820786	0.008855	0.041005	0.99974	0.000113
cg11955456	-0.000587	0.04102	0.99974	0.000113
cg25385150	-0.018539	0.041072	0.99974	0.000113
cg16676472	-0.000668	0.041122	0.99974	0.000113
cg06897264	0.001265	0.04132	0.99974	0.000113
cg15765638	0.037295	0.041398	0.99974	0.000113
cg17403512	0.006093	0.041522	0.99974	0.000113
cg26328180	0.008691	0.04155	0.99974	0.000113
cg20044143	-0.010758	0.041564	0.99974	0.000113
cg25373998	-0.013954	0.041726	0.99974	0.000113
cg00162191	0.008565	0.041785	0.99974	0.000113
cg02378074	0.001775	0.041854	0.99974	0.000113
cg02726808	-0.008541	0.042146	0.99974	0.000113
cg20591472	0.009009	0.042192	0.99974	0.000113
cg12674840	0.007341	0.042211	0.99974	0.000113
cg18854424	-0.007387	0.042229	0.99974	0.000113
cg05353869	0.029252	0.042333	0.99974	0.000113
cg24833819	0.014516	0.042356	0.99974	0.000113
cg23942599	0.004261	0.042451	0.99974	0.000113
cg05871569	-0.002244	0.042541	0.99974	0.000113
cg18071532	-0.00564	0.042599	0.99974	0.000113
cg24883860	0.015605	0.042718	0.99974	0.000113
cg24112000	-0.024882	0.042796	0.99974	0.000113
cg22133161	-0.019126	0.042811	0.99974	0.000113
cg14911314	0.012003	0.042876	0.99974	0.000113
cg26970795	0.005037	0.042918	0.99974	0.000113
cg26601609	0.005448	0.042988	0.99974	0.000113
cg19497021	0.011227	0.043144	0.99974	0.000113
cg26184765	0.045641	0.04328	0.99974	0.000113
cg20114890	-0.01744	0.04369	0.99974	0.000113
cg03040423	0.039442	0.043712	0.99974	0.000113
cg24366241	0.009744	0.04393	0.99974	0.000113
cg21040726	0.000874	0.04395	0.99974	0.000113
cg04100307	-0.010362	0.044043	0.99974	0.000113
cg04216589	0.006136	0.044359	0.99974	0.000113
cg22879626	0.017294	0.044444	0.99974	0.000113
cg02246609	0.015171	0.04503	0.99974	0.000113
cg12306414	0.007219	0.045079	0.99974	0.000113
cg26585454	0.012983	0.045089	0.99974	0.000113
cg26160976	0.002769	0.045529	0.99974	0.000113
cg15773148	0.009088	0.045598	0.99974	0.000113
cg01603921	0.013788	0.045847	0.99974	0.000113
cg07424592	0.006889	0.045922	0.99974	0.000113
cg23381664	0.009513	0.045947	0.99974	0.000113
cg04467334	-0.01846	0.045968	0.99974	0.000113
cg23939236	-0.008567	0.046478	0.99974	0.000113
cg25210835	-0.031347	0.046576	0.99974	0.000113
cg18353864	0.005289	0.046638	0.99974	0.000113
cg23169111	-0.006004	0.046684	0.99974	0.000113
cg23226914	-0.023393	0.046948	0.99974	0.000113
cg00124902	0.033625	0.047175	0.99974	0.000113
cg16917903	-0.025214	0.047179	0.99974	0.000113
cg10950028	-0.026214	0.047187	0.99974	0.000113
cg00069771	-0.040118	0.047222	0.99974	0.000113
cg03313088	-0.009419	0.047269	0.99974	0.000113
cg11342437	-0.011263	0.047594	0.99974	0.000113
cg24690094	-0.026021	0.047862	0.99974	0.000113
cg04554004	-0.000963	0.048051	0.99974	0.000113
cg09299924	-0.001404	0.048083	0.99974	0.000113
cg18615970	0.008605	0.048235	0.99974	0.000113
cg04645818	-0.001484	0.048295	0.99974	0.000113
cg20094343	0.039438	0.048407	0.99974	0.000113
cg04827223	-0.009574	0.04857	0.99974	0.000113
cg15661473	0.008439	0.048618	0.99974	0.000113
cg03870172	-0.000469	0.04867	0.99974	0.000113
cg01110147	-0.000948	0.048753	0.99974	0.000113
cg03575512	-0.015068	0.048779	0.99974	0.000113
cg27281559	0.016526	0.049191	0.99974	0.000113
cg06643214	0.012843	0.049501	0.99974	0.000113
cg23715104	0.013902	0.049701	0.99974	0.000113
cg15556689	0.002801	0.049725	0.99974	0.000113
cg24134504	-0.003203	0.049773	0.99974	0.000113
cg03263237	0.008602	0.050026	0.99974	0.000113
cg04826176	0.005682	0.050046	0.99974	0.000113
cg19770292	-0.02021	0.050102	0.99974	0.000113
cg04721775	-0.006167	0.050349	0.99974	0.000113
cg26354017	-0.04534	0.050375	0.99974	0.000113
cg03780356	0.006195	0.050593	0.99974	0.000113
cg12213037	-0.036982	0.050621	0.99974	0.000113
cg17811452	0.044874	0.050815	0.99974	0.000113
cg02197629	0.031604	0.050858	0.99974	0.000113
cg12293347	-0.043938	0.051131	0.99974	0.000113
cg05716726	-0.020834	0.051318	0.99974	0.000113
cg26875233	-0.009048	0.051403	0.99974	0.000113
cg02635865	0.002805	0.051506	0.99974	0.000113
cg02720442	-0.000553	0.051527	0.99974	0.000113
cg08612317	0.009972	0.051615	0.99974	0.000113
cg21855135	0.008054	0.051636	0.99974	0.000113
cg11208478	0.002975	0.051813	0.99974	0.000113
cg03652636	0.000975	0.051826	0.99974	0.000113
cg23117778	0.001137	0.051875	0.99974	0.000113
cg22190774	0.003244	0.052068	0.99974	0.000113
cg27431761	0.024526	0.052133	0.99974	0.000113
cg02119792	0.024066	0.052199	0.99974	0.000113
cg03754882	0.038694	0.052478	0.99974	0.000113
cg20897616	-0.010773	0.052499	0.99974	0.000113
cg04932544	0.001607	0.052773	0.99974	0.000113
cg22548353	-0.013684	0.053135	0.99974	0.000113
cg09084244	-0.051784	0.053171	0.99974	0.000113
cg11680055	-0.031745	0.053193	0.99974	0.000113
cg04663916	0.005906	0.053198	0.99974	0.000113
cg00290607	-0.021397	0.053588	0.99974	0.000113
cg03680873	-0.023012	0.053589	0.99974	0.000113
cg01050010	-0.027766	0.053608	0.99974	0.000113
cg02577267	0.023296	0.053802	0.99974	0.000113
cg15166039	-0.025541	0.053839	0.99974	0.000113
cg20835708	-0.013451	0.053919	0.99974	0.000113
cg25245989	-0.014891	0.054208	0.99974	0.000113
cg17258816	-0.010665	0.054339	0.99974	0.000113
cg24494114	0.005952	0.054391	0.99974	0.000113
cg24040502	-0.027241	0.054439	0.99974	0.000113
cg13468767	0.026571	0.054605	0.99974	0.000113
cg22679949	-0.005399	0.055236	0.99974	0.000113
cg12551908	-0.045276	0.055242	0.99974	0.000113
cg14102569	-0.00598	0.055384	0.99974	0.000113
cg03596167	0.01432	0.055433	0.99974	0.000113
cg00224886	0.006616	0.05549	0.99974	0.000113
cg05385777	-0.004935	0.055498	0.99974	0.000113
cg00233079	0.004205	0.055501	0.99974	0.000113
cg01840183	0.018368	0.055505	0.99974	0.000113
cg06074448	-0.004289	0.055676	0.99974	0.000113
cg16316472	0.006784	0.055736	0.99974	0.000113
cg14232743	-0.000748	0.055778	0.99974	0.000113
cg16915863	0.019325	0.055837	0.99974	0.000113
cg11251367	-0.052842	0.056054	0.99974	0.000113
cg25079603	0.003806	0.056263	0.99974	0.000113
cg11235152	0.013642	0.056389	0.99974	0.000113
cg07900658	-0.001071	0.056552	0.99974	0.000113
cg17533951	-0.02109	0.056606	0.99974	0.000113
cg13976049	-0.015338	0.056835	0.99974	0.000113
cg22814764	0.011524	0.056977	0.99974	0.000113
cg07875328	-0.002712	0.057434	0.99974	0.000113
cg16677399	0.01292	0.057519	0.99974	0.000113
cg09615915	0.005462	0.05771	0.99974	0.000113
cg01295646	0.027239	0.057742	0.99974	0.000113
cg22588640	-0.012521	0.057878	0.99974	0.000113
cg12449211	0.008501	0.057992	0.99974	0.000113
cg20302572	0.010278	0.058041	0.99974	0.000113
cg14201606	0.001064	0.058084	0.99974	0.000113
cg14255824	-0.01433	0.058153	0.99974	0.000113
cg24786549	-0.000629	0.058718	0.99974	0.000113
cg26579556	0.017209	0.058911	0.99974	0.000113
cg00074818	0.013828	0.059154	0.99974	0.000113
cg02589791	0.013287	0.059214	0.99974	0.000113
cg11476907	-0.028855	0.059535	0.99974	0.000113
cg09628838	0.000644	0.059655	0.99974	0.000113
cg10088890	-0.001288	0.059684	0.99974	0.000113
cg03877420	-0.018358	0.059876	0.99974	0.000113
cg19949776	-0.054944	0.059972	0.99974	0.000113
cg21158431	0.025833	0.060401	0.99974	0.000113
cg14240646	0.030116	0.060555	0.99974	0.000113
cg23995914	0.010869	0.060831	0.99974	0.000113
cg21665744	-0.02128	0.060882	0.99974	0.000113
cg00566515	0.021353	0.060965	0.99974	0.000113
cg16540391	0.008877	0.061011	0.99974	0.000113
cg16602316	-0.023653	0.061149	0.99974	0.000113
cg25094735	0.03421	0.061236	0.99974	0.000113
cg10530344	-0.033492	0.061338	0.99974	0.000113
cg08566640	0.007794	0.061371	0.99974	0.000113
cg27625131	0.046237	0.061401	0.99974	0.000113
cg27056740	-0.049808	0.061479	0.99974	0.000113
cg11418303	0.048955	0.061623	0.99974	0.000113
cg20246990	-0.002029	0.061664	0.99974	0.000113
cg08188330	0.010208	0.061761	0.99974	0.000113
cg00004209	0.005463	0.061781	0.99974	0.000113
cg18217622	-0.022009	0.061816	0.99974	0.000113
cg26598350	0.005022	0.062006	0.99974	0.000113
cg09071762	0.013244	0.062437	0.99974	0.000113
cg19669207	0.001969	0.062472	0.99974	0.000113
cg10062141	0.003079	0.06252	0.99974	0.000113
cg14607208	0.003581	0.062525	0.99974	0.000113
cg02819655	0.048863	0.062667	0.99974	0.000113
cg14079463	0.030935	0.062906	0.99974	0.000113
cg27079096	-0.052532	0.063281	0.99974	0.000113
cg22087053	0.008383	0.063853	0.99974	0.000113
cg18682613	-0.002408	0.064045	0.99974	0.000113
cg25649515	-0.051469	0.064314	0.99974	0.000113
cg23982607	-0.007472	0.064317	0.99974	0.000113
cg26685596	0.013319	0.064353	0.99974	0.000113
cg25880538	-0.004565	0.064382	0.99974	0.000113
cg16220844	0.008414	0.064479	0.99974	0.000113
cg16102102	-0.020418	0.064481	0.99974	0.000113
cg04379969	0.000449	0.064645	0.99974	0.000113
cg10687087	-0.017688	0.064654	0.99974	0.000113
cg19643314	0.004996	0.064721	0.99974	0.000113
cg18850127	-0.031926	0.064815	0.99974	0.000113
cg06258207	0.003032	0.064868	0.99974	0.000113
cg25301532	-0.021681	0.064875	0.99974	0.000113
cg11009400	0.015541	0.064934	0.99974	0.000113
cg00320354	-0.021924	0.065162	0.99974	0.000113
cg02036364	-0.01451	0.065306	0.99974	0.000113
cg01996567	0.032466	0.065327	0.99974	0.000113
cg26200001	-0.000403	0.065379	0.99974	0.000113
cg06329735	0.029833	0.065446	0.99974	0.000113
cg21464492	0.009808	0.06552	0.99974	0.000113
cg13309027	-0.006475	0.06562	0.99974	0.000113
cg26019680	0.007559	0.065791	0.99974	0.000113
cg09565079	-0.008588	0.065928	0.99974	0.000113
cg05894744	0.005843	0.06595	0.99974	0.000113
cg03634822	0.012572	0.065951	0.99974	0.000113
cg16600432	-0.00571	0.065978	0.99974	0.000113
cg22648143	0.00056	0.066061	0.99974	0.000113
cg16836675	0.04205	0.066063	0.99974	0.000113
cg17099656	-0.024693	0.066175	0.99974	0.000113
cg03900028	-0.051695	0.066205	0.99974	0.000113
cg03693197	0.006947	0.066232	0.99974	0.000113
cg12023589	-0.005415	0.066389	0.99974	0.000113
cg13673126	0.015809	0.066553	0.99974	0.000113
cg13789015	-0.014602	0.066561	0.99974	0.000113
cg06042504	0.015756	0.066841	0.99974	0.000113
cg16636682	-0.007147	0.06705	0.99974	0.000113
cg02318971	0.006016	0.067051	0.99974	0.000113
cg00614938	-0.015435	0.06727	0.99974	0.000113
cg17328665	0.017289	0.067376	0.99974	0.000113
cg08417748	0.001713	0.067393	0.99974	0.000113
cg15731038	0.012395	0.067669	0.99974	0.000113
cg08821998	-0.021901	0.067814	0.99974	0.000113
cg04647918	-0.017876	0.06793	0.99974	0.000113
cg19204194	-0.001057	0.06803	0.99974	0.000113
cg23495837	0.019227	0.068181	0.99974	0.000113
cg03560090	0.001147	0.068277	0.99974	0.000113
cg12978105	0.015108	0.068281	0.99974	0.000113
cg08051049	0.003953	0.068334	0.99974	0.000113
cg16956133	-0.012386	0.068441	0.99974	0.000113
cg00873648	0.015698	0.068681	0.99974	0.000113
cg13011109	0.014867	0.06879	0.99974	0.000113
cg26996874	0.005795	0.0688	0.99974	0.000113
cg15959464	0.025723	0.068903	0.99974	0.000113
cg01661897	-0.009162	0.068915	0.99974	0.000113
cg04093132	0.013259	0.069081	0.99974	0.000113
cg11085564	0.012281	0.0691	0.99974	0.000113
cg19624354	-0.021724	0.06915	0.99974	0.000113
cg23591595	-0.009605	0.069219	0.99974	0.000113
cg02074316	-0.041433	0.069317	0.99974	0.000113
cg02950608	0.001531	0.069326	0.99974	0.000113
cg22244039	0.021491	0.069641	0.99974	0.000113
cg23942995	0.002338	0.069761	0.99974	0.000113
cg01591343	-0.034866	0.069789	0.99974	0.000113
cg00867835	0.019432	0.069853	0.99974	0.000113
cg02557179	0.010645	0.070003	0.99974	0.000113
cg17269633	0.008088	0.070168	0.99974	0.000113
cg17479576	0.003874	0.070781	0.99974	0.000113
cg24978424	-0.000758	0.07079	0.99974	0.000113
cg21196860	0.002522	0.070856	0.99974	0.000113
cg11206167	0.019845	0.071243	0.99974	0.000113
cg00864171	-0.013108	0.071285	0.99974	0.000113
cg21242448	0.047361	0.071293	0.99974	0.000113
cg22133704	0.019545	0.07131	0.99974	0.000113
cg05891094	0.005398	0.07139	0.99974	0.000113
cg23568068	-0.007496	0.071433	0.99974	0.000113
cg07102913	0.023422	0.071592	0.99974	0.000113
cg24847254	0.003153	0.071755	0.99974	0.000113
cg06520095	0.041235	0.071986	0.99974	0.000113
cg01718738	-0.014632	0.072042	0.99974	0.000113
cg21540775	0.002083	0.072115	0.99974	0.000113
cg17554194	0.010524	0.072243	0.99974	0.000113
cg26169156	-0.003954	0.072349	0.99974	0.000113
cg17953716	0.006162	0.072381	0.99974	0.000113
cg11872966	0.027164	0.072513	0.99974	0.000113
cg03876548	-0.02742	0.072514	0.99974	0.000113
cg23418075	-0.028381	0.072637	0.99974	0.000113
cg00980980	0.042017	0.072703	0.99974	0.000113
cg07095347	-0.011042	0.072873	0.99974	0.000113
cg26093175	0.002831	0.072881	0.99974	0.000113
cg26583619	-0.006212	0.072903	0.99974	0.000113
cg08534628	0.007013	0.072904	0.99974	0.000113
cg13211008	0.041089	0.072921	0.99974	0.000113
cg05283992	0.021979	0.073022	0.99974	0.000113
cg26287988	-0.005959	0.073262	0.99974	0.000113
cg27473997	0.020539	0.073293	0.99974	0.000113
cg18707028	-0.038504	0.073843	0.99974	0.000113
cg07880636	0.007811	0.073963	0.99974	0.000113
cg00747290	0.004208	0.074034	0.99974	0.000113
cg14415800	0.0053	0.074065	0.99974	0.000113
cg17225407	-0.011047	0.074078	0.99974	0.000113
cg13417485	0.005753	0.074093	0.99974	0.000113
cg11746498	0.00971	0.074117	0.99974	0.000113
cg20437718	0.011708	0.074131	0.99974	0.000113
cg21959414	-0.014488	0.074182	0.99974	0.000113
cg14349023	-0.011042	0.074503	0.99974	0.000113
cg18449879	0.016449	0.074786	0.99974	0.000113
cg22841866	0.013385	0.07515	0.99974	0.000113
cg13633881	-0.027384	0.075154	0.99974	0.000113
cg04140810	-0.001767	0.075172	0.99974	0.000113
cg00558297	0.010606	0.075409	0.99974	0.000113
cg04174070	0.001153	0.07552	0.99974	0.000113
cg23188588	-0.000684	0.075562	0.99974	0.000113
cg25481888	-0.01102	0.075689	0.99974	0.000113
cg00968488	-0.049726	0.07573	0.99974	0.000113
cg22138998	-0.04659	0.075846	0.99974	0.000113
cg07523784	-0.011573	0.076252	0.99974	0.000113
cg00173787	-0.000526	0.076329	0.99974	0.000113
cg22048922	0.00625	0.076343	0.99974	0.000113
cg22194188	0.012322	0.076449	0.99974	0.000113
cg00113663	0.00381	0.076778	0.99974	0.000113
cg12387865	-0.008436	0.076784	0.99974	0.000113
cg21938718	-0.011287	0.076785	0.99974	0.000113
cg14372919	-0.00039	0.077116	0.99974	0.000113
cg18824027	0.010751	0.077154	0.99974	0.000113
cg12177762	0.010194	0.077229	0.99974	0.000113
cg17074339	0.013909	0.077541	0.99974	0.000113
cg24730756	0.043715	0.077824	0.99974	0.000113
cg17005937	0.004544	0.077852	0.99974	0.000113
cg01751047	-0.009563	0.077889	0.99974	0.000113
cg09351263	0.026883	0.077932	0.99974	0.000113
cg26477746	-0.002362	0.07801	0.99974	0.000113
cg08860011	-0.011304	0.078116	0.99974	0.000113
cg15344726	0.011635	0.078339	0.99974	0.000113
cg26766827	0.009891	0.078377	0.99974	0.000113
cg27207932	-0.025276	0.078544	0.99974	0.000113
cg12414181	0.010397	0.078829	0.99974	0.000113
cg01826367	-0.011738	0.078854	0.99974	0.000113
cg16824477	-0.009435	0.078904	0.99974	0.000113
cg02322653	0.010029	0.078917	0.99974	0.000113
cg06942262	0.008507	0.078923	0.99974	0.000113
cg18447419	0.013945	0.078945	0.99974	0.000113
cg24464282	-0.005263	0.078987	0.99974	0.000113
cg11324748	0.01793	0.079179	0.99974	0.000113
cg02366642	-0.011083	0.079297	0.99974	0.000113
cg07671805	-0.01069	0.079404	0.99974	0.000113
cg13825930	0.026769	0.079625	0.99974	0.000113
cg08044927	-0.017312	0.079694	0.99974	0.000113
cg07157834	-0.030093	0.079775	0.99974	0.000113
cg18794597	0.001696	0.079796	0.99974	0.000113
cg04875706	-0.047643	0.079817	0.99974	0.000113
cg27639199	0.049793	0.0799	0.99974	0.000113
cg14537886	-0.00576	0.080134	0.99974	0.000113
cg05294930	-0.010178	0.080232	0.99974	0.000113
cg25387466	-0.001755	0.080245	0.99974	0.000113
cg20300784	0.043875	0.080251	0.99974	0.000113
cg06242242	-0.017293	0.080365	0.99974	0.000113
cg24648384	-0.03863	0.08037	0.99974	0.000113
cg14494781	0.033688	0.080862	0.99974	0.000113
cg25072466	0.014535	0.080904	0.99974	0.000113
cg08280036	-0.021473	0.080922	0.99974	0.000113
cg25958911	-0.027806	0.08107	0.99974	0.000113
cg06134690	-0.000485	0.081163	0.99974	0.000113
cg06049774	-0.018306	0.081168	0.99974	0.000113
cg07861014	0.008254	0.081243	0.99974	0.000113
cg15290312	-0.034963	0.081372	0.99974	0.000113
cg16512390	-0.013979	0.081482	0.99974	0.000113
cg26636010	0.017445	0.081562	0.99974	0.000113
cg24104387	-0.036788	0.081579	0.99974	0.000113
cg08714433	0.017506	0.081841	0.99974	0.000113
cg17910679	-0.005849	0.081865	0.99974	0.000113
cg04373760	0.013163	0.082344	0.99974	0.000113
cg00777622	-0.021394	0.082623	0.99974	0.000113
cg08037664	-0.008818	0.082632	0.99974	0.000113
cg14602222	0.008591	0.082644	0.99974	0.000113
cg20823859	-0.045736	0.082692	0.99974	0.000113
cg06308344	0.007765	0.082872	0.99974	0.000113
cg22067914	0.001592	0.082907	0.99974	0.000113
cg21006727	0.009557	0.082966	0.99974	0.000113
cg23928763	-0.021467	0.083017	0.99974	0.000113
cg17745575	0.024528	0.08305	0.99974	0.000113
cg23250973	0.008134	0.08324	0.99974	0.000113
cg12966778	-0.024836	0.083409	0.99974	0.000113
cg16510010	0.016296	0.083668	0.99974	0.000113
cg22618164	-0.01803	0.083727	0.99974	0.000113
cg10194829	-0.007819	0.083806	0.99974	0.000113
cg13127421	0.00456	0.083932	0.99974	0.000113
cg06339505	0.009641	0.084008	0.99974	0.000113
cg20641794	-0.012292	0.084043	0.99974	0.000113
cg11564981	0.000626	0.084056	0.99974	0.000113
cg09785847	0.003912	0.084056	0.99974	0.000113
cg08348949	0.004208	0.08407	0.99974	0.000113
cg08259413	-0.010899	0.084148	0.99974	0.000113
cg07572984	-0.041652	0.084326	0.99974	0.000113
cg16954525	-0.039642	0.084369	0.99974	0.000113
cg19504605	0.018865	0.084419	0.99974	0.000113
cg10991855	0.025234	0.08452	0.99974	0.000113
cg14215625	0.007891	0.084605	0.99974	0.000113
cg26076233	-0.038295	0.08473	0.99974	0.000113
cg24646503	-0.000414	0.084765	0.99974	0.000113
cg13643215	0.016734	0.084837	0.99974	0.000113
cg08382946	-0.00527	0.084902	0.99974	0.000113
cg08693745	0.024486	0.085139	0.99974	0.000113
cg01549226	0.005082	0.085247	0.99974	0.000113
cg18319852	0.015037	0.085266	0.99974	0.000113
cg01418618	-0.016445	0.085723	0.99974	0.000113
cg18182981	0.038763	0.085738	0.99974	0.000113
cg24147793	0.003105	0.085829	0.99974	0.000113
cg08140542	0.003521	0.085923	0.99974	0.000113
cg08047577	-0.003098	0.086249	0.99974	0.000113
cg03074214	0.00114	0.086469	0.99974	0.000113
cg04348558	0.011337	0.086489	0.99974	0.000113
cg16812288	-0.004374	0.086573	0.99974	0.000113
cg01698523	-0.015632	0.086737	0.99974	0.000113
cg22077361	-0.019986	0.086898	0.99974	0.000113
cg02401352	-0.03622	0.087135	0.99974	0.000113
cg24554151	-0.014154	0.087193	0.99974	0.000113
cg14497054	0.013043	0.087243	0.99974	0.000113
cg15031253	-0.025485	0.08738	0.99974	0.000113
cg21949274	-0.000823	0.087521	0.99974	0.000113
cg24848192	-0.02923	0.087649	0.99974	0.000113
cg24349819	0.000988	0.087708	0.99974	0.000113
cg10578777	-0.03016	0.087752	0.99974	0.000113
cg19794207	-0.009701	0.087752	0.99974	0.000113
cg17733714	-0.014992	0.087781	0.99974	0.000113
cg09827496	-0.010534	0.087857	0.99974	0.000113
cg19457237	0.015589	0.088054	0.99974	0.000113
cg19503462	0.028224	0.088059	0.99974	0.000113
cg06871736	-0.007207	0.088276	0.99974	0.000113
cg03979311	0.030364	0.088287	0.99974	0.000113
cg00675157	-0.037156	0.088413	0.99974	0.000113
cg25651476	-0.019715	0.088862	0.99974	0.000113
cg07181891	-0.020922	0.088896	0.99974	0.000113
cg16870655	0.01552	0.089131	0.99974	0.000113
cg20117369	-0.011107	0.089203	0.99974	0.000113
cg22092014	-0.014185	0.089311	0.99974	0.000113
cg24080129	-0.045728	0.089479	0.99974	0.000113
cg19413435	0.0013	0.089517	0.99974	0.000113
cg12858902	-0.01806	0.089645	0.99974	0.000113
cg14076024	0.001458	0.089772	0.99974	0.000113
cg14188774	-0.017811	0.089784	0.99974	0.000113
cg09845145	-0.00345	0.089801	0.99974	0.000113
cg18423549	0.014454	0.089975	0.99974	0.000113
cg18619039	0.018415	0.090065	0.99974	0.000113
cg09829645	0.043989	0.090138	0.99974	0.000113
cg14364859	0.001038	0.090332	0.99974	0.000113
cg06971224	-0.044073	0.090667	0.99974	0.000113
cg12057156	-0.011872	0.090676	0.99974	0.000113
cg19495614	-0.038174	0.090864	0.99974	0.000113
cg04592706	0.001205	0.091021	0.99974	0.000113
cg14500267	-0.014314	0.091224	0.99974	0.000113
cg18998321	0.019314	0.091251	0.99974	0.000113
cg01167628	0.004799	0.091527	0.99974	0.000113
cg07584631	-0.007503	0.091713	0.99974	0.000113
cg11251200	-0.00427	0.091874	0.99974	0.000113
cg11448547	0.012455	0.092311	0.99974	0.000113
cg24358397	0.008037	0.092347	0.99974	0.000113
cg03710840	-0.000497	0.092474	0.99974	0.000113
cg27357675	0.015032	0.09256	0.99974	0.000113
cg20131219	-0.024152	0.092628	0.99974	0.000113
cg11257193	0.004885	0.092636	0.99974	0.000113
cg25338843	0.008344	0.092786	0.99974	0.000113
cg10021288	0.00785	0.092803	0.99974	0.000113
cg14521931	-0.017558	0.09305	0.99974	0.000113
cg09830455	0.009389	0.093078	0.99974	0.000113
cg01481978	0.017515	0.093111	0.99974	0.000113
cg11321181	0.014387	0.093184	0.99974	0.000113
cg05975021	0.014966	0.093262	0.99974	0.000113
cg08522473	-0.049584	0.093479	0.99974	0.000113
cg20301993	-0.009086	0.093565	0.99974	0.000113
cg23987198	-0.00771	0.093614	0.99974	0.000113
cg22048216	-0.013891	0.093701	0.99974	0.000113
cg05213296	-0.019709	0.093906	0.99974	0.000113
cg12494515	0.011987	0.094014	0.99974	0.000113
cg25780551	-0.006174	0.094105	0.99974	0.000113
cg09226411	-0.013531	0.09413	0.99974	0.000113
cg12097243	0.003695	0.094164	0.99974	0.000113
cg01695706	0.007969	0.094206	0.99974	0.000113
cg23064556	0.000734	0.094222	0.99974	0.000113
cg08084984	0.045142	0.094276	0.99974	0.000113
cg05280336	0.011763	0.094286	0.99974	0.000113
cg20319484	-0.005691	0.094287	0.99974	0.000113
cg20701556	-0.013735	0.094412	0.99974	0.000113
cg11909989	-0.00141	0.094496	0.99974	0.000113
cg04737283	0.005325	0.094498	0.99974	0.000113
cg00570635	-0.029554	0.094571	0.99974	0.000113
cg21926276	0.002788	0.09462	0.99974	0.000113
cg22816596	0.013252	0.094807	0.99974	0.000113
cg16079430	-0.028305	0.094939	0.99974	0.000113
cg07717429	0.006511	0.094976	0.99974	0.000113
cg26049187	-0.001943	0.095112	0.99974	0.000113
cg07424927	-0.013182	0.095182	0.99974	0.000113
cg04657470	0.014554	0.09526	0.99974	0.000113
cg09607482	-0.005833	0.095266	0.99974	0.000113
cg07343790	-0.007396	0.095408	0.99974	0.000113
cg17740434	0.017109	0.095411	0.99974	0.000113
cg09993718	-0.032695	0.095439	0.99974	0.000113
cg13748287	0.005043	0.095692	0.99974	0.000113
cg16490124	0.042402	0.095755	0.99974	0.000113
cg22963587	0.002679	0.096023	0.99974	0.000113
cg07185983	-0.021504	0.096204	0.99974	0.000113
cg21194808	-0.006361	0.096554	0.99974	0.000113
cg08373250	0.033717	0.096563	0.99974	0.000113
cg21928406	0.007485	0.096776	0.99974	0.000113
cg13040666	0.005091	0.096779	0.99974	0.000113
cg04354002	-0.030002	0.096982	0.99974	0.000113
cg21772509	-0.008327	0.097126	0.99974	0.000113
cg04853583	-0.007631	0.09728	0.99974	0.000113
cg07565961	0.011755	0.097284	0.99974	0.000113
cg03466780	0.043975	0.097337	0.99974	0.000113
cg08104283	0.002837	0.097508	0.99974	0.000113
cg12181730	0.01863	0.097685	0.99974	0.000113
cg17750572	-0.022989	0.097829	0.99974	0.000113
cg13399791	0.008082	0.098157	0.99974	0.000113
cg00659077	0.009286	0.098315	0.99974	0.000113
cg27306467	0.011472	0.098637	0.99974	0.000113
cg02750262	0.015903	0.098676	0.99974	0.000113
cg02637469	0.00535	0.098735	0.99974	0.000113
cg26053291	0.01494	0.098776	0.99974	0.000113
cg11454095	0.011353	0.098788	0.99974	0.000113
cg06759629	-0.013539	0.098932	0.99974	0.000113
cg21122075	0.010116	0.09896	0.99974	0.000113
cg13232438	0.005318	0.099062	0.99974	0.000113
cg26855724	-0.008489	0.09919	0.99974	0.000113
cg02891686	0.009906	0.099367	0.99974	0.000113
cg05046305	0.017117	0.099401	0.99974	0.000113
cg01710146	-0.001041	0.099474	0.99974	0.000113
cg14210528	-0.021366	0.099548	0.99974	0.000113
cg15659132	0.002645	0.09966	0.99974	0.000113
cg20490175	-0.003149	0.099773	0.99974	0.000113
cg10374084	0.017251	0.100015	0.99974	0.000113
cg18845598	0.044437	0.100189	0.99974	0.000113
cg00574919	0.014562	0.100237	0.99974	0.000113
cg16142906	-0.007137	0.100254	0.99974	0.000113
cg25198967	-0.002576	0.10033	0.99974	0.000113
cg27226147	-0.007639	0.10062	0.99974	0.000113
cg08894410	-0.00389	0.100707	0.99974	0.000113
cg17639987	0.010941	0.100741	0.99974	0.000113
cg04132418	0.039047	0.100856	0.99974	0.000113
cg10742917	0.015827	0.100955	0.99974	0.000113
cg01356752	-0.023189	0.100996	0.99974	0.000113
cg25148117	0.007852	0.101088	0.99974	0.000113
cg21149357	0.035576	0.101098	0.99974	0.000113
cg04092883	0.006089	0.101148	0.99974	0.000113
cg19000186	0.010757	0.101247	0.99974	0.000113
cg19082970	0.004586	0.101374	0.99974	0.000113
cg08835956	-0.016419	0.101532	0.99974	0.000113
cg06121193	-0.007406	0.101676	0.99974	0.000113
cg26736736	-0.011953	0.101685	0.99974	0.000113
cg20118020	0.001513	0.1018	0.99974	0.000113
cg21135948	-0.00078	0.101877	0.99974	0.000113
cg27200895	-0.008506	0.10201	0.99974	0.000113
cg07466923	0.009223	0.102117	0.99974	0.000113
cg04346459	0.030107	0.102131	0.99974	0.000113
cg24667575	0.009256	0.102201	0.99974	0.000113
cg15831346	0.007026	0.102206	0.99974	0.000113
cg01380078	0.004261	0.102229	0.99974	0.000113
cg03392386	0.018037	0.102337	0.99974	0.000113
cg25563480	-0.024437	0.102513	0.99974	0.000113
cg12733254	-0.004624	0.102669	0.99974	0.000113
cg13089154	0.007484	0.10278	0.99974	0.000113
cg11811828	0.023418	0.102824	0.99974	0.000113
cg26752657	-0.006896	0.102835	0.99974	0.000113
cg00329943	0.001525	0.102955	0.99974	0.000113
cg05599348	-0.013174	0.103049	0.99974	0.000113
cg06518388	0.004321	0.10319	0.99974	0.000113
cg26121931	-0.026681	0.10335	0.99974	0.000113
cg05891136	0.040466	0.103391	0.99974	0.000113
cg00033213	0.040032	0.103495	0.99974	0.000113
cg05158538	0.005503	0.103542	0.99974	0.000113
cg03213202	-0.013305	0.103558	0.99974	0.000113
cg08849813	0.040463	0.103774	0.99974	0.000113
cg22337136	-0.010748	0.103999	0.99974	0.000113
cg26117369	0.011688	0.104001	0.99974	0.000113
cg02873541	-0.001388	0.104181	0.99974	0.000113
cg21918548	-0.018508	0.104711	0.99974	0.000113
cg01670029	0.006997	0.104838	0.99974	0.000113
cg03318990	-0.007606	0.104996	0.99974	0.000113
cg20933297	-0.015461	0.105464	0.99974	0.000113
cg11900328	0.014738	0.10552	0.99974	0.000113
cg22009709	0.008639	0.10555	0.99974	0.000113
cg05712748	-0.042694	0.105692	0.99974	0.000113
cg14159672	-0.038749	0.10584	0.99974	0.000113
cg23245147	-0.014838	0.105959	0.99974	0.000113
cg22084806	0.006731	0.106091	0.99974	0.000113
cg25892657	0.007391	0.106115	0.99974	0.000113
cg18093559	-0.002887	0.106361	0.99974	0.000113
cg07846874	-0.036454	0.106513	0.99974	0.000113
cg27452117	-0.002695	0.10658	0.99974	0.000113
cg13953900	0.002229	0.106624	0.99974	0.000113
cg12080452	0.009635	0.106843	0.99974	0.000113
cg26563248	0.006	0.106888	0.99974	0.000113
cg17729891	-0.021503	0.10712	0.99974	0.000113
cg09428214	0.004343	0.107133	0.99974	0.000113
cg14192979	-0.039741	0.107155	0.99974	0.000113
cg10523679	-0.025049	0.107399	0.99974	0.000113
cg13066461	0.03534	0.108177	0.99974	0.000113
cg07083854	0.001622	0.108355	0.99974	0.000113
cg06430688	-0.028945	0.108375	0.99974	0.000113
cg10875695	-0.012575	0.108583	0.99974	0.000113
cg19577958	-0.04314	0.108882	0.99974	0.000113
cg13719246	-0.004709	0.108986	0.99974	0.000113
cg06399839	0.003456	0.109025	0.99974	0.000113
cg11028627	0.014879	0.109208	0.99974	0.000113
cg07865216	-0.011834	0.109367	0.99974	0.000113
cg07973162	-0.026779	0.109442	0.99974	0.000113
cg08202374	0.001408	0.10947	0.99974	0.000113
cg12758973	0.020996	0.109554	0.99974	0.000113
cg17770035	-0.027314	0.109651	0.99974	0.000113
cg16874077	-0.007563	0.109901	0.99974	0.000113
cg11247378	0.028018	0.109951	0.99974	0.000113
cg11278311	0.016425	0.110053	0.99974	0.000113
cg18594464	-0.008215	0.110115	0.99974	0.000113
cg02491947	-0.014423	0.110163	0.99974	0.000113
cg04858090	-0.01939	0.110198	0.99974	0.000113
cg04456492	-0.039352	0.110423	0.99974	0.000113
cg01143222	-0.00381	0.110451	0.99974	0.000113
cg17054900	-0.001605	0.110475	0.99974	0.000113
cg27225990	-0.000883	0.110483	0.99974	0.000113
cg04918002	0.009731	0.110566	0.99974	0.000113
cg27160879	-0.000527	0.110628	0.99974	0.000113
cg17760849	-0.023665	0.110719	0.99974	0.000113
cg09694986	-0.01851	0.110771	0.99974	0.000113
cg15537567	-0.00292	0.110772	0.99974	0.000113
cg12417702	0.010741	0.110786	0.99974	0.000113
cg12087615	-0.034713	0.110872	0.99974	0.000113
cg24888170	-0.003492	0.1112	0.99974	0.000113
cg15442610	0.003298	0.111415	0.99974	0.000113
cg15118665	0.007878	0.11146	0.99974	0.000113
cg19214707	-0.039401	0.111718	0.99974	0.000113
cg09920531	0.00052	0.111858	0.99974	0.000113
cg22006704	0.002119	0.111938	0.99974	0.000113
cg04250926	-0.006426	0.112075	0.99974	0.000113
cg21109485	-0.006684	0.112143	0.99974	0.000113
cg16927372	0.004346	0.112159	0.99974	0.000113
cg27395922	0.010729	0.112238	0.99974	0.000113
cg05694621	-0.011546	0.112401	0.99974	0.000113
cg24846009	0.041601	0.112419	0.99974	0.000113
cg25861340	0.001408	0.112456	0.99974	0.000113
cg11496432	-0.008335	0.11252	0.99974	0.000113
cg18501647	0.006063	0.112631	0.99974	0.000113
cg20459543	-0.001509	0.112711	0.99974	0.000113
cg02541160	-0.019931	0.112944	0.99974	0.000113
cg12407070	-0.004863	0.113037	0.99974	0.000113
cg22535103	-0.016972	0.113246	0.99974	0.000113
cg15480367	0.004406	0.113333	0.99974	0.000113
cg23986375	0.008455	0.113428	0.99974	0.000113
cg21609804	-0.005017	0.113483	0.99974	0.000113
cg10288111	-0.025292	0.113492	0.99974	0.000113
cg20916362	0.012523	0.11407	0.99974	0.000113
cg26174329	0.011971	0.114118	0.99974	0.000113
cg26622502	0.000711	0.11423	0.99974	0.000113
cg04362614	-0.012271	0.114285	0.99974	0.000113
cg05697832	0.003523	0.114335	0.99974	0.000113
cg17914838	-0.017728	0.114451	0.99974	0.000113
cg02030672	-0.005202	0.114551	0.99974	0.000113
cg05137662	0.006863	0.114646	0.99974	0.000113
cg05185784	-0.014834	0.114873	0.99974	0.000113
cg04592747	-0.009624	0.114975	0.99974	0.000113
cg18087694	0.009276	0.11499	0.99974	0.000113
cg01522249	0.010395	0.115008	0.99974	0.000113
cg07615111	0.011794	0.115106	0.99974	0.000113
cg22135160	0.002687	0.115169	0.99974	0.000113
cg24798398	-0.007124	0.115237	0.99974	0.000113
cg20693580	0.000978	0.115256	0.99974	0.000113
cg06491590	-0.028645	0.115342	0.99974	0.000113
cg16874583	-0.014828	0.115663	0.99974	0.000113
cg10863737	0.026862	0.115724	0.99974	0.000113
cg06618935	-0.021351	0.11574	0.99974	0.000113
cg21540359	0.014794	0.115769	0.99974	0.000113
cg10712578	0.034116	0.116084	0.99974	0.000113
cg00079477	0.012406	0.116183	0.99974	0.000113
cg03250220	-0.013504	0.116256	0.99974	0.000113
cg16680214	-0.016145	0.116291	0.99974	0.000113
cg22468075	0.003467	0.116363	0.99974	0.000113
cg08488841	0.007243	0.116384	0.99974	0.000113
cg16295056	-0.010033	0.116409	0.99974	0.000113
cg19518265	0.013218	0.116447	0.99974	0.000113
cg00329656	0.010094	0.11669	0.99974	0.000113
cg09314149	0.002108	0.116804	0.99974	0.000113
cg06708683	-0.008013	0.116827	0.99974	0.000113
cg11696874	-0.007076	0.117086	0.99974	0.000113
cg26320000	-0.003393	0.117114	0.99974	0.000113
cg07015927	0.005235	0.117125	0.99974	0.000113
cg02456218	0.002524	0.117156	0.99974	0.000113
cg00262681	-0.006234	0.117174	0.99974	0.000113
cg06743454	-0.018506	0.117308	0.99974	0.000113
cg08634464	-0.007555	0.117392	0.99974	0.000113
cg11447162	0.009522	0.117438	0.99974	0.000113
cg25246723	0.000551	0.117472	0.99974	0.000113
cg10751605	0.001727	0.117538	0.99974	0.000113
cg07387335	0.013442	0.117568	0.99974	0.000113
cg04887076	-0.024576	0.117586	0.99974	0.000113
cg19689876	-0.025641	0.117703	0.99974	0.000113
cg01277603	0.005017	0.117796	0.99974	0.000113
cg06211550	0.025577	0.117823	0.99974	0.000113
cg04177826	-0.013635	0.117829	0.99974	0.000113
cg15580309	-0.021169	0.117914	0.99974	0.000113
cg05930173	-0.00954	0.118209	0.99974	0.000113
cg14859324	-0.013915	0.11823	0.99974	0.000113
cg22454053	-0.001908	0.118313	0.99974	0.000113
cg16809542	0.001301	0.118343	0.99974	0.000113
cg01706033	0.009672	0.118483	0.99974	0.000113
cg01277300	-0.003597	0.118635	0.99974	0.000113
cg04391849	0.012446	0.118647	0.99974	0.000113
cg24722405	-0.000463	0.118683	0.99974	0.000113
cg17178900	-0.038671	0.119077	0.99974	0.000113
cg00871238	-0.026364	0.119119	0.99974	0.000113
cg03090982	0.000881	0.119137	0.99974	0.000113
cg14001750	-0.03325	0.119415	0.99974	0.000113
cg05756954	0.023867	0.119741	0.99974	0.000113
cg03803071	0.003354	0.119781	0.99974	0.000113
cg19033444	-0.015103	0.119978	0.99974	0.000113
cg18105139	-0.010472	0.120177	0.99974	0.000113
cg03071582	-0.033337	0.120294	0.99974	0.000113
cg11725581	-0.013628	0.120513	0.99974	0.000113
cg16168705	0.000755	0.120541	0.99974	0.000113
cg16750946	0.002637	0.120675	0.99974	0.000113
cg16290737	-0.011861	0.12069	0.99974	0.000113
cg26690407	0.03557	0.120708	0.99974	0.000113
cg04809988	-0.006618	0.12075	0.99974	0.000113
cg02583091	-0.013471	0.120757	0.99974	0.000113
cg07489607	0.004849	0.12094	0.99974	0.000113
cg24906015	-0.033931	0.121292	0.99974	0.000113
cg27546736	-0.00064	0.121296	0.99974	0.000113
cg16458494	0.001727	0.121405	0.99974	0.000113
cg26317006	0.000972	0.121493	0.99974	0.000113
cg22012577	-0.007329	0.121541	0.99974	0.000113
cg17077180	-0.014779	0.121866	0.99974	0.000113
cg12822818	-0.010107	0.121874	0.99974	0.000113
cg06452665	0.008274	0.122056	0.99974	0.000113
cg01017244	0.021189	0.122067	0.99974	0.000113
cg15240852	0.001244	0.122242	0.99974	0.000113
cg22614927	-0.010263	0.122306	0.99974	0.000113
cg16767880	0.033982	0.12231	0.99974	0.000113
cg12662017	0.004679	0.122428	0.99974	0.000113
cg14780446	0.014076	0.122439	0.99974	0.000113
cg21756326	0.003478	0.122591	0.99974	0.000113
cg03605463	-0.014387	0.122602	0.99974	0.000113
cg13589588	0.00212	0.122713	0.99974	0.000113
cg04523090	0.013341	0.122893	0.99974	0.000113
cg23499373	0.042465	0.122986	0.99974	0.000113
cg13500013	-0.008333	0.123444	0.99974	0.000113
cg02286533	-0.014072	0.12389	0.99974	0.000113
cg05655390	0.00711	0.12389	0.99974	0.000113
cg00061551	-0.008142	0.124407	0.99974	0.000113
cg15033973	0.014742	0.124515	0.99974	0.000113
cg02157078	0.011134	0.124703	0.99974	0.000113
cg16883901	-0.016734	0.124797	0.99974	0.000113
cg21242009	-0.019327	0.125159	0.99974	0.000113
cg26898605	0.007357	0.125601	0.99974	0.000113
cg20845262	0.008908	0.125646	0.99974	0.000113
cg16584431	-0.011964	0.125967	0.99974	0.000113
cg01809217	0.011866	0.126151	0.99974	0.000113
cg07257824	-0.020923	0.126211	0.99974	0.000113
cg22332266	-0.008	0.126281	0.99974	0.000113
cg07416344	-0.007089	0.126291	0.99974	0.000113
cg18024368	0.008561	0.126322	0.99974	0.000113
cg07652786	0.01178	0.12642	0.99974	0.000113
cg06925387	0.00768	0.126574	0.99974	0.000113
cg02226388	0.004928	0.126585	0.99974	0.000113
cg12709207	-0.009096	0.126608	0.99974	0.000113
cg16821967	-0.015944	0.1269	0.99974	0.000113
cg17913405	0.01623	0.127107	0.99974	0.000113
cg05890457	-0.038862	0.127145	0.99974	0.000113
cg00566209	0.010909	0.12728	0.99974	0.000113
cg01693662	-0.00261	0.127299	0.99974	0.000113
cg25452165	0.015572	0.127552	0.99974	0.000113
cg17982178	0.013626	0.127592	0.99974	0.000113
cg00902417	0.01252	0.127636	0.99974	0.000113
cg25416605	-0.02044	0.127917	0.99974	0.000113
cg19512961	-0.004663	0.127972	0.99974	0.000113
cg01200585	0.007772	0.128036	0.99974	0.000113
cg04932149	-0.009645	0.128087	0.99974	0.000113
cg12964019	-0.003251	0.128099	0.99974	0.000113
cg08429705	-0.034837	0.12856	0.99974	0.000113
cg19550388	-0.008448	0.128667	0.99974	0.000113
cg03913278	-0.020098	0.128772	0.99974	0.000113
cg05868942	-0.008825	0.12883	0.99974	0.000113
cg16089242	-0.006627	0.128898	0.99974	0.000113
cg25664220	-0.010463	0.12901	0.99974	0.000113
cg00210839	0.005699	0.129094	0.99974	0.000113
cg11266682	-0.013841	0.129176	0.99974	0.000113
cg23996704	0.006112	0.129229	0.99974	0.000113
cg09548084	-0.012668	0.12936	0.99974	0.000113
cg05936219	0.007283	0.129383	0.99974	0.000113
cg25750688	0.00905	0.129802	0.99974	0.000113
cg18105134	-0.028763	0.129872	0.99974	0.000113
cg04468795	0.001583	0.129969	0.99974	0.000113
cg18753337	-0.010108	0.130039	0.99974	0.000113
cg27511599	0.015838	0.130081	0.99974	0.000113
cg01053087	0.026132	0.130122	0.99974	0.000113
cg26937912	0.003951	0.1302	0.99974	0.000113
cg25623271	0.014117	0.13026	0.99974	0.000113
cg10960709	0.005851	0.130308	0.99974	0.000113
cg02576548	0.008122	0.130351	0.99974	0.000113
cg04469105	-0.001496	0.130352	0.99974	0.000113
cg22041590	0.001589	0.130659	0.99974	0.000113
cg18188782	-0.001493	0.130721	0.99974	0.000113
cg08152567	0.001074	0.130782	0.99974	0.000113
cg01099590	0.000943	0.130882	0.99974	0.000113
cg06837799	-0.006263	0.131048	0.99974	0.000113
cg03116837	0.021839	0.131171	0.99974	0.000113
cg04814085	-0.02658	0.1312	0.99974	0.000113
cg27050343	0.00996	0.131207	0.99974	0.000113
cg13475862	0.005243	0.131391	0.99974	0.000113
cg17179051	-0.028304	0.131481	0.99974	0.000113
cg21138405	0.017425	0.131496	0.99974	0.000113
cg05927579	-0.014311	0.131785	0.99974	0.000113
cg17420774	0.001485	0.131869	0.99974	0.000113
cg17096289	0.018105	0.131886	0.99974	0.000113
cg15906799	0.003428	0.131887	0.99974	0.000113
cg23482898	-0.003852	0.131919	0.99974	0.000113
cg09030162	0.004237	0.132125	0.99974	0.000113
cg06499415	0.005589	0.132742	0.99974	0.000113
cg13425888	-0.024657	0.133024	0.99974	0.000113
cg23209941	-0.021936	0.133039	0.99974	0.000113
cg02296564	-0.010473	0.133204	0.99974	0.000113
cg26826117	0.008466	0.133254	0.99974	0.000113
cg11065575	-0.016411	0.133383	0.99974	0.000113
cg18016783	0.006906	0.133417	0.99974	0.000113
cg16462528	-0.012842	0.133621	0.99974	0.000113
cg26617364	0.014456	0.133722	0.99974	0.000113
cg11144103	-0.042489	0.13384	0.99974	0.000113
cg13143872	0.030381	0.133868	0.99974	0.000113
cg02249577	-0.025694	0.133884	0.99974	0.000113
cg14372753	-0.008223	0.133923	0.99974	0.000113
cg23442198	0.011685	0.133956	0.99974	0.000113
cg02772171	-0.041123	0.133989	0.99974	0.000113
cg17852385	0.012203	0.134002	0.99974	0.000113
cg05784532	-0.00576	0.13436	0.99974	0.000113
cg06068111	-0.00643	0.134364	0.99974	0.000113
cg27519424	-0.011303	0.134627	0.99974	0.000113
cg18889437	0.011921	0.134658	0.99974	0.000113
cg00750740	0.0078	0.134751	0.99974	0.000113
cg17181941	-0.036083	0.13479	0.99974	0.000113
cg24792360	-0.01167	0.134945	0.99974	0.000113
cg18127410	0.004484	0.134972	0.99974	0.000113
cg24088508	0.029879	0.134992	0.99974	0.000113
cg02376610	-0.009707	0.134998	0.99974	0.000113
cg06479978	-0.006296	0.135048	0.99974	0.000113
cg03887682	0.013098	0.13515	0.99974	0.000113
cg07281281	0.011546	0.135305	0.99974	0.000113
cg10167378	-0.018517	0.135369	0.99974	0.000113
cg20861237	-0.010467	0.135452	0.99974	0.000113
cg18558423	0.004655	0.135625	0.99974	0.000113
cg20499290	0.008809	0.136141	0.99974	0.000113
cg14419869	-0.008652	0.13618	0.99974	0.000113
cg08668510	0.002929	0.136245	0.99974	0.000113
cg01378151	0.002829	0.136722	0.99974	0.000113
cg15917060	0.011129	0.136758	0.99974	0.000113
cg23750895	-0.008648	0.136895	0.99974	0.000113
cg11820026	-0.012543	0.136954	0.99974	0.000113
cg04391048	0.011079	0.137082	0.99974	0.000113
cg12339131	-0.020876	0.137113	0.99974	0.000113
cg06864789	-0.034922	0.137138	0.99974	0.000113
cg26281921	0.008985	0.137195	0.99974	0.000113
cg18951125	0.005937	0.137409	0.99974	0.000113
cg17004290	-0.043081	0.137503	0.99974	0.000113
cg03452623	-0.005653	0.137641	0.99974	0.000113
cg23353570	0.001364	0.137667	0.99974	0.000113
cg24066641	0.005267	0.138092	0.99974	0.000113
cg18577231	-0.011552	0.138273	0.99974	0.000113
cg13406243	0.005277	0.138345	0.99974	0.000113
cg19983559	-0.005274	0.138378	0.99974	0.000113
cg09141939	0.001066	0.138868	0.99974	0.000113
cg23009419	-0.008922	0.138915	0.99974	0.000113
cg02857898	0.009838	0.138949	0.99974	0.000113
cg00933162	0.013429	0.138958	0.99974	0.000113
cg04370829	0.016542	0.139012	0.99974	0.000113
cg18455992	-0.002982	0.139055	0.99974	0.000113
cg07189673	-0.017906	0.139071	0.99974	0.000113
cg13262424	0.004587	0.13939	0.99974	0.000113
cg19695805	-0.004384	0.139474	0.99974	0.000113
cg16046605	0.030898	0.139585	0.99974	0.000113
cg06878361	0.006661	0.13975	0.99974	0.000113
cg12036633	-0.040195	0.140327	0.99974	0.000113
cg01585723	0.010188	0.140363	0.99974	0.000113
cg23668907	0.013689	0.140438	0.99974	0.000113
cg04057455	-0.008352	0.140457	0.99974	0.000113
cg05643303	-0.005303	0.140677	0.99974	0.000113
cg18811130	0.00291	0.140708	0.99974	0.000113
cg10646653	0.009577	0.14078	0.99974	0.000113
cg03393996	0.024808	0.140826	0.99974	0.000113
cg24877093	0.0143	0.140878	0.99974	0.000113
cg10811045	0.011816	0.141147	0.99974	0.000113
cg18955367	-0.015044	0.141448	0.99974	0.000113
cg19367047	0.002884	0.141615	0.99974	0.000113
cg11712459	0.009123	0.141772	0.99974	0.000113
cg06354398	-0.012482	0.141774	0.99974	0.000113
cg15655495	0.006563	0.14183	0.99974	0.000113
cg15980334	0.010348	0.14187	0.99974	0.000113
cg06786860	-0.002697	0.142124	0.99974	0.000113
cg21412865	0.006551	0.142252	0.99974	0.000113
cg02067211	-0.000389	0.142253	0.99974	0.000113
cg22901146	-0.012051	0.142616	0.99974	0.000113
cg03635442	0.021485	0.142722	0.99974	0.000113
cg01267068	-0.017653	0.14283	0.99974	0.000113
cg04831495	-0.006312	0.142926	0.99974	0.000113
cg02350740	0.0035	0.142986	0.99974	0.000113
cg07471703	0.003647	0.143394	0.99974	0.000113
cg14404930	-0.002679	0.143478	0.99974	0.000113
cg16717113	0.000652	0.143727	0.99974	0.000113
cg14254433	-0.012006	0.14373	0.99974	0.000113
cg25598086	0.000958	0.143902	0.99974	0.000113
cg05107246	-0.01324	0.143928	0.99974	0.000113
cg04003990	0.029644	0.144692	0.99974	0.000113
cg22273804	-0.002884	0.144839	0.99974	0.000113
cg08024264	-0.031371	0.14492	0.99974	0.000113
cg22989659	-0.003129	0.145126	0.99974	0.000113
cg07148919	-0.002355	0.145297	0.99974	0.000113
cg06143315	0.011154	0.145359	0.99974	0.000113
cg21081097	-0.000738	0.145679	0.99974	0.000113
cg12894917	0.007902	0.145813	0.99974	0.000113
cg25771854	-0.027512	0.145875	0.99974	0.000113
cg04487205	0.013249	0.146184	0.99974	0.000113
cg21780796	0.00362	0.146482	0.99974	0.000113
cg05058354	-0.005023	0.146556	0.99974	0.000113
cg21088460	0.009373	0.146603	0.99974	0.000113
cg14304349	0.01292	0.146723	0.99974	0.000113
cg03453431	0.015587	0.14674	0.99974	0.000113
cg23719950	0.003188	0.147095	0.99974	0.000113
cg13548189	0.009627	0.147123	0.99974	0.000113
cg10759817	0.024575	0.14723	0.99974	0.000113
cg14210405	-0.013046	0.147386	0.99974	0.000113
cg20324687	-0.014582	0.14742	0.99974	0.000113
cg23255995	-0.000586	0.147457	0.99974	0.000113
cg09890246	0.00401	0.147524	0.99974	0.000113
cg19997181	-0.006132	0.147547	0.99974	0.000113
cg00116265	-0.017116	0.147614	0.99974	0.000113
cg25373614	0.010348	0.147733	0.99974	0.000113
cg05636015	0.005179	0.147964	0.99974	0.000113
cg09410841	-0.00563	0.148011	0.99974	0.000113
cg11645453	-0.010927	0.148104	0.99974	0.000113
cg27343456	0.013277	0.148111	0.99974	0.000113
cg21520055	0.005924	0.148153	0.99974	0.000113
cg19080354	0.023911	0.148427	0.99974	0.000113
cg06144825	-0.015165	0.148446	0.99974	0.000113
cg04990556	-0.001148	0.14853	0.99974	0.000113
cg12261117	-0.001065	0.148954	0.99974	0.000113
cg07952421	-0.025285	0.149083	0.99974	0.000113
cg21587006	-0.03993	0.149143	0.99974	0.000113
cg16332701	0.000802	0.149422	0.99974	0.000113
cg00254095	0.037104	0.149436	0.99974	0.000113
cg27072025	0.010907	0.149563	0.99974	0.000113
cg11794735	0.001179	0.149678	0.99974	0.000113
cg21584251	-0.018283	0.149729	0.99974	0.000113
cg16798348	0.011157	0.149792	0.99974	0.000113
cg09336323	0.011953	0.149837	0.99974	0.000113
cg01654820	0.007448	0.149917	0.99974	0.000113
cg06917450	0.017587	0.150017	0.99974	0.000113
cg03410772	0.005684	0.15031	0.99974	0.000113
cg01786704	-0.017227	0.150409	0.99974	0.000113
cg21475434	0.002051	0.150413	0.99974	0.000113
cg08785871	0.006064	0.150469	0.99974	0.000113
cg01135259	0.00536	0.150607	0.99974	0.000113
cg16237672	0.005877	0.150724	0.99974	0.000113
cg21191810	-0.013243	0.150795	0.99974	0.000113
cg21932934	-0.015305	0.15081	0.99974	0.000113
cg10621924	-0.016127	0.151181	0.99974	0.000113
cg09303159	-0.002579	0.151195	0.99974	0.000113
cg14175932	0.026746	0.151236	0.99974	0.000113
cg16340103	0.009768	0.151352	0.99974	0.000113
cg14484792	-0.001002	0.151426	0.99974	0.000113
cg21718380	-0.01145	0.151438	0.99974	0.000113
cg16390380	0.006831	0.151531	0.99974	0.000113
cg03953086	0.00396	0.151612	0.99974	0.000113
cg00252533	-0.005947	0.151751	0.99974	0.000113
cg21165219	-0.003936	0.151752	0.99974	0.000113
cg01579024	0.012006	0.151798	0.99974	0.000113
cg21873524	-0.027369	0.152031	0.99974	0.000113
cg19641841	-0.009464	0.152281	0.99974	0.000113
cg16056087	-0.003265	0.152394	0.99974	0.000113
cg17967304	0.004801	0.152406	0.99974	0.000113
cg02419362	-0.003654	0.152489	0.99974	0.000113
cg16857134	0.006271	0.152586	0.99974	0.000113
cg25749565	-0.017893	0.152602	0.99974	0.000113
cg00488829	0.00907	0.152951	0.99974	0.000113
cg01745370	-0.004926	0.15296	0.99974	0.000113
cg14942863	-0.014186	0.153119	0.99974	0.000113
cg24087071	-0.027483	0.153138	0.99974	0.000113
cg07735885	0.003088	0.153345	0.99974	0.000113
cg06770790	0.016793	0.15341	0.99974	0.000113
cg16661522	0.021261	0.153443	0.99974	0.000113
cg06821828	-0.022418	0.15347	0.99974	0.000113
cg08816590	-0.010795	0.153566	0.99974	0.000113
cg16064583	-0.00853	0.153663	0.99974	0.000113
cg18530645	-0.009988	0.154211	0.99974	0.000113
cg13665998	0.011873	0.154323	0.99974	0.000113
cg13347577	0.008875	0.154377	0.99974	0.000113
cg25261547	-0.014691	0.15439	0.99974	0.000113
cg27055580	-0.012081	0.15477	0.99974	0.000113
cg15300101	-0.009987	0.154809	0.99974	0.000113
cg23290121	0.008275	0.154876	0.99974	0.000113
cg09490556	-0.008258	0.155147	0.99974	0.000113
cg13076732	0.001193	0.155275	0.99974	0.000113
cg24313473	0.005846	0.155299	0.99974	0.000113
cg16773067	-0.018578	0.155429	0.99974	0.000113
cg19256291	0.013036	0.155487	0.99974	0.000113
cg05281831	-0.003456	0.155574	0.99974	0.000113
cg03598801	-0.008612	0.155746	0.99974	0.000113
cg17382302	-0.014374	0.156066	0.99974	0.000113
cg09151613	0.003792	0.15611	0.99974	0.000113
cg17071417	-0.008777	0.156291	0.99974	0.000113
cg00919237	0.001629	0.156326	0.99974	0.000113
cg22827724	-0.004535	0.156383	0.99974	0.000113
cg00899920	-0.000782	0.156576	0.99974	0.000113
cg11973167	0.004099	0.156909	0.99974	0.000113
cg20137147	-0.006067	0.15703	0.99974	0.000113
cg21065959	0.005877	0.157323	0.99974	0.000113
cg09013091	0.015541	0.157376	0.99974	0.000113
cg13391079	0.00879	0.157395	0.99974	0.000113
cg10255544	0.003849	0.15741	0.99974	0.000113
cg25288855	0.009253	0.157472	0.99974	0.000113
cg25745746	0.009027	0.157563	0.99974	0.000113
cg25460059	-0.001257	0.157608	0.99974	0.000113
cg15889804	0.002892	0.157836	0.99974	0.000113
cg12469381	-0.037589	0.158125	0.99974	0.000113
cg07882059	-0.012142	0.158135	0.99974	0.000113
ch.17.968383R	0.011133	0.158738	0.99974	0.000113
cg15969227	0.018191	0.158765	0.99974	0.000113
cg26612727	-0.008208	0.158971	0.99974	0.000113
cg07184887	-0.000969	0.159092	0.99974	0.000113
cg19913688	-0.003964	0.159158	0.99974	0.000113
cg19921271	0.003291	0.159277	0.99974	0.000113
cg17216737	-0.003538	0.159341	0.99974	0.000113
cg18384063	0.001353	0.159352	0.99974	0.000113
cg14826792	0.002502	0.15961	0.99974	0.000113
cg20447508	-0.005568	0.159859	0.99974	0.000113
cg16474696	0.027922	0.160013	0.99974	0.000113
cg12016809	-0.019347	0.1601	0.99974	0.000113
cg16300707	-0.001089	0.160195	0.99974	0.000113
cg23445945	-0.001191	0.160276	0.99974	0.000113
cg19078123	0.013533	0.160497	0.99974	0.000113
cg02772880	0.031975	0.160672	0.99974	0.000113
cg05670290	0.001799	0.160696	0.99974	0.000113
cg12559170	-0.015146	0.161077	0.99974	0.000113
cg25095934	0.001482	0.161286	0.99974	0.000113
cg21230387	0.001122	0.161642	0.99974	0.000113
cg12756093	0.004298	0.161738	0.99974	0.000113
cg11965913	-0.03391	0.16228	0.99974	0.000113
cg17724687	0.014703	0.162512	0.99974	0.000113
cg16311044	-0.013337	0.162532	0.99974	0.000113
cg17536720	-0.010449	0.162596	0.99974	0.000113
cg11806528	0.0035	0.162668	0.99974	0.000113
cg16788857	0.030091	0.163067	0.99974	0.000113
cg01843978	0.016022	0.163247	0.99974	0.000113
cg21445553	0.008691	0.163286	0.99974	0.000113
cg09395805	0.018775	0.16339	0.99974	0.000113
cg27534567	0.00547	0.163392	0.99974	0.000113
cg23565384	0.00335	0.163594	0.99974	0.000113
cg07319624	0.009519	0.16361	0.99974	0.000113
cg25434864	0.014345	0.163755	0.99974	0.000113
cg12550317	-0.000281	0.164041	0.99974	0.000113
cg08407901	0.03859	0.164123	0.99974	0.000113
cg27081049	-0.012899	0.16426	0.99974	0.000113
cg04634427	0.014062	0.164491	0.99974	0.000113
cg25316428	0.006567	0.164568	0.99974	0.000113
cg01412856	-0.005674	0.164652	0.99974	0.000113
cg16338347	0.00085	0.164705	0.99974	0.000113
cg06182811	0.004427	0.164735	0.99974	0.000113
cg20415092	0.004752	0.164759	0.99974	0.000113
cg25598710	0.034479	0.164989	0.99974	0.000113
cg19650706	-0.022696	0.165393	0.99974	0.000113
cg20604645	0.008133	0.165521	0.99974	0.000113
cg12417689	-0.003948	0.165587	0.99974	0.000113
cg13981132	-0.01318	0.165622	0.99974	0.000113
cg12596096	0.008979	0.165633	0.99974	0.000113
cg06666376	-0.011407	0.165655	0.99974	0.000113
cg16117744	-0.000873	0.165828	0.99974	0.000113
cg20121427	-0.011737	0.165855	0.99974	0.000113
cg17506050	-0.005689	0.166002	0.99974	0.000113
cg03964373	-0.027598	0.166098	0.99974	0.000113
cg16435580	-0.021046	0.166108	0.99974	0.000113
cg14304890	-0.005456	0.166141	0.99974	0.000113
cg09433669	-0.015247	0.166262	0.99974	0.000113
cg13523731	-0.011367	0.166266	0.99974	0.000113
cg01943931	-0.026948	0.166292	0.99974	0.000113
cg12588880	0.013112	0.166419	0.99974	0.000113
cg06264882	-0.03082	0.166495	0.99974	0.000113
cg24943514	-0.009925	0.166711	0.99974	0.000113
cg03793486	-0.003044	0.166718	0.99974	0.000113
cg11586189	-0.010946	0.16683	0.99974	0.000113
cg03343083	0.017605	0.166955	0.99974	0.000113
cg13266242	0.010539	0.16719	0.99974	0.000113
cg10953003	-0.012605	0.167243	0.99974	0.000113
cg23687269	-0.008229	0.16753	0.99974	0.000113
cg05393861	0.033965	0.167622	0.99974	0.000113
cg10420223	0.00623	0.167719	0.99974	0.000113
cg07075026	0.020952	0.167921	0.99974	0.000113
cg16423096	0.034943	0.167945	0.99974	0.000113
cg19117063	0.02092	0.168406	0.99974	0.000113
cg13173255	-0.007107	0.168644	0.99974	0.000113
cg25019777	0.005206	0.168976	0.99974	0.000113
cg27425784	0.007091	0.169265	0.99974	0.000113
cg00872683	-0.004087	0.169387	0.99974	0.000113
cg24655310	0.008907	0.169626	0.99974	0.000113
cg00178224	0.010731	0.169645	0.99974	0.000113
cg14947218	-0.011926	0.169749	0.99974	0.000113
cg08959724	0.007054	0.169811	0.99974	0.000113
cg08382737	-0.015572	0.169825	0.99974	0.000113
cg23836570	-0.034568	0.169927	0.99974	0.000113
cg04613734	-0.032739	0.169986	0.99974	0.000113
cg24503407	-0.031003	0.170272	0.99974	0.000113
cg20296298	0.015036	0.170298	0.99974	0.000113
cg04221884	-0.004314	0.170324	0.99974	0.000113
cg04233717	0.002264	0.170412	0.99974	0.000113
cg01821429	0.008556	0.170419	0.99974	0.000113
cg10890644	-0.040432	0.170452	0.99974	0.000113
cg20995778	-0.015115	0.170483	0.99974	0.000113
cg07791427	-0.001437	0.170653	0.99974	0.000113
cg24805708	-0.005456	0.170668	0.99974	0.000113
cg04992930	0.000392	0.170992	0.99974	0.000113
cg12492942	-0.004381	0.171276	0.99974	0.000113
cg25388952	0.029302	0.171293	0.99974	0.000113
cg25828445	-0.021105	0.171483	0.99974	0.000113
cg03131272	-0.000326	0.17174	0.99974	0.000113
cg03651292	0.010421	0.171788	0.99974	0.000113
cg00014152	-0.003134	0.171798	0.99974	0.000113
cg06085042	0.017055	0.171829	0.99974	0.000113
cg19352808	-0.000355	0.171847	0.99974	0.000113
cg02976617	0.010072	0.171954	0.99974	0.000113
cg22276800	0.036069	0.171964	0.99974	0.000113
cg00206332	0.010293	0.172009	0.99974	0.000113
cg14893161	-0.029965	0.172015	0.99974	0.000113
cg18698799	-0.03723	0.172048	0.99974	0.000113
cg08125824	0.001395	0.172235	0.99974	0.000113
cg25184754	0.001585	0.172247	0.99974	0.000113
cg14906510	-0.016137	0.172595	0.99974	0.000113
cg13176198	0.014968	0.17276	0.99974	0.000113
cg12474444	0.018675	0.173029	0.99974	0.000113
cg10331528	0.001899	0.173194	0.99974	0.000113
cg13963044	0.014105	0.173222	0.99974	0.000113
cg08698436	0.012245	0.173494	0.99974	0.000113
cg23162967	-0.002871	0.173535	0.99974	0.000113
cg01550017	0.006983	0.173807	0.99974	0.000113
cg05358404	0.009455	0.173822	0.99974	0.000113
cg09547224	0.010469	0.173866	0.99974	0.000113
cg05262877	-0.004737	0.173952	0.99974	0.000113
cg12128614	-0.008953	0.174205	0.99974	0.000113
cg07413656	-0.013203	0.174341	0.99974	0.000113
cg07173049	-0.003621	0.174436	0.99974	0.000113
cg20715218	0.003071	0.174445	0.99974	0.000113
cg13573587	0.008662	0.174484	0.99974	0.000113
cg06163534	-0.006165	0.174532	0.99974	0.000113
cg21315874	-0.002167	0.174533	0.99974	0.000113
cg10875261	0.004409	0.174542	0.99974	0.000113
cg16685760	0.014085	0.174568	0.99974	0.000113
cg08985570	0.007069	0.174642	0.99974	0.000113
cg11301795	-0.004474	0.174657	0.99974	0.000113
cg04882216	0.028328	0.174659	0.99974	0.000113
cg13266435	0.00846	0.174664	0.99974	0.000113
cg08772588	-0.009045	0.174685	0.99974	0.000113
cg11834066	0.014699	0.174716	0.99974	0.000113
cg16962216	0.004344	0.174838	0.99974	0.000113
cg02464073	-0.036582	0.174884	0.99974	0.000113
cg24738806	-0.009503	0.174929	0.99974	0.000113
cg10092377	0.032331	0.175016	0.99974	0.000113
cg00037117	-0.005475	0.17534	0.99974	0.000113
cg07830287	-0.007126	0.175495	0.99974	0.000113
cg25951717	-0.029469	0.175733	0.99974	0.000113
cg07525313	0.033075	0.175811	0.99974	0.000113
cg15753593	-0.00379	0.176048	0.99974	0.000113
cg08330950	-0.014649	0.17606	0.99974	0.000113
cg06412555	-0.001394	0.176195	0.99974	0.000113
cg20704381	0.005462	0.176268	0.99974	0.000113
cg02475777	0.002126	0.176404	0.99974	0.000113
cg21566433	0.034363	0.176452	0.99974	0.000113
cg16576930	-0.034279	0.176452	0.99974	0.000113
cg27275811	0.014995	0.176527	0.99974	0.000113
cg21763814	0.006218	0.176582	0.99974	0.000113
cg26672426	-0.005852	0.176798	0.99974	0.000113
cg10401356	0.00326	0.176855	0.99974	0.000113
cg01388693	-0.027442	0.176985	0.99974	0.000113
cg05941299	0.006613	0.176997	0.99974	0.000113
cg21294301	0.037101	0.177056	0.99974	0.000113
cg25325636	0.011936	0.177115	0.99974	0.000113
cg22105158	-0.012441	0.177136	0.99974	0.000113
cg09048955	-0.003634	0.177261	0.99974	0.000113
cg08570243	-0.016633	0.177296	0.99974	0.000113
cg06192220	-0.005979	0.177335	0.99974	0.000113
cg11685249	0.020958	0.177443	0.99974	0.000113
cg10988027	0.002958	0.177458	0.99974	0.000113
cg14884183	-0.007492	0.177564	0.99974	0.000113
cg24786174	-0.015937	0.177571	0.99974	0.000113
cg26088294	0.011517	0.177582	0.99974	0.000113
cg24710520	-0.010386	0.1776	0.99974	0.000113
cg19075194	-0.002036	0.17818	0.99974	0.000113
cg05164495	0.008428	0.178192	0.99974	0.000113
cg02945674	0.032834	0.178411	0.99974	0.000113
cg02428792	-0.014543	0.178424	0.99974	0.000113
cg18388270	0.017367	0.178467	0.99974	0.000113
cg20839522	0.007087	0.178846	0.99974	0.000113
cg03359043	0.003665	0.178878	0.99974	0.000113
cg19187155	0.004289	0.178889	0.99974	0.000113
cg09638003	-0.004294	0.178889	0.99974	0.000113
cg23596425	0.015078	0.179016	0.99974	0.000113
cg06455206	-0.014112	0.179022	0.99974	0.000113
cg18795732	0.012284	0.179047	0.99974	0.000113
cg01038172	-0.005643	0.179142	0.99974	0.000113
cg17763566	-0.027843	0.179152	0.99974	0.000113
cg15535638	-0.012238	0.17918	0.99974	0.000113
cg21397540	-0.014618	0.179439	0.99974	0.000113
cg02567750	-0.028283	0.179551	0.99974	0.000113
cg15276956	-0.006593	0.179702	0.99974	0.000113
cg18020334	0.001823	0.179898	0.99974	0.000113
cg20608709	-0.0015	0.180252	0.99974	0.000113
cg24694833	-0.030728	0.180413	0.99974	0.000113
cg08458692	-0.007396	0.180485	0.99974	0.000113
cg25500050	0.005883	0.180596	0.99974	0.000113
cg02303068	0.00129	0.180851	0.99974	0.000113
cg21106486	0.009463	0.180969	0.99974	0.000113
cg25545878	-0.022166	0.181372	0.99974	0.000113
cg10452588	-0.02549	0.181383	0.99974	0.000113
cg00517535	0.006136	0.181389	0.99974	0.000113
cg01214346	0.017018	0.181567	0.99974	0.000113
cg15036477	0.003766	0.181767	0.99974	0.000113
cg12756686	0.019863	0.181879	0.99974	0.000113
cg14732789	0.004478	0.181903	0.99974	0.000113
cg22558291	0.005479	0.18191	0.99974	0.000113
cg10372770	-0.012029	0.181984	0.99974	0.000113
cg18015044	0.001265	0.182131	0.99974	0.000113
cg06418219	-0.001127	0.182233	0.99974	0.000113
cg00081729	0.013268	0.182485	0.99974	0.000113
cg25705717	0.016352	0.182506	0.99974	0.000113
cg15638768	-0.001536	0.18322	0.99974	0.000113
cg05355320	-0.009983	0.183252	0.99974	0.000113
cg16251255	-0.006993	0.183501	0.99974	0.000113
cg17001333	-0.01697	0.183592	0.99974	0.000113
cg13031029	0.035858	0.183733	0.99974	0.000113
cg18136963	-0.032332	0.18374	0.99974	0.000113
cg24398379	0.012453	0.183843	0.99974	0.000113
cg09626131	0.008618	0.183981	0.99974	0.000113
cg27569488	-0.000523	0.184004	0.99974	0.000113
cg05449108	-0.012831	0.184067	0.99974	0.000113
cg13152856	0.0009	0.184147	0.99974	0.000113
cg18336825	-0.00302	0.184209	0.99974	0.000113
cg12077433	-0.028452	0.184209	0.99974	0.000113
cg14115431	0.02708	0.184257	0.99974	0.000113
cg08476485	-0.023378	0.184688	0.99974	0.000113
cg23907260	-0.01588	0.184922	0.99974	0.000113
cg03424927	0.008014	0.185012	0.99974	0.000113
cg02316445	0.031949	0.185108	0.99974	0.000113
cg27467876	-0.03682	0.185131	0.99974	0.000113
cg04857395	0.010347	0.185832	0.99974	0.000113
cg04810755	0.004736	0.186098	0.99974	0.000113
cg23544223	0.013471	0.186124	0.99974	0.000113
cg07978099	-0.007296	0.186307	0.99974	0.000113
cg03654560	-0.022963	0.186331	0.99974	0.000113
cg05848894	0.026502	0.186365	0.99974	0.000113
cg04034577	0.010162	0.18649	0.99974	0.000113
cg10136166	-0.001823	0.186736	0.99974	0.000113
cg22162597	0.001532	0.186759	0.99974	0.000113
cg27396498	0.014324	0.186828	0.99974	0.000113
cg24762501	0.009268	0.186891	0.99974	0.000113
cg02379549	-0.022018	0.186917	0.99974	0.000113
cg13074711	-0.006217	0.187157	0.99974	0.000113
cg01824095	-0.00313	0.187189	0.99974	0.000113
cg23063825	-0.011454	0.18733	0.99974	0.000113
cg01427815	-0.015844	0.187406	0.99974	0.000113
cg24077076	0.009457	0.187426	0.99974	0.000113
cg15411272	-0.022797	0.18747	0.99974	0.000113
cg01881456	0.001949	0.187568	0.99974	0.000113
cg08742575	-0.017972	0.188038	0.99974	0.000113
cg07698281	0.006458	0.188169	0.99974	0.000113
cg11433081	0.006642	0.188245	0.99974	0.000113
cg27642588	-0.00465	0.188515	0.99974	0.000113
cg21484985	0.021937	0.188983	0.99974	0.000113
cg05783455	0.00416	0.18911	0.99974	0.000113
cg25436684	0.004881	0.189146	0.99974	0.000113
cg25599786	-0.01347	0.189318	0.99974	0.000113
cg14884039	-0.002702	0.189385	0.99974	0.000113
cg07855754	0.004553	0.189653	0.99974	0.000113
cg22920501	-0.011817	0.189716	0.99974	0.000113
cg02326253	-0.006604	0.189731	0.99974	0.000113
cg15529344	-0.014468	0.18983	0.99974	0.000113
cg22873668	-0.009104	0.189953	0.99974	0.000113
cg17006282	-0.010165	0.190141	0.99974	0.000113
cg10639368	-0.015393	0.190233	0.99974	0.000113
cg19864490	0.004258	0.190422	0.99974	0.000113
cg00983948	-0.006864	0.190534	0.99974	0.000113
cg12976310	0.014293	0.190574	0.99974	0.000113
cg10479901	0.000348	0.190796	0.99974	0.000113
cg12648671	-0.012533	0.190824	0.99974	0.000113
cg10978526	0.029421	0.190882	0.99974	0.000113
cg22901919	-0.016071	0.190885	0.99974	0.000113
cg01097384	0.010597	0.19092	0.99974	0.000113
cg04049719	-0.014677	0.19101	0.99974	0.000113
cg13734043	0.005915	0.19111	0.99974	0.000113
cg12296550	-0.014304	0.191235	0.99974	0.000113
cg00329052	0.001839	0.191256	0.99974	0.000113
cg16248798	0.006918	0.191281	0.99974	0.000113
cg16835101	0.018948	0.191295	0.99974	0.000113
cg20645010	0.003403	0.191342	0.99974	0.000113
cg20188212	-0.01309	0.191415	0.99974	0.000113
cg24850932	-0.001092	0.191746	0.99974	0.000113
cg15114076	-0.006731	0.191872	0.99974	0.000113
cg15924397	-0.005413	0.191933	0.99974	0.000113
cg02284900	0.002763	0.19205	0.99974	0.000113
cg21156383	-0.014752	0.192055	0.99974	0.000113
cg04798314	0.034509	0.192074	0.99974	0.000113
cg02854854	-0.007739	0.192118	0.99974	0.000113
cg08422745	0.001993	0.192381	0.99974	0.000113
cg24581226	0.012421	0.19247	0.99974	0.000113
cg21870640	0.007734	0.192525	0.99974	0.000113
cg02083109	0.004428	0.19259	0.99974	0.000113
cg21224286	-0.014812	0.19263	0.99974	0.000113
cg17738613	0.034755	0.192682	0.99974	0.000113
cg10295955	-0.017436	0.192857	0.99974	0.000113
cg25994838	-0.001292	0.192875	0.99974	0.000113
cg10327440	-0.014638	0.193047	0.99974	0.000113
cg22452837	-0.022121	0.19313	0.99974	0.000113
cg09212610	0.006178	0.19314	0.99974	0.000113
cg03738707	-0.023235	0.19348	0.99974	0.000113
cg04212047	-0.007313	0.193494	0.99974	0.000113
cg10501602	0.009579	0.193543	0.99974	0.000113
cg21016266	-0.007621	0.193592	0.99974	0.000113
cg27286337	0.018197	0.193685	0.99974	0.000113
cg12667521	0.01556	0.193864	0.99974	0.000113
cg01891583	-0.035689	0.193916	0.99974	0.000113
cg20184295	-0.012672	0.193943	0.99974	0.000113
cg02543363	0.004731	0.194274	0.99974	0.000113
cg27326026	-0.008483	0.19454	0.99974	0.000113
cg16080333	-0.008319	0.194663	0.99974	0.000113
cg00876757	0.013562	0.194669	0.99974	0.000113
cg17054449	-0.011044	0.194924	0.99974	0.000113
cg12457901	-0.00943	0.194973	0.99974	0.000113
cg02479782	-0.028206	0.194976	0.99974	0.000113
cg06887555	-0.007825	0.195049	0.99974	0.000113
cg16931877	-0.003078	0.195055	0.99974	0.000113
cg00359973	-0.004571	0.19512	0.99974	0.000113
cg01911981	0.003374	0.195455	0.99974	0.000113
cg06767339	-0.024793	0.195524	0.99974	0.000113
cg10409680	0.007585	0.195553	0.99974	0.000113
cg14534987	0.005031	0.195602	0.99974	0.000113
cg02025206	0.005344	0.195925	0.99974	0.000113
cg15993521	-0.001967	0.196009	0.99974	0.000113
cg05093818	-0.030038	0.196224	0.99974	0.000113
cg13134535	0.000378	0.196705	0.99974	0.000113
cg27482031	-0.003148	0.197138	0.99974	0.000113
cg14087880	0.004864	0.197187	0.99974	0.000113
cg05418652	0.009823	0.197338	0.99974	0.000113
cg21543270	-0.026831	0.197478	0.99974	0.000113
cg10886293	-0.00458	0.197838	0.99974	0.000113
cg21171335	-0.012233	0.197998	0.99974	0.000113
cg21644713	-0.000279	0.19807	0.99974	0.000113
cg12754571	0.018307	0.19808	0.99974	0.000113
cg15032638	0.001859	0.19812	0.99974	0.000113
cg14247180	0.002186	0.198163	0.99974	0.000113
cg11418508	0.013621	0.198169	0.99974	0.000113
cg03445173	0.000496	0.198286	0.99974	0.000113
cg26433102	0.001803	0.198316	0.99974	0.000113
cg12608247	0.007551	0.198529	0.99974	0.000113
cg09639108	0.030014	0.198714	0.99974	0.000113
cg06852544	-0.016581	0.198798	0.99974	0.000113
cg05350020	0.002348	0.19883	0.99974	0.000113
cg15757745	0.005085	0.198843	0.99974	0.000113
cg08117103	0.008461	0.198849	0.99974	0.000113
cg14604444	-0.018974	0.198854	0.99974	0.000113
cg03690889	-0.001361	0.198883	0.99974	0.000113
cg06407043	-0.025065	0.199021	0.99974	0.000113
cg15190383	-0.011931	0.199313	0.99974	0.000113
cg19095253	-0.00344	0.199343	0.99974	0.000113
cg10534938	-0.009042	0.199622	0.99974	0.000113
cg07925064	0.010231	0.199812	0.99974	0.000113
cg03389890	0.012365	0.199846	0.99974	0.000113
cg00055434	-0.006333	0.200052	0.99974	0.000113
cg25311637	-0.008565	0.200152	0.99974	0.000113
cg14021170	0.01412	0.200271	0.99974	0.000113
cg22642718	-0.005472	0.20035	0.99974	0.000113
cg06432309	0.013484	0.200391	0.99974	0.000113
cg13494933	0.005974	0.200604	0.99974	0.000113
cg04557184	0.005607	0.20064	0.99974	0.000113
cg03312856	-0.007043	0.200721	0.99974	0.000113
cg08111196	0.006562	0.20075	0.99974	0.000113
cg10091792	0.026707	0.200819	0.99974	0.000113
cg07286216	0.017109	0.200859	0.99974	0.000113
cg20253340	-0.00809	0.200913	0.99974	0.000113
cg16908898	-0.000836	0.201013	0.99974	0.000113
cg16871435	-0.02775	0.201035	0.99974	0.000113
cg11429746	0.003361	0.201165	0.99974	0.000113
cg12052203	0.007646	0.201298	0.99974	0.000113
cg16642894	0.008729	0.201754	0.99974	0.000113
cg04517722	-0.0122	0.201821	0.99974	0.000113
cg05193411	-0.001162	0.201831	0.99974	0.000113
cg08963013	-0.033482	0.202245	0.99974	0.000113
cg20354859	0.003401	0.202382	0.99974	0.000113
cg14884932	0.009439	0.202398	0.99974	0.000113
cg18067840	-0.007913	0.20242	0.99974	0.000113
cg04406981	-0.003484	0.202424	0.99974	0.000113
cg12435824	0.005714	0.202529	0.99974	0.000113
cg06741336	-0.005831	0.20257	0.99974	0.000113
cg25026767	0.003183	0.202587	0.99974	0.000113
cg05288740	-0.008477	0.202639	0.99974	0.000113
cg02301128	-0.009251	0.202698	0.99974	0.000113
cg15134787	-0.011974	0.202863	0.99974	0.000113
cg19707653	-0.027699	0.202959	0.99974	0.000113
cg08806468	-0.009886	0.203003	0.99974	0.000113
cg20060598	0.002932	0.203011	0.99974	0.000113
cg10895875	0.012314	0.203042	0.99974	0.000113
cg07437923	0.03645	0.203127	0.99974	0.000113
cg26186732	0.00603	0.203166	0.99974	0.000113
cg26697477	-0.002753	0.203168	0.99974	0.000113
cg05706517	-0.001872	0.203458	0.99974	0.000113
cg09068086	-0.010796	0.203489	0.99974	0.000113
cg27158636	0.010988	0.203827	0.99974	0.000113
cg06107108	-0.003887	0.203986	0.99974	0.000113
cg26117517	0.001228	0.204049	0.99974	0.000113
cg02553284	-0.000611	0.204097	0.99974	0.000113
cg15708219	-0.000788	0.204253	0.99974	0.000113
cg08916839	-0.015887	0.204378	0.99974	0.000113
cg13910973	-0.000574	0.204422	0.99974	0.000113
cg08854128	0.006172	0.204573	0.99974	0.000113
cg11430371	-0.010162	0.20478	0.99974	0.000113
cg14732376	0.00467	0.204861	0.99974	0.000113
cg26846076	-0.026279	0.204863	0.99974	0.000113
cg23159693	0.004654	0.204907	0.99974	0.000113
cg16397968	0.029978	0.20508	0.99974	0.000113
cg14114326	-0.001826	0.2054	0.99974	0.000113
cg17579580	-0.003652	0.205433	0.99974	0.000113
cg03682444	0.006444	0.2056	0.99974	0.000113
cg27376941	0.02538	0.205729	0.99974	0.000113
cg13296163	-0.005487	0.205742	0.99974	0.000113
cg03210314	-0.005965	0.205759	0.99974	0.000113
cg22988655	0.000675	0.20582	0.99974	0.000113
cg05973337	0.006756	0.206054	0.99974	0.000113
cg27185992	0.000657	0.20618	0.99974	0.000113
cg11530582	0.005101	0.206221	0.99974	0.000113
cg10313278	0.000921	0.206386	0.99974	0.000113
cg23290482	0.011981	0.206496	0.99974	0.000113
cg25498107	-0.016749	0.207157	0.99974	0.000113
cg06777813	0.012483	0.207158	0.99974	0.000113
cg26582729	0.014704	0.207445	0.99974	0.000113
cg06275134	0.004389	0.207531	0.99974	0.000113
cg21416682	-0.013878	0.207864	0.99974	0.000113
cg19165274	0.010591	0.207956	0.99974	0.000113
cg12296326	-0.004759	0.208091	0.99974	0.000113
cg22334632	-0.003891	0.208105	0.99974	0.000113
cg27345592	-0.00067	0.208352	0.99974	0.000113
cg01883408	0.007479	0.208364	0.99974	0.000113
cg25569462	-0.025192	0.208477	0.99974	0.000113
cg11212038	0.00339	0.208627	0.99974	0.000113
cg17759806	0.004446	0.208685	0.99974	0.000113
cg14398295	0.011613	0.208889	0.99974	0.000113
cg05475109	0.015855	0.209133	0.99974	0.000113
cg08102564	-0.026101	0.209224	0.99974	0.000113
cg16471877	0.031626	0.20926	0.99974	0.000113
cg10690152	0.013199	0.209363	0.99974	0.000113
cg17241283	0.001223	0.209426	0.99974	0.000113
cg15251140	0.034614	0.209448	0.99974	0.000113
cg11969330	0.028315	0.209538	0.99974	0.000113
cg18675623	0.015435	0.209721	0.99974	0.000113
cg00737841	0.014558	0.209775	0.99974	0.000113
cg19303435	-0.001254	0.209782	0.99974	0.000113
cg24702360	0.013846	0.209926	0.99974	0.000113
cg07676024	-0.000961	0.209956	0.99974	0.000113
cg21616821	0.005416	0.210109	0.99974	0.000113
cg10542419	0.000735	0.210125	0.99974	0.000113
cg03402001	-0.000257	0.210467	0.99974	0.000113
cg13223938	0.002189	0.210718	0.99974	0.000113
cg23595396	-0.006367	0.210791	0.99974	0.000113
cg10137837	0.004986	0.210842	0.99974	0.000113
cg27306777	-0.003526	0.210908	0.99974	0.000113
cg20976488	0.011735	0.210944	0.99974	0.000113
cg11281224	-0.019908	0.210995	0.99974	0.000113
cg05308495	0.013711	0.211083	0.99974	0.000113
cg25973369	0.009277	0.211317	0.99974	0.000113
cg18811601	-0.020294	0.21151	0.99974	0.000113
cg04481126	0.002396	0.211546	0.99974	0.000113
cg19452011	-0.012497	0.211594	0.99974	0.000113
cg16896687	-0.005509	0.211761	0.99974	0.000113
cg13230077	-0.000289	0.211833	0.99974	0.000113
cg17974398	0.001365	0.211987	0.99974	0.000113
cg24399337	0.007275	0.212002	0.99974	0.000113
cg23538707	-0.011175	0.212026	0.99974	0.000113
cg19726460	0.0064	0.212167	0.99974	0.000113
cg05179757	-0.000942	0.212193	0.99974	0.000113
cg05338731	0.037082	0.212197	0.99974	0.000113
cg13591052	-0.031049	0.212233	0.99974	0.000113
cg09934002	-0.010172	0.212246	0.99974	0.000113
cg25769590	0.013723	0.212264	0.99974	0.000113
cg14651705	-0.002274	0.21245	0.99974	0.000113
cg02778467	0.008812	0.21254	0.99974	0.000113
cg15754755	0.001914	0.212679	0.99974	0.000113
cg15108060	0.002043	0.212705	0.99974	0.000113
cg03088219	-0.034567	0.212705	0.99974	0.000113
cg12532878	0.024363	0.213394	0.99974	0.000113
cg13661397	0.017055	0.213429	0.99974	0.000113
cg16265542	0.010042	0.213469	0.99974	0.000113
cg18228590	0.01944	0.213519	0.99974	0.000113
cg08772796	-0.011845	0.213726	0.99974	0.000113
cg00555036	0.006531	0.213965	0.99974	0.000113
cg01338139	0.009171	0.214003	0.99974	0.000113
cg09912005	-0.002542	0.214076	0.99974	0.000113
cg25516822	0.004689	0.214083	0.99974	0.000113
cg16217751	-0.001234	0.21424	0.99974	0.000113
cg25420101	0.026134	0.214249	0.99974	0.000113
cg08814772	-0.007122	0.214448	0.99974	0.000113
cg16171858	0.001462	0.214613	0.99974	0.000113
cg08693325	-0.010876	0.215007	0.99974	0.000113
cg21700475	0.014395	0.215018	0.99974	0.000113
cg08057040	0.007663	0.215095	0.99974	0.000113
cg09596173	-0.000626	0.215305	0.99974	0.000113
cg01072529	-0.004093	0.215476	0.99974	0.000113
cg11019791	-0.02544	0.215485	0.99974	0.000113
cg02877261	-0.032323	0.215633	0.99974	0.000113
cg27049594	-0.031644	0.215639	0.99974	0.000113
cg16810310	-0.021402	0.215647	0.99974	0.000113
cg04480106	0.010845	0.21571	0.99974	0.000113
cg26489750	0.005258	0.215716	0.99974	0.000113
cg15212942	-0.00095	0.21573	0.99974	0.000113
cg16417563	-0.000284	0.215945	0.99974	0.000113
cg08681904	0.014705	0.216042	0.99974	0.000113
cg26744928	0.009951	0.216098	0.99974	0.000113
cg02194908	0.006249	0.216226	0.99974	0.000113
cg23389023	0.006577	0.216631	0.99974	0.000113
cg13894827	0.005495	0.216772	0.99974	0.000113
cg16997597	-0.001186	0.216783	0.99974	0.000113
cg17002719	0.021154	0.216903	0.99974	0.000113
cg03598440	-0.013258	0.217152	0.99974	0.000113
cg10997274	0.004876	0.217177	0.99974	0.000113
cg00897404	0.006673	0.217195	0.99974	0.000113
cg01994890	0.011975	0.217288	0.99974	0.000113
cg24799795	0.009646	0.217514	0.99974	0.000113
cg02385848	0.007656	0.217527	0.99974	0.000113
cg13027142	-0.015683	0.217818	0.99974	0.000113
cg01228342	-0.004274	0.217976	0.99974	0.000113
cg02491457	0.007195	0.218038	0.99974	0.000113
cg02243092	-0.00623	0.218388	0.99974	0.000113
cg18365865	0.005909	0.218428	0.99974	0.000113
cg10667338	-0.011987	0.218443	0.99974	0.000113
cg26803002	-0.002174	0.218449	0.99974	0.000113
cg22303909	0.00898	0.218483	0.99974	0.000113
cg12228919	-0.005316	0.218523	0.99974	0.000113
cg19574193	0.005055	0.218728	0.99974	0.000113
cg23611477	-0.014783	0.21891	0.99974	0.000113
cg13456504	0.004421	0.219127	0.99974	0.000113
cg11702896	0.011559	0.219159	0.99974	0.000113
cg16361249	-0.022595	0.219247	0.99974	0.000113
cg13877915	-0.002425	0.219468	0.99974	0.000113
cg26781321	-0.018866	0.219507	0.99974	0.000113
cg01521131	-0.027491	0.219612	0.99974	0.000113
cg11607219	0.027487	0.219771	0.99974	0.000113
cg25602718	-0.012158	0.219894	0.99974	0.000113
cg25314460	0.003759	0.220714	0.99974	0.000113
cg17582679	-0.012813	0.220804	0.99974	0.000113
cg02754929	-0.012402	0.220904	0.99974	0.000113
cg21722795	0.008839	0.220984	0.99974	0.000113
cg24955955	-0.016183	0.221283	0.99974	0.000113
cg27179375	0.008289	0.221366	0.99974	0.000113
cg11754374	-0.000404	0.221374	0.99974	0.000113
cg02622647	-0.024764	0.221451	0.99974	0.000113
cg00875852	0.018444	0.221625	0.99974	0.000113
cg18143296	0.004876	0.221655	0.99974	0.000113
cg14918358	0.004553	0.221679	0.99974	0.000113
cg17987483	-0.006152	0.222162	0.99974	0.000113
cg19392994	-0.001508	0.222255	0.99974	0.000113
cg04515986	-0.011373	0.222399	0.99974	0.000113
cg25921736	0.008505	0.222498	0.99974	0.000113
cg19908188	0.003031	0.222666	0.99974	0.000113
cg05944468	0.004537	0.222779	0.99974	0.000113
cg16192575	0.007872	0.222845	0.99974	0.000113
cg00698263	0.002814	0.22301	0.99974	0.000113
cg23019589	0.030203	0.223503	0.99974	0.000113
cg23365097	0.003807	0.223525	0.99974	0.000113
cg18802611	0.001628	0.223617	0.99974	0.000113
cg13873511	-0.000565	0.223992	0.99974	0.000113
cg09444327	-0.005227	0.224121	0.99974	0.000113
cg02132058	-0.016325	0.224479	0.99974	0.000113
cg04662567	-0.005973	0.224495	0.99974	0.000113
cg06606773	0.005416	0.224656	0.99974	0.000113
cg19225953	-0.027454	0.224728	0.99974	0.000113
cg11817993	-0.001438	0.224827	0.99974	0.000113
cg23275764	-0.005039	0.224872	0.99974	0.000113
cg13363740	0.003833	0.22522	0.99974	0.000113
cg22945872	-0.001066	0.225493	0.99974	0.000113
cg23387800	-0.001957	0.225922	0.99974	0.000113
cg06098950	0.002384	0.226075	0.99974	0.000113
cg20587970	0.012978	0.226108	0.99974	0.000113
cg22857025	-0.001368	0.226256	0.99974	0.000113
cg22509113	0.006275	0.226413	0.99974	0.000113
cg27151362	0.004664	0.22655	0.99974	0.000113
cg06231285	-0.002735	0.22655	0.99974	0.000113
cg02355809	0.023853	0.226621	0.99974	0.000113
cg22410435	0.001787	0.226622	0.99974	0.000113
cg01355108	0.018605	0.226912	0.99974	0.000113
cg00430613	0.01716	0.22694	0.99974	0.000113
cg06573709	-0.024271	0.22695	0.99974	0.000113
cg27375561	0.002598	0.22696	0.99974	0.000113
[truncated: 9,306 more rows]

## Sheet: GSE72778_Figure3b
Gene	FC	pvalue	padj	minus_log10_pvalue
cg06335143	0.0370227	2.24e-14	1.17e-13	12.9318
cg06639320	0.0525942	1.8e-07	5.5e-07	6.25941
cg24724428	0.0660601	1.82e-06	5.21e-06	5.28282
cg06493994	0.0210773	2.85e-06	8.09e-06	5.09225
cg03032497	0.0446832	7.65e-05	0.000193921	3.71237
cg19904058	0.0603461	0.000220155	0.000531797	3.27425
cg07553761	0.0286124	0.00120834	0.00264463	2.57764
cg21572722	0.0369541	0.00238605	0.00499566	2.30141
cg16867657	0.0601303	0.00617727	0.0121079	1.91693

## Sheet: GSE111629_SupplementaryFigure1 
Gene	FC	pvalue	padj	minus_log10_pvalue
cg11725581	-0.0399635	6.02e-08	0.000691117	3.16045
cg02368812	-0.0421512	3.91e-07	0.00204632	2.68903
cg12230709	-0.0257143	5.34e-07	0.00204632	2.68903
cg25821974	-0.0364181	1.44e-06	0.00412082	2.38502
cg14255824	-0.0265222	2.22e-05	0.0399167	1.39885
cg21649013	-0.0175067	2.42e-05	0.0399167	1.39885
cg08347373	-0.0314248	2.74e-05	0.0399167	1.39885
cg17392018	-0.0275702	2.78e-05	0.0399167	1.39885
cg24904992	-0.0157831	3.28e-05	0.0418413	1.3784
cg03701779	0.0223279	8.9e-05	0.0965659	1.01518
cg08211022	0.0129837	9.25e-05	0.0965659	1.01518
cg02784696	0.011811	0.000206779	0.197922	0.703505
cg26441097	-0.0209623	0.000231219	0.204291	0.689751
cg15606819	0.0110199	0.000312573	0.249022	0.603763
cg26872564	-0.02934	0.000378133	0.249022	0.603763
cg11082635	-0.047278	0.000383143	0.249022	0.603763
cg10694761	0.0102404	0.000454348	0.249022	0.603763
cg15889804	0.00743637	0.000456831	0.249022	0.603763
cg01201914	0.0920081	0.000489608	0.249022	0.603763
cg23942995	-0.0176115	0.000500831	0.249022	0.603763
cg11836829	-0.0133898	0.000503443	0.249022	0.603763
cg25373998	-0.0275664	0.000538353	0.249022	0.603763
cg15234946	-0.0199477	0.000553297	0.249022	0.603763
cg22273555	-0.0123608	0.00056374	0.249022	0.603763
cg02869547	0.0120124	0.000569169	0.249022	0.603763
cg12213037	-0.0760495	0.000609989	0.249022	0.603763
cg09163005	0.0383259	0.000615188	0.249022	0.603763
cg14545834	0.0152717	0.000633691	0.249022	0.603763
cg24476033	-0.0406276	0.000642684	0.249022	0.603763
cg03032497	0.0189127	0.000650413	0.249022	0.603763
cg19695805	-0.0148657	0.00068724	0.252998	0.596882
cg21649393	0.0107911	0.000714394	0.252998	0.596882
cg06486618	-0.00883317	0.000735384	0.252998	0.596882
cg06244417	-0.0131398	0.000748907	0.252998	0.596882
cg09151613	0.00944461	0.000773836	0.253951	0.59525
cg08242859	0.0165376	0.000817882	0.26095	0.583443
cg18912965	0.00946975	0.000926554	0.261317	0.582832
cg07947033	-0.0193486	0.000934096	0.261317	0.582832
cg24674304	0.01759	0.000963909	0.261317	0.582832
cg25213350	-0.0202825	0.00100319	0.261317	0.582832
cg06529685	0.0205679	0.00102374	0.261317	0.582832
cg21006727	0.0164043	0.00103859	0.261317	0.582832
cg08091561	-0.0201112	0.00104788	0.261317	0.582832
cg22792862	0.0223863	0.0010487	0.261317	0.582832
cg16117744	0.00478835	0.00105075	0.261317	0.582832
cg05376756	-0.032848	0.00107229	0.261317	0.582832
cg05813498	0.0581634	0.00108082	0.261317	0.582832
cg14381745	-0.0161264	0.00109204	0.261317	0.582832
cg08655800	-0.0206002	0.00116699	0.273553	0.562958
cg13252580	-0.0215319	0.00133624	0.283326	0.547713
cg09565806	-0.0140285	0.00134986	0.283326	0.547713
cg17847044	-0.0264051	0.00135967	0.283326	0.547713
cg00173776	-0.0453082	0.00138146	0.283326	0.547713
cg14463736	-0.0340017	0.00140017	0.283326	0.547713
cg09226290	0.0070154	0.00140839	0.283326	0.547713
cg21139795	-0.0366467	0.00146793	0.283326	0.547713
cg26355737	0.00975332	0.00146971	0.283326	0.547713
cg03023068	0.0150361	0.00147008	0.283326	0.547713
cg16824477	-0.0186255	0.00147956	0.283326	0.547713
cg06869003	0.00461472	0.00151243	0.283326	0.547713
cg08045932	-0.033943	0.00155327	0.283326	0.547713
cg22924550	-0.0120941	0.00156815	0.283326	0.547713
cg01935492	0.00853225	0.00156983	0.283326	0.547713
cg27310251	0.0134925	0.00157869	0.283326	0.547713
cg09366969	-0.0182867	0.00160435	0.283501	0.547446
cg00037117	-0.0142414	0.00164125	0.283746	0.54707
cg07673466	-0.0324317	0.00165823	0.283746	0.54707
cg03790146	0.0139225	0.00167985	0.283746	0.54707
cg14826792	0.00706312	0.00174143	0.287382	0.541541
cg16553272	-0.0228047	0.00177004	0.287382	0.541541
cg00407452	0.0134617	0.00177643	0.287382	0.541541
cg19562022	0.00547047	0.00181595	0.287829	0.540866
cg25654072	0.0114511	0.00182931	0.287829	0.540866
cg01835944	0.0070104	0.00196878	0.305587	0.514865
cg04996868	0.0188804	0.002168	0.332022	0.478833
cg17783641	0.015808	0.00228513	0.341034	0.467202
cg19000186	0.0186362	0.00231879	0.341034	0.467202
cg06200857	-0.0189733	0.00231944	0.341034	0.467202
cg08389151	-0.0163766	0.00236649	0.341034	0.467202
cg24055302	-0.012268	0.0023753	0.341034	0.467202
cg10196128	0.00358101	0.00260874	0.364973	0.437739
cg01619129	0.00292712	0.00264886	0.364973	0.437739
cg03613782	0.014107	0.0027136	0.364973	0.437739
cg25479128	-0.0272109	0.00274847	0.364973	0.437739
cg16796107	-0.025461	0.00275641	0.364973	0.437739
cg07584631	-0.012185	0.00276883	0.364973	0.437739
cg23538707	-0.0293795	0.00277065	0.364973	0.437739
cg09596173	0.00398927	0.0028445	0.364973	0.437739
cg05674692	0.0113592	0.00287611	0.364973	0.437739
cg06157408	-0.019108	0.00290836	0.364973	0.437739
cg09883947	-0.00971347	0.00291778	0.364973	0.437739
cg16588073	0.018225	0.00300079	0.364973	0.437739
cg16325326	0.0146744	0.00301038	0.364973	0.437739
cg03272020	0.00541108	0.00310382	0.364973	0.437739
cg25205988	-0.00208873	0.00314151	0.364973	0.437739
cg14537886	-0.0121196	0.00317071	0.364973	0.437739
cg25053334	0.00299155	0.00324196	0.364973	0.437739
cg13495532	0.0108922	0.0033124	0.364973	0.437739
cg24959663	-0.0150834	0.00332983	0.364973	0.437739
cg03680873	-0.0340907	0.00340003	0.364973	0.437739
cg17277729	0.00644612	0.0034059	0.364973	0.437739
cg26331067	0.0258019	0.00345474	0.364973	0.437739
cg13976049	-0.0272022	0.00346266	0.364973	0.437739
cg17017591	0.0266565	0.00350982	0.364973	0.437739
cg24254925	-0.0237185	0.00353891	0.364973	0.437739
cg11909989	-0.0111507	0.00362843	0.364973	0.437739
cg00380172	0.0158391	0.00364961	0.364973	0.437739
cg07389205	-0.0119945	0.00365621	0.364973	0.437739
cg22911113	-0.0163035	0.00366041	0.364973	0.437739
cg01966878	-0.0248593	0.00372063	0.364973	0.437739
cg23765086	-0.0192304	0.00374368	0.364973	0.437739
cg13981804	-0.0106812	0.00377345	0.364973	0.437739
cg11937346	0.0119694	0.00380386	0.364973	0.437739
cg21178548	0.0160922	0.00380536	0.364973	0.437739
cg17225407	0.0145827	0.00382191	0.364973	0.437739
cg24232677	0.0055407	0.00382309	0.364973	0.437739
cg27476859	-0.0111584	0.00386635	0.364973	0.437739
cg04481077	-0.06882	0.00389156	0.364973	0.437739
cg10491372	0.00397714	0.00389856	0.364973	0.437739
cg00638631	0.0386065	0.00391571	0.364973	0.437739
cg04381324	0.0102083	0.00392762	0.364973	0.437739
cg25493146	-0.0258238	0.00393057	0.364973	0.437739
cg23727079	0.05559	0.00395138	0.364973	0.437739
cg08772588	-0.0169833	0.00395825	0.364973	0.437739
cg03589969	0.00423517	0.00397193	0.364973	0.437739
cg07556134	0.00684791	0.00403429	0.365525	0.437082
cg02067211	0.00242247	0.00404639	0.365525	0.437082
cg12822818	-0.0186498	0.00407629	0.365525	0.437082
cg13872501	-0.00768497	0.00411867	0.365525	0.437082
cg15926952	0.0100078	0.00415894	0.365525	0.437082
cg18615970	-0.0107717	0.00416889	0.365525	0.437082
cg08948841	0.0188163	0.00423395	0.368418	0.433659
cg17733714	-0.0326189	0.00428063	0.368826	0.433178
cg01058932	0.0236136	0.00430286	0.368826	0.433178
cg12307373	-0.0640745	0.00435205	0.370279	0.431471
cg05846642	0.00994995	0.00441608	0.372964	0.428333
cg16196077	0.0101546	0.00446483	0.374329	0.426746
cg00621583	-0.0125031	0.00456608	0.380043	0.420167
cg09597585	0.0180259	0.00460123	0.380213	0.419972
cg09471122	0.0160962	0.00464941	0.380531	0.41961
cg04754615	-0.0045849	0.00467132	0.380531	0.41961
cg13172884	0.0187062	0.00472218	0.381965	0.417977
cg13320211	-0.0309737	0.00479785	0.382356	0.417532
cg07564979	-0.0563972	0.00480563	0.382356	0.417532
cg23620052	0.00670465	0.00482688	0.382356	0.417532
cg03509329	-0.0149555	0.00492465	0.387428	0.411808
cg20904336	-0.0611205	0.00497106	0.388419	0.410699
cg14732789	0.0112722	0.00505223	0.390148	0.408771
cg14220025	0.00354684	0.00509135	0.390148	0.408771
cg00899920	0.0117213	0.0051064	0.390148	0.408771
cg17735131	0.0133682	0.00512906	0.390148	0.408771
cg13768242	0.0137274	0.00523156	0.391456	0.407317
cg10104451	-0.0122713	0.00526795	0.391456	0.407317
cg10707081	-0.0174809	0.00530815	0.391456	0.407317
cg07718321	0.00702886	0.00533482	0.391456	0.407317
cg10488199	-0.0189194	0.00537797	0.391456	0.407317
cg00325917	-0.0241409	0.00543426	0.391456	0.407317
cg08698436	0.0248642	0.00544483	0.391456	0.407317
cg06163534	0.0120315	0.00544782	0.391456	0.407317
cg01836455	-0.0441969	0.00546826	0.391456	0.407317
cg08831324	0.0187088	0.00548707	0.391456	0.407317
cg04662015	0.00456113	0.00558037	0.395655	0.402683
cg15660573	0.0128609	0.00572607	0.39809	0.400019
cg24478096	0.00208452	0.00576299	0.39809	0.400019
cg26655361	-0.025362	0.00577823	0.39809	0.400019
cg02013918	-0.00428483	0.00582402	0.39809	0.400019
cg13698153	0.00713173	0.00582568	0.39809	0.400019
cg27147174	0.0135545	0.00592003	0.39809	0.400019
cg02351362	-0.0349155	0.00598068	0.39809	0.400019
cg00517535	0.0139173	0.0059809	0.39809	0.400019
cg24815792	-0.019806	0.00598211	0.39809	0.400019
cg20194050	0.0197167	0.00598329	0.39809	0.400019
cg10400707	-0.00868827	0.00601036	0.39809	0.400019
cg11101316	-0.00898449	0.00603061	0.39809	0.400019
cg19612068	-0.00942286	0.00611768	0.400419	0.397486
cg06648759	-0.0135082	0.00613562	0.400419	0.397486
cg26944245	-0.0353034	0.00639626	0.410777	0.386394
cg27571374	0.023246	0.00641711	0.410777	0.386394
cg07042489	-0.0103016	0.0064769	0.410777	0.386394
cg22819616	0.00424038	0.00650091	0.410777	0.386394
cg14391382	-0.017237	0.00650802	0.410777	0.386394
cg27539023	-0.0438313	0.00657103	0.410777	0.386394
cg18861311	0.00829796	0.00657883	0.410777	0.386394
cg04931939	0.0130295	0.00658044	0.410777	0.386394
cg25550677	0.0133735	0.00681374	0.417447	0.379398
cg02057063	0.00384778	0.00682999	0.417447	0.379398
cg03213289	-0.0296229	0.00690535	0.417447	0.379398
cg21881859	0.00917758	0.00693128	0.417447	0.379398
cg22920501	-0.0269459	0.00697616	0.417447	0.379398
cg05480730	0.0536277	0.00699672	0.417447	0.379398
cg15197499	-0.0327633	0.00701066	0.417447	0.379398
cg12407070	-0.0101647	0.00706882	0.417447	0.379398
cg23169111	-0.0105096	0.00718412	0.417447	0.379398
cg04947514	0.00456841	0.00720364	0.417447	0.379398
cg25150572	-0.0580393	0.00721723	0.417447	0.379398
cg17533951	-0.0349144	0.00729622	0.417447	0.379398
cg06399839	0.0076325	0.0073476	0.417447	0.379398
cg27262852	-0.0194644	0.00736031	0.417447	0.379398
cg21203925	0.00131333	0.00736884	0.417447	0.379398
cg03660788	0.00581511	0.00742072	0.417447	0.379398
cg11406134	-0.0149449	0.00744643	0.417447	0.379398
cg23084528	0.0253643	0.00745296	0.417447	0.379398
cg15756407	0.016052	0.00745387	0.417447	0.379398
cg26513077	0.0113987	0.00755449	0.417447	0.379398
cg18093448	-0.0459884	0.00758882	0.417447	0.379398
cg08586423	-0.0288513	0.00761865	0.417447	0.379398
cg17930550	0.0111682	0.00763052	0.417447	0.379398
cg17081801	0.00258869	0.00765493	0.417447	0.379398
cg14824543	-0.00893007	0.00765833	0.417447	0.379398
cg08630881	-0.0412734	0.00766181	0.417447	0.379398
cg01018117	0.0152743	0.00766859	0.417447	0.379398
cg25189608	0.00595447	0.00773157	0.418891	0.377899
cg18756931	-0.0534112	0.00778191	0.419639	0.377124
cg05214676	-0.0102691	0.00787334	0.420365	0.376374
cg24102570	0.00262642	0.00789091	0.420365	0.376374
cg03122926	-0.0666554	0.00790517	0.420365	0.376374
cg16931877	0.00739017	0.00812333	0.429359	0.36718
cg09331144	-0.0170734	0.00815837	0.429359	0.36718
cg23255141	0.0166082	0.00818645	0.429359	0.36718
cg06068891	-0.0202643	0.00850912	0.441615	0.354956
cg08534175	-0.00949209	0.00855918	0.441615	0.354956
cg16867657	0.0166258	0.00857514	0.441615	0.354956
cg18887033	0.0106878	0.00860012	0.441615	0.354956
cg03494795	0.00277479	0.00863742	0.441615	0.354956
cg20370184	0.0624832	0.00865294	0.441615	0.354956
cg04645818	0.0159894	0.00871758	0.441615	0.354956
cg09167861	-0.0379083	0.00872772	0.441615	0.354956
cg18771553	-0.0228916	0.00877175	0.441896	0.35468
cg04653913	0.0350009	0.00883069	0.442311	0.354272
cg04820386	0.00940759	0.00885701	0.442311	0.354272
cg09074544	-0.0372208	0.00898916	0.446054	0.350612
cg11331191	0.0229756	0.00904897	0.446054	0.350612
cg15820868	-0.0118669	0.00905538	0.446054	0.350612
cg20118020	0.0140297	0.0090873	0.446054	0.350612
cg08871618	-0.0327027	0.00918029	0.447101	0.349594
cg25631436	0.00591436	0.00918647	0.447101	0.349594
cg05248234	-0.0758899	0.00939671	0.45534	0.341664
cg14900246	-0.0193591	0.00943504	0.45534	0.341664
cg12024906	0.0244236	0.00958346	0.458546	0.338617
cg20574550	-0.00351291	0.00963869	0.458546	0.338617
cg10518850	-0.0266601	0.00963992	0.458546	0.338617
cg15462879	-0.0214531	0.00969378	0.458546	0.338617
cg11806528	0.00624314	0.00973114	0.458546	0.338617
cg11703777	-0.0340051	0.00974102	0.458546	0.338617
cg00233079	0.00739627	0.00983022	0.459566	0.337652
cg08854128	0.0114401	0.00985155	0.459566	0.337652
cg24722405	0.0064151	0.00988271	0.459566	0.337652
cg10542419	0.00370548	0.00995713	0.46116	0.336148
cg16676472	0.00782603	0.0100449	0.463357	0.334084
cg03548344	0.0160799	0.0102223	0.467867	0.329878
cg22454769	0.0201703	0.0102627	0.467867	0.329878
cg05588334	0.0182201	0.0102649	0.467867	0.329878
cg13920260	0.027425	0.0103156	0.46832	0.329457
cg07909498	0.0652817	0.0104342	0.470135	0.327778
cg24826020	-0.0191152	0.0106251	0.470135	0.327778
cg18473117	-0.0159177	0.010657	0.470135	0.327778
cg05902740	0.0167575	0.0106744	0.470135	0.327778
cg12532878	-0.0440455	0.010684	0.470135	0.327778
cg12806797	0.0211826	0.0107674	0.470135	0.327778
cg13896204	-0.0136872	0.0107856	0.470135	0.327778
cg25501191	0.0125676	0.0107899	0.470135	0.327778
cg14093970	0.0090216	0.0108097	0.470135	0.327778
cg04879348	-0.0369047	0.0108355	0.470135	0.327778
cg12235988	0.00196624	0.0109747	0.470135	0.327778
cg07408211	0.00395457	0.0109911	0.470135	0.327778
cg04495299	-0.00618739	0.0110477	0.470135	0.327778
cg19382584	-0.0108319	0.0110648	0.470135	0.327778
cg07425541	0.00713089	0.0110982	0.470135	0.327778
cg17061004	-0.0138366	0.0110985	0.470135	0.327778
cg03681405	-0.0159751	0.0111053	0.470135	0.327778
cg10559220	0.0205023	0.0111195	0.470135	0.327778
cg01680839	0.00644111	0.0111722	0.470135	0.327778
cg21572722	0.0108627	0.0112285	0.470135	0.327778
cg22090592	-0.011546	0.0112823	0.470135	0.327778
cg19045070	-0.0082868	0.0113006	0.470135	0.327778
cg13999664	0.00900644	0.011343	0.470135	0.327778
cg06323119	0.0106692	0.0113713	0.470135	0.327778
cg06781853	0.0163263	0.0113788	0.470135	0.327778
cg03820205	0.00431171	0.0115307	0.474479	0.323783
cg11200797	-0.0145862	0.0115948	0.474479	0.323783
cg21540775	-0.00445504	0.0116079	0.474479	0.323783
cg00355945	-0.0158674	0.0116765	0.475592	0.322766
cg20761498	0.0213633	0.0117838	0.476572	0.321871
cg07950216	0.00807314	0.0118513	0.476572	0.321871
cg17444298	0.00850418	0.0118692	0.476572	0.321871
cg02624129	-0.0121066	0.0118869	0.476572	0.321871
cg15221532	-0.00897836	0.0119392	0.476572	0.321871
cg18530645	-0.0163203	0.0119496	0.476572	0.321871
cg04913666	-0.00676259	0.0119941	0.476691	0.321763
cg07040661	-0.0289339	0.0122491	0.478312	0.320288
cg10470368	0.0452947	0.0122925	0.478312	0.320288
cg24114899	-0.0122982	0.0123002	0.478312	0.320288
cg18500360	0.00564642	0.0123569	0.478312	0.320288
cg14521931	-0.0147184	0.0123592	0.478312	0.320288
cg11670235	0.00723263	0.0123924	0.478312	0.320288
cg13559820	0.0129404	0.0124099	0.478312	0.320288
cg27207932	-0.0323302	0.0124525	0.478312	0.320288
cg18765753	0.0266968	0.0125214	0.478312	0.320288
cg18120489	-0.00321341	0.0125577	0.478312	0.320288
cg16195332	-0.0131338	0.012584	0.478312	0.320288
cg00591781	0.00915579	0.0126231	0.478312	0.320288
cg27576968	-0.0203477	0.0126681	0.478312	0.320288
cg15878909	0.0291238	0.0127426	0.478312	0.320288
cg10016788	-0.0215312	0.012756	0.478312	0.320288
cg25203245	0.063611	0.0127681	0.478312	0.320288
cg24322366	0.0116841	0.0127895	0.478312	0.320288
cg00245850	0.0097843	0.012803	0.478312	0.320288
cg08926642	0.0189015	0.0128261	0.478312	0.320288
cg04253913	0.00592872	0.0128785	0.478712	0.319926
cg27201625	-0.013971	0.0131486	0.484492	0.314714
cg09168692	0.0182731	0.0131601	0.484492	0.314714
cg04941127	0.0156225	0.0131782	0.484492	0.314714
cg19204194	0.00467342	0.0132027	0.484492	0.314714
cg16634193	0.0117274	0.0133591	0.48726	0.312239
cg08693325	0.0178076	0.013363	0.48726	0.312239
cg05193411	0.00578449	0.0134132	0.487544	0.311986
cg24848615	-0.0140284	0.0134769	0.488314	0.311301
cg20349793	-0.00979256	0.0135392	0.489029	0.310665
cg07647179	-0.0166741	0.0136064	0.489915	0.309879
cg17773502	-0.0316927	0.0136938	0.491523	0.308456
cg05340866	0.0614152	0.0140401	0.50029	0.300778
cg19404692	-0.0100253	0.0140415	0.50029	0.300778
cg03298167	-0.00951561	0.0140688	0.50029	0.300778
cg24366241	0.0132202	0.0141491	0.500775	0.300357
cg13584678	-0.00409886	0.0142677	0.500775	0.300357
cg23643375	-0.0255447	0.0142804	0.500775	0.300357
cg00116265	-0.034739	0.0142971	0.500775	0.300357
cg16604658	-0.013676	0.0143004	0.500775	0.300357
cg09624923	0.00896983	0.0143454	0.500824	0.300315
cg05618150	-0.0176336	0.0143912	0.500901	0.300248
cg23117565	-0.012247	0.0146532	0.507546	0.294525
cg10471638	0.0435823	0.01471	0.507546	0.294525
cg26430420	-0.010422	0.0147147	0.507546	0.294525
cg26117336	-0.0137491	0.0147655	0.507776	0.294328
cg20691120	0.00329651	0.0148242	0.508272	0.293903
cg14564939	-0.0105527	0.0148743	0.508471	0.293734
cg17424654	0.00384269	0.0150272	0.510408	0.292083
cg10144400	0.0358283	0.0150787	0.510408	0.292083
cg00329943	0.00802344	0.0150919	0.510408	0.292083
cg04130408	-0.022862	0.0151087	0.510408	0.292083
cg16627148	0.00604351	0.0151957	0.510847	0.291709
cg08081407	0.00984813	0.0152107	0.510847	0.291709
cg16821967	-0.0268507	0.0156343	0.522265	0.282109
cg13066461	0.0457596	0.0156898	0.522265	0.282109
cg03313088	-0.0117979	0.0158175	0.522265	0.282109
cg23784907	0.00215455	0.0158226	0.522265	0.282109
cg25184754	0.00133569	0.0158545	0.522265	0.282109
cg27540791	-0.0286394	0.015856	0.522265	0.282109
cg01341976	0.00135476	0.0158689	0.522265	0.282109
cg01777861	-0.0265397	0.0159668	0.523983	0.280683
cg02907441	0.0221093	0.0160147	0.52406	0.280619
cg18040241	0.00959113	0.0162413	0.529964	0.275754
cg03343083	-0.0268545	0.0164007	0.533567	0.272811
cg11496432	0.0143064	0.0164463	0.533567	0.272811
cg17328665	0.0143906	0.016491	0.533567	0.272811
cg06188367	0.0294107	0.0167507	0.540446	0.267247
cg25447299	-0.0158262	0.0168163	0.540897	0.266885
cg02061906	0.0184145	0.0168589	0.540897	0.266885
cg14271953	0.00999244	0.0169593	0.542604	0.265517
cg21496518	0.010257	0.0170764	0.544669	0.263867
cg20542592	-0.0138289	0.0171187	0.544669	0.263867
cg19318920	0.0106265	0.0172387	0.545362	0.263315
cg20701556	-0.0183727	0.0172406	0.545362	0.263315
cg22835435	0.0176822	0.0172829	0.545362	0.263315
cg12863693	-0.0230176	0.0173435	0.545774	0.262987
cg11655867	0.0161408	0.0174615	0.547986	0.26123
cg22234135	-0.0118034	0.017623	0.550968	0.258873
cg04676446	-0.0230541	0.0176561	0.550968	0.258873
cg10451772	0.00658268	0.0177004	0.550968	0.258873
cg01408260	-0.0328691	0.0178548	0.55184	0.258186
cg10369363	-0.0115888	0.0178551	0.55184	0.258186
cg06639320	0.0142257	0.0178726	0.55184	0.258186
cg08384999	-0.018723	0.0179254	0.551988	0.25807
cg24320234	-0.00306581	0.0180541	0.552139	0.257952
cg02083109	-0.00825482	0.0181074	0.552139	0.257952
cg10973622	0.0210862	0.0181104	0.552139	0.257952
cg22156674	-0.0149737	0.0181811	0.552139	0.257952
cg22394869	0.0047885	0.0182401	0.552139	0.257952
cg07185983	-0.028607	0.0182911	0.552139	0.257952
cg16668315	0.0214698	0.0182946	0.552139	0.257952
cg16150047	0.0176499	0.0183149	0.552139	0.257952
cg20987072	0.0429457	0.0183794	0.552634	0.257562
cg20373401	-0.0116764	0.0185386	0.554194	0.256338
cg14210114	-0.0321519	0.0185773	0.554194	0.256338
cg21396956	-0.0104298	0.0185993	0.554194	0.256338
cg09079882	0.0234522	0.0186243	0.554194	0.256338
cg25270089	0.0150882	0.0187691	0.557008	0.254138
cg27481428	-0.0525061	0.0188159	0.557008	0.254138
cg23255995	0.00233986	0.0189178	0.558586	0.25291
cg07404485	0.0149849	0.0190162	0.560051	0.251772
cg25442844	0.00890533	0.0191053	0.561236	0.250854
cg16255697	0.0166827	0.019164	0.561524	0.250632
cg07507685	0.0055837	0.0192134	0.56154	0.250619
cg16116118	-0.0152638	0.0193096	0.56292	0.249554
cg05664938	-0.00798605	0.0194109	0.562927	0.249548
cg22732055	0.00775079	0.0194582	0.562927	0.249548
cg05126514	0.0436057	0.0194917	0.562927	0.249548
cg24753094	-0.0287784	0.0195059	0.562927	0.249548
cg18827893	0.019029	0.0195785	0.563606	0.249024
cg02658043	0.0589212	0.0197705	0.564411	0.248404
cg14019951	-0.0066178	0.0198063	0.564411	0.248404
cg04663720	-0.00135314	0.0198567	0.564411	0.248404
cg18698799	0.0595329	0.0199235	0.564411	0.248404
cg18967094	-0.0115956	0.0199423	0.564411	0.248404
cg07600533	-0.025724	0.0199439	0.564411	0.248404
cg05891136	0.0541703	0.0199505	0.564411	0.248404
cg15917060	0.0186783	0.0201559	0.567979	0.245668
cg13153964	-0.00164984	0.0201755	0.567979	0.245668
cg25659893	-0.0131909	0.0202753	0.569394	0.244587
cg11418508	0.0197669	0.0205459	0.575587	0.239889
cg20696674	-0.0501729	0.0207614	0.579372	0.237042
cg01912388	-0.0152456	0.0208852	0.579372	0.237042
cg01232410	0.00252848	0.0209146	0.579372	0.237042
cg06197774	0.00932441	0.0209263	0.579372	0.237042
cg22516161	0.0185477	0.0209333	0.579372	0.237042
cg27081049	0.0215371	0.0210604	0.580882	0.235912
cg14018363	0.0451213	0.0211657	0.580882	0.235912
cg06271046	-0.00670645	0.021189	0.580882	0.235912
cg24556754	0.0176106	0.0212111	0.580882	0.235912
cg17232111	-0.015914	0.0212411	0.580882	0.235912
cg03043267	0.00497472	0.0212913	0.580882	0.235912
cg14646974	0.0267608	0.0213606	0.581392	0.235531
cg16584431	-0.0169182	0.0214967	0.583715	0.233799
cg16777090	0.0102369	0.0217973	0.590481	0.228794
cg01675596	0.0268639	0.0218831	0.591224	0.228248
cg11540735	-0.0121795	0.0219427	0.591224	0.228248
cg00687766	0.00797575	0.0219791	0.591224	0.228248
cg08217411	0.0114741	0.0223102	0.598727	0.222771
cg04703951	-0.0113408	0.0224617	0.599781	0.222007
cg07554703	0.00255134	0.022496	0.599781	0.222007
cg24361198	-0.0245493	0.0225662	0.599781	0.222007
cg13387643	0.046744	0.022568	0.599781	0.222007
cg00678322	0.00797279	0.0226521	0.599781	0.222007
cg05397813	-0.0213482	0.0227155	0.599781	0.222007
cg23140620	0.0255068	0.022744	0.599781	0.222007
cg07980988	0.0161135	0.0227673	0.599781	0.222007
cg01248855	-0.031717	0.022864	0.60056	0.221444
cg02157078	-0.0182155	0.022928	0.60056	0.221444
cg18416919	-0.010399	0.0229808	0.60056	0.221444
cg15300101	-0.0166234	0.023006	0.60056	0.221444
cg12173181	0.0128154	0.0231001	0.60104	0.221096
cg07139438	0.00306112	0.023129	0.60104	0.221096
cg08617833	-0.0264955	0.0233105	0.604388	0.218684
cg21572730	0.00668788	0.0234025	0.605408	0.217952
cg11528835	-0.020489	0.023482	0.606099	0.217456
cg04276099	-0.00219722	0.0235835	0.606279	0.217327
cg06634786	0.00297525	0.0235945	0.606279	0.217327
cg25536467	0.0155989	0.0237827	0.607249	0.216633
cg14232743	0.00276064	0.0237862	0.607249	0.216633
cg05428452	0.0218997	0.0237909	0.607249	0.216633
cg09594475	-0.0147183	0.0238917	0.608222	0.215938
cg04117433	-0.0167737	0.0239349	0.608222	0.215938
cg01465509	-0.00486755	0.0240818	0.60899	0.21539
cg24489686	0.0129083	0.0241532	0.60899	0.21539
cg02800362	0.00950893	0.0242256	0.60899	0.21539
cg09686964	0.00739776	0.02433	0.60899	0.21539
cg16707215	0.0167007	0.0244052	0.60899	0.21539
cg07504200	0.0231445	0.0244227	0.60899	0.21539
cg16162899	-0.00648326	0.0244889	0.60899	0.21539
cg02891686	0.0152588	0.0245033	0.60899	0.21539
cg27151362	-0.00898354	0.0246269	0.60899	0.21539
cg25032547	-0.0213983	0.0246338	0.60899	0.21539
cg21070081	0.0582632	0.0246506	0.60899	0.21539
cg17892357	0.00902402	0.0246602	0.60899	0.21539
cg22052586	0.0106669	0.0246733	0.60899	0.21539
cg17393140	0.0459754	0.0247991	0.60899	0.21539
cg00673020	-0.0135426	0.0248054	0.60899	0.21539
cg20158669	0.0015383	0.0249442	0.60899	0.21539
cg04391048	0.0155079	0.0249719	0.60899	0.21539
cg15924397	0.0121193	0.0250068	0.60899	0.21539
cg07699771	0.0219107	0.0250091	0.60899	0.21539
cg00667948	0.0273097	0.0250709	0.60899	0.21539
cg14006569	0.00986441	0.0250833	0.60899	0.21539
cg11538389	-0.0116061	0.0252142	0.60899	0.21539
cg09845145	-0.00755529	0.0252701	0.60899	0.21539
cg06628622	0.0174244	0.0252725	0.60899	0.21539
cg19900558	-0.0324624	0.0253129	0.60899	0.21539
cg12900151	0.0154397	0.0253437	0.60899	0.21539
cg23771661	-0.0164496	0.0255748	0.612512	0.212885
cg15633388	0.0169316	0.0256272	0.612512	0.212885
cg10811045	0.0184712	0.0256502	0.612512	0.212885
cg14651705	-0.0041337	0.0257071	0.612596	0.212826
cg22496380	0.00778949	0.0259262	0.612687	0.212761
cg03790891	0.0213173	0.0259328	0.612687	0.212761
cg07752550	0.0132218	0.0259745	0.612687	0.212761
cg02600622	0.00552807	0.0259988	0.612687	0.212761
cg16067752	0.0106708	0.02603	0.612687	0.212761
cg20457190	0.00989436	0.0260518	0.612687	0.212761
cg05266345	0.00710074	0.026174	0.612687	0.212761
cg22095584	0.00364561	0.0262383	0.612687	0.212761
cg25977965	0.0380508	0.0262417	0.612687	0.212761
cg26127836	0.0190906	0.0262443	0.612687	0.212761
cg04849856	0.00765578	0.0263339	0.613532	0.212163
cg21140353	0.00457514	0.0265628	0.616226	0.21026
cg10538433	-0.00572523	0.0266186	0.616226	0.21026
cg16324899	-0.0136615	0.0266885	0.616226	0.21026
cg26278987	0.0494694	0.0267619	0.616226	0.21026
cg09543427	-0.0107904	0.026777	0.616226	0.21026
cg06412555	-0.00519378	0.0268052	0.616226	0.21026
cg05474707	-0.00152676	0.0268251	0.616226	0.21026
cg22562335	-0.0053179	0.0269756	0.61739	0.209441
cg23953309	0.00417914	0.0270339	0.61739	0.209441
cg05152459	-0.0367982	0.027037	0.61739	0.209441
cg17726280	0.0248127	0.0271119	0.617871	0.209102
cg25160593	0.00245557	0.0272176	0.619053	0.208272
cg06680906	0.0151369	0.0273096	0.619917	0.207666
cg13583272	0.012812	0.0274389	0.620517	0.207246
cg19791271	-0.0476093	0.0274441	0.620517	0.207246
cg11070863	0.0169745	0.027606	0.622951	0.205546
cg22792461	0.0159522	0.0277822	0.625246	0.203949
cg01812092	0.00411722	0.0278165	0.625246	0.203949
cg13810915	0.016976	0.0279707	0.626268	0.20324
cg09694986	0.0197971	0.0280375	0.626268	0.20324
cg16528597	-0.0250181	0.0280488	0.626268	0.20324
cg03351894	-0.018273	0.0280801	0.626268	0.20324
cg00730224	0.0131476	0.0281962	0.627638	0.202291
cg02752932	0.0130107	0.0283004	0.62824	0.201874
cg19921651	0.0261905	0.0283326	0.62824	0.201874
cg14419869	-0.00826132	0.0286287	0.631084	0.199913
cg15711973	-0.0355237	0.0286437	0.631084	0.199913
cg11321432	0.0184581	0.0287412	0.631084	0.199913
cg26326746	-0.030763	0.0287824	0.631084	0.199913
cg10871120	-0.0245581	0.0288492	0.631084	0.199913
cg27498751	-0.00902202	0.0288977	0.631084	0.199913
cg16888859	-0.00743933	0.028929	0.631084	0.199913
cg25087499	-0.015923	0.0289685	0.631084	0.199913
cg22588640	-0.0159293	0.0290033	0.631084	0.199913
cg24861747	0.0452342	0.0290103	0.631084	0.199913
cg04587161	0.0209824	0.0291397	0.632031	0.199261
cg07596524	0.0065053	0.0292067	0.632031	0.199261
cg27396498	0.0209302	0.0292189	0.632031	0.199261
cg15906799	0.00808442	0.0295875	0.634966	0.19725
cg14190344	-0.00612925	0.0296206	0.634966	0.19725
cg00213748	0.0453302	0.0296793	0.634966	0.19725
cg03538480	-0.0133716	0.0297016	0.634966	0.19725
cg17626563	-0.00790594	0.0297179	0.634966	0.19725
cg21234082	-0.0228966	0.0297458	0.634966	0.19725
cg08174387	0.0177585	0.0297895	0.634966	0.19725
cg11667643	0.00425866	0.0297968	0.634966	0.19725
cg20063630	-0.0340927	0.0299342	0.636712	0.196057
cg17216737	-0.00739223	0.0300711	0.638441	0.194879
cg03806693	0.00460318	0.0302613	0.641295	0.192942
cg00282249	0.00871816	0.0304009	0.643066	0.191744
cg15600437	0.047923	0.0304594	0.64312	0.191708
cg26820259	0.0563508	0.0305634	0.644131	0.191026
cg27569488	0.00698838	0.030672	0.645235	0.190282
cg04765277	-0.00998686	0.0307853	0.646435	0.189475
cg04428826	-0.0199455	0.0309588	0.647812	0.188551
cg09836344	0.0100001	0.0309637	0.647812	0.188551
cg06879828	-0.0163535	0.0310263	0.647841	0.188532
cg27187580	-0.056891	0.0310778	0.647841	0.188532
cg26283170	0.0160994	0.0312138	0.648029	0.188405
cg00920314	0.0257651	0.0312472	0.648029	0.188405
cg16722818	-0.0308403	0.0312627	0.648029	0.188405
cg06455206	-0.0261308	0.0313836	0.648029	0.188405
cg16203368	0.0105152	0.0314024	0.648029	0.188405
cg17403512	0.00879441	0.0314707	0.648029	0.188405
cg00462104	0.00574909	0.0314837	0.648029	0.188405
cg05047411	0.0187083	0.0316065	0.648029	0.188405
cg01369511	0.0144846	0.0316237	0.648029	0.188405
cg21900692	0.0189401	0.0317035	0.648029	0.188405
cg00556515	-0.01024	0.0317075	0.648029	0.188405
cg20291321	-0.0287936	0.0319272	0.649792	0.187226
cg07892139	-0.0146415	0.0319368	0.649792	0.187226
cg26327118	0.00821347	0.0319635	0.649792	0.187226
cg08783468	0.031604	0.0320572	0.650546	0.186722
cg25436985	0.001085	0.0322083	0.65246	0.185446
cg10694252	0.0215514	0.0324583	0.656367	0.182854
cg10338539	0.0540191	0.0330002	0.65673	0.182613
cg05036715	-0.0156837	0.0326322	0.65673	0.182613
cg16604233	-0.0157183	0.032633	0.65673	0.182613
cg18561676	0.0147768	0.032709	0.65673	0.182613
cg24794857	-0.0119219	0.0330725	0.65673	0.182613
cg21632536	-0.00322017	0.0331261	0.65673	0.182613
cg09124018	0.00408684	0.033204	0.65673	0.182613
cg17063962	0.00407451	0.0332861	0.65673	0.182613
cg27296664	-0.0248822	0.033291	0.65673	0.182613
cg20513962	0.00768904	0.0333637	0.65673	0.182613
cg20308811	0.00904775	0.0333714	0.65673	0.182613
cg02583883	-0.0390119	0.0333898	0.65673	0.182613
cg20465655	0.0205447	0.033393	0.65673	0.182613
cg23371655	-0.0114126	0.033497	0.65673	0.182613
cg00570598	-0.00886046	0.0335114	0.65673	0.182613
cg13088660	-0.00858036	0.0335753	0.65673	0.182613
cg18353864	0.00735629	0.0336522	0.65673	0.182613
cg10360906	-0.0283073	0.0338364	0.65673	0.182613
cg15746427	0.0124764	0.0338867	0.65673	0.182613
cg11108474	-0.0134643	0.0339595	0.65673	0.182613
cg23281280	0.0157636	0.0339621	0.65673	0.182613
cg18576044	0.051947	0.0340165	0.65673	0.182613
cg08700291	0.0133927	0.0340166	0.65673	0.182613
cg10207042	0.00340914	0.0340209	0.65673	0.182613
cg16471877	0.0532835	0.034031	0.65673	0.182613
cg16299891	-0.0154119	0.034093	0.65673	0.182613
cg27425784	-0.0129041	0.0340982	0.65673	0.182613
cg19529551	-0.0131762	0.0341268	0.65673	0.182613
cg14332346	0.00235628	0.0341344	0.65673	0.182613
cg19619721	0.00209995	0.0343662	0.660084	0.180401
cg21408716	0.00707088	0.0345544	0.660329	0.180239
cg03970567	-0.0338009	0.0345629	0.660329	0.180239
cg15595755	-0.0340618	0.0346034	0.660329	0.180239
cg13174735	0.00634489	0.0346089	0.660329	0.180239
cg26864388	-0.00957718	0.0346836	0.660656	0.180025
cg17061206	0.0167224	0.0347862	0.661076	0.179748
cg14061270	0.0591854	0.0348208	0.661076	0.179748
cg15935227	0.0245378	0.0351269	0.664887	0.177252
cg27049594	-0.0493121	0.0351372	0.664887	0.177252
cg11251367	-0.0586063	0.0352798	0.665485	0.176862
cg26582729	-0.0172341	0.0353283	0.665485	0.176862
cg08371064	0.0070938	0.0355008	0.665485	0.176862
cg06862049	-0.0181308	0.0355359	0.665485	0.176862
cg04237898	0.00592086	0.0355366	0.665485	0.176862
cg05407106	0.020619	0.0355725	0.665485	0.176862
cg11262216	-0.0119513	0.0355744	0.665485	0.176862
cg26883884	-0.00777425	0.0358518	0.666691	0.176075
cg22753668	-0.011629	0.035856	0.666691	0.176075
cg19010528	0.00604049	0.0358612	0.666691	0.176075
cg26445785	0.010827	0.0358716	0.666691	0.176075
cg09520393	0.00813232	0.0359336	0.666691	0.176075
cg19702785	0.00756682	0.0359872	0.666691	0.176075
cg05522559	0.0081249	0.0360548	0.666868	0.17596
cg05000488	-0.00290716	0.0362905	0.670149	0.173829
cg13679303	-0.0268737	0.0365265	0.673425	0.171711
cg05313921	0.0164754	0.0367241	0.675983	0.170064
cg02355809	0.0420036	0.0367907	0.676124	0.169974
cg06041240	0.00393199	0.0370283	0.677778	0.168912
cg03746126	0.018704	0.0370659	0.677778	0.168912
cg06231519	-0.0118444	0.0370833	0.677778	0.168912
cg15949805	-0.0248681	0.0371167	0.677778	0.168912
cg01109660	0.0264355	0.037259	0.678682	0.168334
cg26181490	0.0164312	0.0373339	0.678682	0.168334
cg17979595	0.00874368	0.0373435	0.678682	0.168334
cg13005428	-0.0219134	0.0374565	0.678706	0.168318
cg02823329	0.0466894	0.0376209	0.678706	0.168318
cg22352176	-0.0143421	0.0376342	0.678706	0.168318
cg01365762	0.0121814	0.037769	0.678706	0.168318
cg25039417	0.0108515	0.0380447	0.678706	0.168318
cg10154826	-0.024644	0.0381195	0.678706	0.168318
cg22475358	0.0148011	0.038151	0.678706	0.168318
cg03881738	0.0113532	0.0381907	0.678706	0.168318
cg13320842	-0.0071202	0.0383475	0.678706	0.168318
cg17916432	0.0111808	0.0383912	0.678706	0.168318
cg04216650	0.00883613	0.0384181	0.678706	0.168318
cg25294910	-0.0173161	0.0384737	0.678706	0.168318
cg04286558	0.01922	0.0386398	0.678706	0.168318
cg08395784	-0.0380951	0.0386641	0.678706	0.168318
cg05655707	-0.0158611	0.0386848	0.678706	0.168318
cg12754824	0.00864755	0.038752	0.678706	0.168318
cg10879348	-0.0343272	0.0387703	0.678706	0.168318
cg03665457	0.0222437	0.0388548	0.678706	0.168318
cg17951991	-0.00659561	0.0388548	0.678706	0.168318
cg18230558	-0.0286252	0.0388797	0.678706	0.168318
cg21229055	-0.0104532	0.038891	0.678706	0.168318
cg15698953	0.0168726	0.0389476	0.678706	0.168318
cg03116329	0.0169091	0.0393865	0.678706	0.168318
cg07792871	-0.0340585	0.0394204	0.678706	0.168318
cg16905280	-0.00708215	0.0394838	0.678706	0.168318
cg11728928	0.0187173	0.0395163	0.678706	0.168318
cg02854854	0.0150329	0.0396146	0.678706	0.168318
cg05323560	0.0188253	0.0396384	0.678706	0.168318
cg10167891	-0.0251624	0.0397082	0.678706	0.168318
cg16809542	-0.00723791	0.0397821	0.678706	0.168318
cg26095395	0.0124688	0.0398289	0.678706	0.168318
cg14795227	0.0251249	0.0399162	0.678706	0.168318
cg21416682	-0.0186514	0.0399531	0.678706	0.168318
cg01259637	-0.0105266	0.0399685	0.678706	0.168318
cg10599438	-0.0159389	0.0400393	0.678706	0.168318
cg06508395	-0.0105207	0.0400907	0.678706	0.168318
cg22778903	0.0207367	0.0401192	0.678706	0.168318
cg13033054	0.0162612	0.0402908	0.678706	0.168318
cg20625967	-0.00871346	0.0403456	0.678706	0.168318
cg15840110	0.00799844	0.0403666	0.678706	0.168318
cg27055580	-0.0192899	0.040404	0.678706	0.168318
cg09893100	0.00497409	0.0404142	0.678706	0.168318
cg18107078	0.0119458	0.0404176	0.678706	0.168318
cg23113715	0.0121501	0.0405627	0.678706	0.168318
cg24447866	-0.023935	0.0407911	0.678706	0.168318
cg25602718	0.0186773	0.0410547	0.678706	0.168318
cg18064714	0.00844959	0.041151	0.678706	0.168318
cg12442125	-0.00455517	0.0413218	0.678706	0.168318
cg18040901	0.00430595	0.0413339	0.678706	0.168318
cg08564027	-0.0218081	0.0413564	0.678706	0.168318
cg25525778	0.0120749	0.041395	0.678706	0.168318
cg10428230	0.0217705	0.0414481	0.678706	0.168318
cg04469686	0.010141	0.0414555	0.678706	0.168318
cg12814305	0.0040662	0.0415486	0.678706	0.168318
cg01106040	0.00233915	0.0418928	0.678706	0.168318
cg19568997	-0.0135064	0.0419598	0.678706	0.168318
cg13859943	0.0173431	0.0420338	0.678706	0.168318
cg22067914	0.00814992	0.0420476	0.678706	0.168318
cg24978424	0.00182799	0.0421092	0.678706	0.168318
cg17725123	0.00734647	0.0421786	0.678706	0.168318
cg18955367	-0.0200317	0.0421812	0.678706	0.168318
cg09889532	-0.0160612	0.0422147	0.678706	0.168318
cg25621422	0.0133754	0.0422147	0.678706	0.168318
cg21730821	0.0121038	0.0422967	0.678706	0.168318
cg24007833	-0.00891292	0.0424108	0.678706	0.168318
cg21691267	0.00242154	0.0424768	0.678706	0.168318
cg06743454	-0.0219715	0.0425063	0.678706	0.168318
cg08433110	-0.0163963	0.0425102	0.678706	0.168318
cg06830503	0.00466844	0.0425843	0.678706	0.168318
cg11978884	0.0242057	0.0426302	0.678706	0.168318
cg27099373	0.00116234	0.042697	0.678706	0.168318
cg03428247	0.00181263	0.0427119	0.678706	0.168318
cg09887862	0.0147946	0.0427781	0.678706	0.168318
cg13217333	-0.0269057	0.0428097	0.678706	0.168318
cg02247863	-0.00748033	0.0428217	0.678706	0.168318
cg11019890	0.00950603	0.0428915	0.678706	0.168318
cg02340092	0.0673184	0.0436352	0.678706	0.168318
cg20756934	0.00289576	0.0430092	0.678706	0.168318
cg06152526	0.00867148	0.0430664	0.678706	0.168318
cg27015207	0.0015975	0.0431523	0.678706	0.168318
cg12467143	-0.0199674	0.0433696	0.678706	0.168318
cg18446916	-0.00558662	0.0434103	0.678706	0.168318
cg17606228	0.0164437	0.043439	0.678706	0.168318
cg22517836	-0.00955807	0.0434446	0.678706	0.168318
cg05347431	-0.0216842	0.0436266	0.678706	0.168318
cg07847989	0.0212022	0.0438561	0.678706	0.168318
cg19249107	0.0178139	0.0439764	0.678706	0.168318
cg22208280	0.0178306	0.0439826	0.678706	0.168318
cg26306815	-0.0325753	0.0441592	0.678706	0.168318
cg27343634	0.00337912	0.044184	0.678706	0.168318
cg22629528	0.0201409	0.0442282	0.678706	0.168318
cg08456555	0.027591	0.0442808	0.678706	0.168318
cg11189761	0.0179314	0.0443263	0.678706	0.168318
cg12551908	-0.0491603	0.0445392	0.678706	0.168318
cg24985772	0.0171594	0.0445417	0.678706	0.168318
cg17600943	-0.0437641	0.0445806	0.678706	0.168318
cg15383811	0.0072762	0.0446296	0.678706	0.168318
cg01622718	0.0130846	0.0447633	0.678706	0.168318
cg12023589	0.0115683	0.0448386	0.678706	0.168318
cg04793118	0.00790316	0.0449565	0.678706	0.168318
cg03953086	-0.00737483	0.0449838	0.678706	0.168318
cg11875676	0.00250793	0.0450465	0.678706	0.168318
cg20857470	-0.0251445	0.045147	0.678706	0.168318
cg00644637	0.00680298	0.0452455	0.678706	0.168318
cg09157431	0.00645383	0.0454061	0.678706	0.168318
cg10392614	0.0164546	0.0456566	0.678706	0.168318
cg23078123	-0.0103701	0.0458897	0.678706	0.168318
cg00337070	0.0157161	0.0459106	0.678706	0.168318
cg23859208	0.0189344	0.0461352	0.678706	0.168318
cg24258259	-0.00508794	0.046257	0.678706	0.168318
cg00196810	-0.00846835	0.0463928	0.678706	0.168318
cg26545968	0.0134577	0.0464425	0.678706	0.168318
cg14154082	-0.0163464	0.0464793	0.678706	0.168318
cg21953905	0.013526	0.0465687	0.678706	0.168318
cg21787889	0.0104922	0.0466776	0.678706	0.168318
cg24002158	-0.0134378	0.046755	0.678706	0.168318
cg12657416	0.0476066	0.0467564	0.678706	0.168318
cg26119740	0.00554317	0.0468531	0.678706	0.168318
cg15767191	-0.00965017	0.0468693	0.678706	0.168318
cg00369151	0.00863254	0.0469851	0.678706	0.168318
cg11118624	0.0085621	0.0470685	0.678706	0.168318
cg09381666	0.0247848	0.0470721	0.678706	0.168318
cg08049519	0.0532921	0.0470833	0.678706	0.168318
cg25206705	0.00911349	0.0471528	0.678706	0.168318
cg15448462	0.00753466	0.0472003	0.678706	0.168318
cg08358803	-0.0126553	0.0474071	0.678706	0.168318
cg12614283	0.0112505	0.0475529	0.678706	0.168318
cg09614279	0.0170387	0.0476464	0.678706	0.168318
cg02576548	0.0066647	0.0477189	0.678706	0.168318
cg18114166	-0.0272603	0.0479817	0.678706	0.168318
cg25968748	-0.0375629	0.0480893	0.678706	0.168318
cg13952688	0.00796846	0.0481779	0.678706	0.168318
cg23631070	0.00920829	0.0482412	0.678706	0.168318
cg07836887	-0.00676429	0.0482631	0.678706	0.168318
cg02011394	0.0429956	0.0482788	0.678706	0.168318
cg24844441	-0.0049073	0.0483514	0.678706	0.168318
cg16171858	0.00563466	0.0484492	0.678706	0.168318
cg25314460	-0.00378487	0.0484918	0.678706	0.168318
cg23378989	0.00470968	0.0485429	0.678706	0.168318
cg17895907	0.0127956	0.048633	0.678706	0.168318
cg14696586	-0.0130954	0.0487751	0.678706	0.168318
cg10846614	0.0222207	0.0487829	0.678706	0.168318
cg15541987	0.0169778	0.0488413	0.678706	0.168318
cg18727700	0.0148363	0.0489268	0.678706	0.168318
cg11438287	0.0431099	0.0489885	0.678706	0.168318
cg06837799	-0.00862977	0.0490207	0.678706	0.168318
cg26393016	-0.0240308	0.0491683	0.678706	0.168318
cg26840757	0.00558651	0.0492379	0.678706	0.168318
cg08908331	0.00263098	0.0493923	0.678706	0.168318
cg02665463	-0.0139466	0.049517	0.678706	0.168318
cg01431993	0.00903267	0.0496222	0.678706	0.168318
cg11281224	0.0286476	0.0497991	0.678706	0.168318
cg08373250	0.0349723	0.0498637	0.678706	0.168318
cg20063650	0.0126125	0.0499446	0.678706	0.168318
cg24396631	-0.0204875	0.0500154	0.678706	0.168318
cg11340603	-0.0208482	0.0500359	0.678706	0.168318
cg17527404	-0.0287942	0.0501527	0.678706	0.168318
cg15888279	-0.0284971	0.0502513	0.678706	0.168318
cg07430315	0.00431373	0.0502703	0.678706	0.168318
cg02255510	-0.00973974	0.0503856	0.678706	0.168318
cg13405775	0.0239559	0.0504579	0.678706	0.168318
cg02994018	0.0102449	0.0504593	0.678706	0.168318
cg19303435	-0.00625199	0.0504727	0.678706	0.168318
cg12261117	0.0084636	0.0505295	0.678706	0.168318
cg18543164	-0.0017736	0.0505587	0.678706	0.168318
cg01219135	0.0192744	0.0507049	0.678706	0.168318
cg21735741	0.0170745	0.0507056	0.678706	0.168318
cg17125315	0.0214001	0.050731	0.678706	0.168318
cg23009419	-0.0121646	0.0509754	0.678706	0.168318
cg17509563	-0.0114383	0.051017	0.678706	0.168318
cg16451278	-0.00126224	0.051059	0.678706	0.168318
cg17009073	0.00733141	0.0510644	0.678706	0.168318
cg07063211	0.00298141	0.0510795	0.678706	0.168318
cg12386614	0.03972	0.0511076	0.678706	0.168318
cg20307385	-0.00182789	0.0513452	0.678706	0.168318
cg24018148	0.0438294	0.0513868	0.678706	0.168318
cg04561094	-0.00978835	0.0515615	0.678706	0.168318
cg08491314	-0.0180345	0.051575	0.678706	0.168318
cg04461143	-0.0321704	0.0515803	0.678706	0.168318
cg24286301	0.0206876	0.0517471	0.678706	0.168318
cg09444327	0.0055775	0.0518571	0.678706	0.168318
cg08812897	-0.0299247	0.0518948	0.678706	0.168318
cg24742505	0.00489744	0.0519214	0.678706	0.168318
cg09507185	0.0109812	0.0519361	0.678706	0.168318
cg02719634	-0.00777254	0.0520287	0.678706	0.168318
cg13152856	-0.00354319	0.0521732	0.678706	0.168318
cg03392386	-0.0150958	0.0524255	0.678706	0.168318
cg15686402	0.020943	0.0524756	0.678706	0.168318
cg13486082	0.00894262	0.0525083	0.678706	0.168318
cg03128268	-0.0187691	0.0525825	0.678706	0.168318
cg23482397	0.00304789	0.052697	0.678706	0.168318
cg25755428	-0.0437718	0.0526972	0.678706	0.168318
cg17120139	-0.0149448	0.0527353	0.678706	0.168318
cg23365097	-0.00573291	0.0528379	0.678706	0.168318
cg04156016	-0.0208337	0.052956	0.678706	0.168318
cg09934002	0.0188476	0.053002	0.678706	0.168318
cg05340744	-0.0145894	0.0530413	0.678706	0.168318
cg08463715	0.00409644	0.0530787	0.678706	0.168318
cg09152401	0.00726386	0.0531786	0.678706	0.168318
cg12733254	-0.00636024	0.0532093	0.678706	0.168318
cg24941469	-0.0385774	0.0533001	0.678706	0.168318
cg08288433	0.0149784	0.0533608	0.678706	0.168318
cg18625951	0.00202118	0.0535034	0.678706	0.168318
cg21862353	-0.0251503	0.0536309	0.678706	0.168318
cg07660811	-0.00671649	0.0536415	0.678706	0.168318
cg10519766	0.0014109	0.0536666	0.678706	0.168318
cg08154698	0.0038155	0.0536745	0.678706	0.168318
cg18888461	-0.0229734	0.0537435	0.678706	0.168318
cg06937348	0.0155339	0.0538819	0.678706	0.168318
cg18963800	0.0130335	0.0539498	0.678706	0.168318
cg18123319	0.00315749	0.0539861	0.678706	0.168318
cg04025307	-0.00718943	0.0540487	0.678706	0.168318
cg14372919	0.00133561	0.0540723	0.678706	0.168318
cg05793108	0.0110423	0.0542628	0.678706	0.168318
cg13173255	-0.010806	0.0545522	0.678706	0.168318
cg11794735	0.00152453	0.0545583	0.678706	0.168318
cg01797371	-0.0142784	0.0546538	0.678706	0.168318
cg09953687	-0.0102318	0.0547297	0.678706	0.168318
cg18339359	-0.0480179	0.0547771	0.678706	0.168318
cg24805708	-0.0104162	0.0549429	0.678706	0.168318
cg20205188	0.0455608	0.0549618	0.678706	0.168318
cg10127610	0.00649414	0.0549745	0.678706	0.168318
cg01760756	-0.0183327	0.0549827	0.678706	0.168318
cg09989237	0.00979191	0.0550034	0.678706	0.168318
cg18087694	0.0120809	0.0551882	0.678706	0.168318
cg00450029	-0.00859508	0.0552234	0.678706	0.168318
cg07882059	-0.0124489	0.055278	0.678706	0.168318
cg13346869	0.0159406	0.0553351	0.678706	0.168318
cg00023507	0.0346303	0.0553596	0.678706	0.168318
cg10340210	0.0102806	0.0554254	0.678706	0.168318
cg26672426	-0.00898925	0.0554522	0.678706	0.168318
cg24648384	0.0398404	0.0554666	0.678706	0.168318
cg22125253	0.00427485	0.0555074	0.678706	0.168318
cg17072671	-0.0171792	0.0555668	0.678706	0.168318
cg08097417	0.00699804	0.0556837	0.678706	0.168318
cg03916490	0.0171199	0.0557018	0.678706	0.168318
cg14254433	-0.0145247	0.0557309	0.678706	0.168318
cg00980980	-0.0426948	0.055758	0.678706	0.168318
cg15546638	-0.0210375	0.0559557	0.678706	0.168318
cg19609284	0.00189574	0.0560096	0.678706	0.168318
cg11080530	0.0033165	0.0560379	0.678706	0.168318
cg27647594	-0.0236673	0.056286	0.678706	0.168318
cg17707095	0.00355356	0.0563358	0.678706	0.168318
cg26942234	0.00196916	0.0563625	0.678706	0.168318
cg23999973	0.00510417	0.0563724	0.678706	0.168318
cg04727522	0.014033	0.0568294	0.678706	0.168318
cg25117975	0.0029003	0.0569862	0.678706	0.168318
cg18082402	0.0169234	0.0570276	0.678706	0.168318
cg06079149	0.00109013	0.0571908	0.678706	0.168318
cg01228342	0.00591074	0.0572567	0.678706	0.168318
cg23336892	0.0280885	0.0572748	0.678706	0.168318
cg11176853	0.0125362	0.0573214	0.678706	0.168318
cg12662017	0.00637562	0.0573948	0.678706	0.168318
cg15070513	-0.0195055	0.057424	0.678706	0.168318
cg07861014	0.00776717	0.057427	0.678706	0.168318
cg06434738	-0.0104675	0.0574687	0.678706	0.168318
cg23026554	-0.0198123	0.0575165	0.678706	0.168318
cg22379212	-0.0149506	0.0575884	0.678706	0.168318
cg18402987	-0.0311372	0.0576325	0.678706	0.168318
cg11534974	0.0127294	0.0577302	0.678706	0.168318
cg14683055	0.0028595	0.0578073	0.678706	0.168318
cg15246270	0.0153001	0.0578314	0.678706	0.168318
cg24796645	-0.0115112	0.0580434	0.678706	0.168318
cg22785556	0.0269282	0.0581156	0.678706	0.168318
cg12691488	0.0178306	0.0581492	0.678706	0.168318
cg19495714	0.0221353	0.0581539	0.678706	0.168318
cg14602222	-0.0104371	0.0581671	0.678706	0.168318
cg25709790	0.0355752	0.0581774	0.678706	0.168318
cg11993925	-0.00908905	0.0583945	0.678706	0.168318
cg26557308	0.0250986	0.0584112	0.678706	0.168318
cg04771729	0.019855	0.0585368	0.678706	0.168318
cg09774310	0.011453	0.0585951	0.678706	0.168318
cg07343790	-0.0111268	0.0586738	0.678706	0.168318
cg09523866	0.0050076	0.0587753	0.678706	0.168318
cg19481953	0.0102298	0.0589029	0.678706	0.168318
cg23491593	0.00407576	0.0589589	0.678706	0.168318
cg12296326	0.00869999	0.0589793	0.678706	0.168318
cg05304361	-0.014489	0.0590091	0.678706	0.168318
cg05412957	-0.0401817	0.0590355	0.678706	0.168318
cg27084952	0.0131183	0.0591999	0.678706	0.168318
cg25729795	-0.0185612	0.0592444	0.678706	0.168318
cg06054159	0.0211375	0.0593534	0.678706	0.168318
cg19178509	0.0419361	0.0594068	0.678706	0.168318
cg19414122	0.0114199	0.0594414	0.678706	0.168318
cg08210706	0.0457935	0.0594503	0.678706	0.168318
cg17247131	0.00492826	0.0594783	0.678706	0.168318
cg27542828	-0.00741289	0.0595003	0.678706	0.168318
cg26355577	0.00939626	0.059531	0.678706	0.168318
cg25498107	0.0279522	0.0595886	0.678706	0.168318
cg21165219	-0.00843741	0.0596045	0.678706	0.168318
cg03686964	-0.0262434	0.059666	0.678706	0.168318
cg04692870	0.0183645	0.0597195	0.678706	0.168318
cg13309027	0.00876008	0.0597585	0.678706	0.168318
cg27515272	-0.032112	0.0597803	0.678706	0.168318
cg01458105	-0.0227767	0.0597868	0.678706	0.168318
cg23995914	0.0108705	0.0598198	0.678706	0.168318
cg22685762	-0.0192312	0.0599993	0.678706	0.168318
cg02308199	0.0152962	0.0600384	0.678706	0.168318
cg24730756	-0.0381121	0.060186	0.678706	0.168318
cg22174010	-0.00792823	0.0601982	0.678706	0.168318
cg00713204	0.0499011	0.0602639	0.678706	0.168318
cg18397450	0.0126679	0.0602756	0.678706	0.168318
cg18951367	-0.00619609	0.0602771	0.678706	0.168318
cg07015424	0.0142851	0.0602812	0.678706	0.168318
cg27519424	0.012043	0.060331	0.678706	0.168318
cg11564981	0.0067707	0.0604271	0.678706	0.168318
cg14444751	-0.0116788	0.0605216	0.678706	0.168318
cg17515456	0.00460993	0.0605509	0.678706	0.168318
cg14167982	0.00739448	0.0606102	0.678706	0.168318
cg25832925	0.0132599	0.0606488	0.678706	0.168318
cg12894917	0.0119574	0.0607149	0.678706	0.168318
cg22040202	0.0151183	0.0607809	0.678706	0.168318
cg21804372	0.00517822	0.0608697	0.678706	0.168318
cg01563671	-0.0176155	0.0610704	0.678706	0.168318
cg27347523	-0.0163401	0.0611545	0.678706	0.168318
cg13749508	0.0107432	0.0611692	0.678706	0.168318
cg06259554	-0.00636995	0.0612236	0.678706	0.168318
cg18377059	0.0174098	0.0612578	0.678706	0.168318
cg20001978	-0.032386	0.0613008	0.678706	0.168318
cg04869838	-0.0116655	0.0614297	0.678706	0.168318
cg12296630	0.0083993	0.0615477	0.678706	0.168318
cg01698523	-0.0195492	0.0615627	0.678706	0.168318
cg12387865	-0.00958235	0.0615775	0.678706	0.168318
cg04544498	-0.0311258	0.0617943	0.678706	0.168318
cg26439324	-0.0384536	0.0619176	0.678706	0.168318
cg19414763	-0.015099	0.0619421	0.678706	0.168318
cg20856413	0.00256788	0.0620085	0.678706	0.168318
cg13789015	-0.015223	0.062027	0.678706	0.168318
cg17413120	-0.00873673	0.0620667	0.678706	0.168318
cg04074650	-0.00796235	0.0621048	0.678706	0.168318
cg23162967	0.00392505	0.0621489	0.678706	0.168318
cg07615111	0.0148338	0.0621776	0.678706	0.168318
cg02583091	0.0183927	0.0625147	0.678706	0.168318
cg26839325	0.0202778	0.0626522	0.678706	0.168318
cg25450321	0.047428	0.0627393	0.678706	0.168318
cg16250105	-0.0191173	0.0627562	0.678706	0.168318
cg03870172	0.00452251	0.0628036	0.678706	0.168318
cg20098848	0.0132863	0.062856	0.678706	0.168318
cg26927498	0.00687195	0.0629557	0.678706	0.168318
cg27606669	-0.0304552	0.0630228	0.678706	0.168318
cg18836258	-0.0164938	0.0631147	0.678706	0.168318
cg24488001	-0.00663126	0.0631652	0.678706	0.168318
cg08415785	-0.0188494	0.0632182	0.678706	0.168318
cg07199894	0.00870402	0.0632976	0.678706	0.168318
cg25750688	0.0122079	0.0633545	0.678706	0.168318
cg11645539	0.0326403	0.0634825	0.678706	0.168318
cg14349023	0.00915471	0.0634845	0.678706	0.168318
cg25674709	0.00341138	0.0635256	0.678706	0.168318
cg13527921	-0.0101479	0.0635342	0.678706	0.168318
cg24678241	-0.0110322	0.0635807	0.678706	0.168318
cg22474754	0.0224976	0.0636058	0.678706	0.168318
cg03704894	-0.00130572	0.063775	0.678706	0.168318
cg01524723	0.0057444	0.0638902	0.678706	0.168318
cg09895166	-0.0104705	0.0640293	0.678706	0.168318
cg02944840	-0.00789223	0.064034	0.678706	0.168318
cg06503831	-0.0106827	0.06416	0.678706	0.168318
cg02945674	-0.0390754	0.0641783	0.678706	0.168318
cg03634822	-0.00989446	0.0642672	0.678706	0.168318
cg14994947	-0.00869535	0.0644129	0.678706	0.168318
cg13221404	-0.00692429	0.0647591	0.678706	0.168318
cg17053678	0.00991817	0.0648097	0.678706	0.168318
cg00391884	0.00814218	0.0648301	0.678706	0.168318
cg16659470	-0.0104237	0.0648568	0.678706	0.168318
cg25685838	0.0147335	0.0648962	0.678706	0.168318
cg09044154	0.00999051	0.0649076	0.678706	0.168318
cg12017815	-0.0222955	0.0649223	0.678706	0.168318
cg14176930	0.0106331	0.0650706	0.678706	0.168318
cg13176022	0.028873	0.0650927	0.678706	0.168318
cg13587056	0.00743837	0.0651686	0.678706	0.168318
cg02106072	-0.0202324	0.0653789	0.678706	0.168318
cg05992347	-0.0101729	0.0655057	0.678706	0.168318
cg21176603	-0.00479653	0.0655726	0.678706	0.168318
cg25801113	-0.0144424	0.0656594	0.678706	0.168318
cg16303048	0.0358818	0.065664	0.678706	0.168318
cg23779421	0.0108948	0.0656999	0.678706	0.168318
cg18960294	-0.0252082	0.0657599	0.678706	0.168318
cg00146240	-0.0409785	0.0657771	0.678706	0.168318
cg17506050	0.00620318	0.0657816	0.678706	0.168318
cg27072561	-0.0129809	0.0658463	0.678706	0.168318
cg22785972	0.0103431	0.0658811	0.678706	0.168318
cg22022881	0.0211756	0.066094	0.678706	0.168318
cg23644934	0.0216363	0.0661067	0.678706	0.168318
cg20354859	-0.00579668	0.0663093	0.678706	0.168318
cg05456652	0.0184284	0.0663969	0.678706	0.168318
cg19416590	0.00886426	0.0664835	0.678706	0.168318
cg12597614	-0.00864285	0.0665323	0.678706	0.168318
cg07075347	-0.0226471	0.0665389	0.678706	0.168318
cg07216619	-0.0362417	0.0666343	0.678706	0.168318
cg20514061	-0.0382797	0.0667418	0.678706	0.168318
cg19075194	0.00469807	0.066771	0.678706	0.168318
cg10994247	-0.0186093	0.0668217	0.678706	0.168318
cg21330926	0.0178293	0.0668466	0.678706	0.168318
cg25951256	0.0214452	0.0669171	0.678706	0.168318
cg08098598	-0.00766187	0.0669306	0.678706	0.168318
cg09984518	0.00180086	0.0669994	0.678706	0.168318
cg14119527	-0.00638624	0.0670309	0.678706	0.168318
cg00459509	-0.025934	0.0670379	0.678706	0.168318
cg09139923	0.0207176	0.067194	0.678706	0.168318
cg14901671	0.00490915	0.0672463	0.678706	0.168318
cg09095645	0.00635439	0.067404	0.678706	0.168318
cg21144340	0.00363251	0.0675193	0.678706	0.168318
cg10687087	-0.0159037	0.0675629	0.678706	0.168318
cg27423959	-0.0268872	0.0675778	0.678706	0.168318
cg01081720	-0.0211743	0.0675974	0.678706	0.168318
cg11768167	0.0125072	0.0676426	0.678706	0.168318
cg08219700	0.0265806	0.0676746	0.678706	0.168318
cg23907260	-0.0229676	0.0676767	0.678706	0.168318
cg03693197	0.00787469	0.0677731	0.678706	0.168318
cg14227996	0.00404426	0.0679735	0.678706	0.168318
cg02382073	0.00187517	0.0680339	0.678706	0.168318
cg17268992	-0.0209868	0.068161	0.678706	0.168318
cg02622647	0.0483503	0.0682308	0.678706	0.168318
cg00035636	-0.0256614	0.0683864	0.678706	0.168318
cg24761863	0.0167209	0.0684545	0.678706	0.168318
cg11872966	0.0269079	0.0685884	0.678706	0.168318
cg08075024	-0.00571397	0.0687663	0.678706	0.168318
cg12033483	0.0156382	0.068794	0.678706	0.168318
cg21724239	0.028653	0.0688877	0.678706	0.168318
cg03019812	0.023705	0.0689751	0.678706	0.168318
cg04523291	-0.00996945	0.0691193	0.678706	0.168318
cg10886293	0.00716645	0.0692687	0.678706	0.168318
cg10309386	-0.0340293	0.0692714	0.678706	0.168318
cg04742556	0.0143689	0.0695115	0.678706	0.168318
cg25705492	0.0394438	0.0695316	0.678706	0.168318
cg05789980	-0.0160463	0.0696323	0.678706	0.168318
cg13699009	-0.0150948	0.0700257	0.678706	0.168318
cg05555050	-0.0269234	0.0701586	0.678706	0.168318
cg16354522	-0.00875713	0.0702571	0.678706	0.168318
cg27124742	0.0118461	0.0703083	0.678706	0.168318
cg22841866	-0.00832151	0.0703138	0.678706	0.168318
cg05463589	-0.0209916	0.07035	0.678706	0.168318
cg21361971	0.00997988	0.0704178	0.678706	0.168318
cg18452672	-0.0176173	0.0704339	0.678706	0.168318
cg01326421	-0.0369809	0.0704417	0.678706	0.168318
cg10306192	-0.0432885	0.0704476	0.678706	0.168318
cg25516822	0.00739783	0.0705219	0.678706	0.168318
cg03735888	-0.00148855	0.0705328	0.678706	0.168318
cg13768055	-0.0293711	0.070536	0.678706	0.168318
cg25268642	0.0080118	0.070703	0.678706	0.168318
cg21756326	0.00537216	0.0707205	0.678706	0.168318
cg07811386	-0.0222274	0.0707422	0.678706	0.168318
cg13252613	0.0504478	0.0710926	0.678706	0.168318
cg17660627	-0.0203316	0.0707889	0.678706	0.168318
cg12311600	0.00185335	0.070796	0.678706	0.168318
cg11747817	-0.0163782	0.0708368	0.678706	0.168318
cg07240846	-0.0420363	0.0711068	0.678706	0.168318
cg02295369	-0.0307562	0.0711112	0.678706	0.168318
cg22750044	-0.0233625	0.0711484	0.678706	0.168318
cg27422857	0.0173832	0.0713053	0.678706	0.168318
cg05749792	0.010688	0.0714232	0.678706	0.168318
cg05085169	-0.0123972	0.0715955	0.678706	0.168318
cg21135948	0.00608114	0.071647	0.678706	0.168318
cg04023829	0.00773825	0.0716847	0.678706	0.168318
cg26738106	0.0262871	0.0717419	0.678706	0.168318
cg07975691	0.0089044	0.0717742	0.678706	0.168318
cg01138740	0.00879252	0.0717852	0.678706	0.168318
cg14876573	0.00911464	0.0720081	0.678706	0.168318
cg26010110	-0.0300083	0.0721595	0.678706	0.168318
cg01786048	-0.0206057	0.0721623	0.678706	0.168318
cg21628619	-0.00592224	0.0722348	0.678706	0.168318
cg04831495	0.00668717	0.0722772	0.678706	0.168318
cg10401541	0.013975	0.0722854	0.678706	0.168318
cg22034735	0.0211014	0.072301	0.678706	0.168318
cg14964771	0.0067327	0.0724202	0.678706	0.168318
cg16464924	0.0544308	0.0724289	0.678706	0.168318
cg03669143	-0.00765515	0.0724894	0.678706	0.168318
cg22955899	0.0440442	0.0725066	0.678706	0.168318
cg26119008	-0.00177449	0.072547	0.678706	0.168318
cg06624712	0.0114173	0.0726301	0.678706	0.168318
cg21146221	0.00227979	0.0726508	0.678706	0.168318
cg12756893	-0.00401173	0.0727272	0.678706	0.168318
cg24908058	0.0101404	0.0728274	0.678706	0.168318
cg05481879	-0.0191679	0.0728924	0.678706	0.168318
cg05873111	0.00508616	0.0729365	0.678706	0.168318
cg02305687	0.0160145	0.0729518	0.678706	0.168318
cg01783736	0.0336727	0.0730796	0.678706	0.168318
cg16750946	0.00561275	0.0730916	0.678706	0.168318
cg12077433	-0.034856	0.0731284	0.678706	0.168318
cg17920646	0.0408903	0.0731303	0.678706	0.168318
cg14247180	-0.00514929	0.0731699	0.678706	0.168318
cg26481402	0.0088182	0.0735779	0.678706	0.168318
cg26072327	0.0045485	0.0736949	0.678706	0.168318
cg24867279	0.0225601	0.0737617	0.678706	0.168318
cg15993521	-0.00390717	0.0737769	0.678706	0.168318
cg02556954	0.0100711	0.0737782	0.678706	0.168318
cg10482512	-0.0410512	0.0739198	0.678706	0.168318
cg17560693	0.0169661	0.0739479	0.678706	0.168318
cg25393495	0.00767188	0.0739938	0.678706	0.168318
cg23296922	-0.00381534	0.0743159	0.678706	0.168318
cg04277193	0.0121265	0.0743569	0.678706	0.168318
cg16160720	0.0017121	0.0744788	0.678706	0.168318
cg21551271	0.0147543	0.0745251	0.678706	0.168318
cg05544622	0.0437116	0.0745763	0.678706	0.168318
cg01295646	0.0258215	0.074657	0.678706	0.168318
cg03710840	0.00447262	0.0747804	0.678706	0.168318
cg07428182	-0.034644	0.0747828	0.678706	0.168318
cg23208903	-0.0245595	0.0748067	0.678706	0.168318
cg04173211	-0.0260088	0.0749361	0.678706	0.168318
cg07735885	0.00497578	0.0750287	0.678706	0.168318
cg15376401	0.00824562	0.0751974	0.678706	0.168318
cg07547549	0.0115446	0.0752108	0.678706	0.168318
cg16598513	0.00920278	0.0752353	0.678706	0.168318
cg10194829	-0.0102145	0.0753335	0.678706	0.168318
cg18150280	-0.00764727	0.0754346	0.678706	0.168318
cg13582692	-0.0185409	0.0755192	0.678706	0.168318
cg13147090	-0.0121176	0.0755552	0.678706	0.168318
cg26618618	-0.00610533	0.0757378	0.678706	0.168318
cg27450744	-0.0320114	0.0758501	0.678706	0.168318
cg06759085	0.00756956	0.0758944	0.678706	0.168318
cg10082114	-0.0361032	0.0761274	0.678706	0.168318
cg09756125	-0.0295867	0.0762858	0.678706	0.168318
cg23657834	0.00567192	0.0762957	0.678706	0.168318
cg09166085	-0.0128437	0.0762996	0.678706	0.168318
cg06379361	0.0225222	0.0764286	0.678706	0.168318
cg01364907	0.0129288	0.0765765	0.678706	0.168318
cg16106427	-0.0269338	0.0767437	0.678706	0.168318
cg24451872	-0.0096014	0.0768064	0.678706	0.168318
cg07681653	-0.0209378	0.0768209	0.678706	0.168318
cg16169950	-0.00401201	0.0768928	0.678706	0.168318
cg05996238	0.010799	0.0770743	0.678706	0.168318
cg03044250	0.0098297	0.0770914	0.678706	0.168318
cg03560850	0.00195929	0.0771258	0.678706	0.168318
cg14372935	0.0245189	0.0773452	0.678706	0.168318
cg10018458	-0.023012	0.0773891	0.678706	0.168318
cg06217323	0.0140051	0.0774661	0.678706	0.168318
cg16347361	-0.0070601	0.0775414	0.678706	0.168318
cg26785712	0.00341887	0.0775989	0.678706	0.168318
cg17084763	-0.027732	0.0778594	0.678706	0.168318
cg01338296	-0.0257662	0.0780348	0.678706	0.168318
cg10646080	-0.0194122	0.0781762	0.678706	0.168318
cg08051310	0.00325498	0.0782745	0.678706	0.168318
cg18229466	-0.00653	0.0785629	0.678706	0.168318
cg04469105	0.00218145	0.0787325	0.678706	0.168318
cg01230320	0.0256163	0.0786475	0.678706	0.168318
cg02839557	-0.0405662	0.0787284	0.678706	0.168318
cg01212429	-0.0205159	0.0787497	0.678706	0.168318
cg16874583	-0.0162922	0.0787679	0.678706	0.168318
cg06623468	-0.0217055	0.0788152	0.678706	0.168318
cg20485191	0.00562962	0.0788251	0.678706	0.168318
cg08501265	0.0103187	0.0788692	0.678706	0.168318
cg17716961	-0.00246172	0.0788755	0.678706	0.168318
cg24258881	0.0162276	0.0788807	0.678706	0.168318
cg19881386	-0.0188417	0.0789155	0.678706	0.168318
cg02577797	0.0268566	0.0789807	0.678706	0.168318
cg08547343	-0.00291995	0.0789281	0.678706	0.168318
cg15360451	0.0437739	0.0789535	0.678706	0.168318
cg19500599	0.0131881	0.0790077	0.678706	0.168318
cg17334646	0.0136309	0.079399	0.678706	0.168318
cg23856299	-0.00621388	0.07941	0.678706	0.168318
cg16372751	0.00766681	0.0794318	0.678706	0.168318
cg26950514	0.0144561	0.0794846	0.678706	0.168318
cg19438514	-0.0100509	0.0796411	0.678706	0.168318
cg05887027	-0.00616248	0.0796535	0.678706	0.168318
cg24761827	-0.00873956	0.0797007	0.678706	0.168318
cg18128914	-0.0221176	0.0797293	0.678706	0.168318
cg21634283	-0.03693	0.0797724	0.678706	0.168318
cg07580975	-0.00897119	0.0797762	0.678706	0.168318
cg05193067	0.0232548	0.0799051	0.678706	0.168318
cg06201763	0.0187322	0.0799375	0.678706	0.168318
cg26516287	0.00622197	0.0801923	0.678706	0.168318
cg24313473	0.00855112	0.080194	0.678706	0.168318
cg02275930	0.00626122	0.0804774	0.678706	0.168318
cg11736155	-0.00501534	0.0805415	0.678706	0.168318
cg09978860	-0.0246513	0.0805488	0.678706	0.168318
cg15606473	-0.0233313	0.0805525	0.678706	0.168318
cg26560341	-0.00215232	0.0806467	0.678706	0.168318
cg17418579	0.00504274	0.0807067	0.678706	0.168318
cg24826745	-0.0284272	0.0807084	0.678706	0.168318
cg10092770	0.00915228	0.0808423	0.678706	0.168318
cg00614938	0.0156172	0.080907	0.678706	0.168318
cg20169779	-0.00709132	0.0809762	0.678706	0.168318
cg20350671	-0.0300287	0.0809793	0.678706	0.168318
cg24699914	-0.0314223	0.0811027	0.678706	0.168318
cg01488378	-0.0303999	0.0811136	0.678706	0.168318
cg17324941	0.020225	0.0811335	0.678706	0.168318
cg22507154	0.0177816	0.0812006	0.678706	0.168318
cg02655711	-0.0108243	0.081214	0.678706	0.168318
cg18817485	-0.0235707	0.0812994	0.678706	0.168318
cg13506547	0.00838572	0.0814097	0.678706	0.168318
cg25954512	-0.00597813	0.0816183	0.678706	0.168318
cg15611600	0.0176115	0.081677	0.678706	0.168318
cg02990147	0.0184037	0.0819119	0.678706	0.168318
cg02581653	-0.0177071	0.0820418	0.678706	0.168318
cg16016766	0.0031013	0.0821238	0.678706	0.168318
cg02842889	0.0508045	0.082852	0.678706	0.168318
cg07366196	0.00216855	0.0822141	0.678706	0.168318
cg08679971	-0.0156416	0.0823258	0.678706	0.168318
cg10764750	0.0205868	0.082328	0.678706	0.168318
cg14351440	-0.0384978	0.082352	0.678706	0.168318
cg07063559	-0.0113387	0.0825418	0.678706	0.168318
cg24183173	0.0261807	0.0826768	0.678706	0.168318
cg26665480	-0.00250091	0.0827888	0.678706	0.168318
cg10816378	0.00726638	0.0829467	0.678706	0.168318
cg20823859	0.0438958	0.0830687	0.678706	0.168318
cg12889449	-0.028863	0.0831696	0.678706	0.168318
cg20300784	-0.0404217	0.0831952	0.678706	0.168318
cg06490260	0.00827213	0.0832275	0.678706	0.168318
cg13015245	-0.0117624	0.0833534	0.678706	0.168318
cg09833174	0.00933529	0.0833548	0.678706	0.168318
cg10814153	-0.0104989	0.0833835	0.678706	0.168318
cg04669574	0.00292044	0.0834082	0.678706	0.168318
cg19389973	-0.0382003	0.0834197	0.678706	0.168318
cg01943931	-0.0336607	0.0834287	0.678706	0.168318
cg21398507	-0.031721	0.0834306	0.678706	0.168318
cg05449108	0.0164149	0.0835222	0.678706	0.168318
cg27578568	0.0442373	0.083617	0.678706	0.168318
cg08690412	0.0073137	0.083616	0.678706	0.168318
cg25332918	0.0158637	0.0836726	0.678706	0.168318
cg17933807	-0.015677	0.0836989	0.678706	0.168318
cg01821429	-0.0106209	0.0837113	0.678706	0.168318
cg03456771	-0.0166673	0.0837528	0.678706	0.168318
cg04392293	-0.0118924	0.0837697	0.678706	0.168318
cg05924543	0.00999957	0.0838481	0.678706	0.168318
cg11291200	0.0218391	0.0838584	0.678706	0.168318
cg14698238	-0.0284193	0.0840644	0.678706	0.168318
cg24617313	-0.0223365	0.0841909	0.678706	0.168318
cg10084932	0.00869152	0.0842957	0.678706	0.168318
cg26810336	-0.0356458	0.0842958	0.678706	0.168318
cg20353489	0.0155232	0.0843662	0.678706	0.168318
cg24748294	0.0115086	0.0843872	0.678706	0.168318
cg09075558	-0.0114737	0.0844659	0.678706	0.168318
cg25525476	-0.0226978	0.0844772	0.678706	0.168318
cg24395855	-0.0267193	0.084606	0.678706	0.168318
cg10243266	0.00742658	0.084609	0.678706	0.168318
cg16474696	-0.0339346	0.08474	0.678706	0.168318
cg17874485	0.00584917	0.084751	0.678706	0.168318
cg25479535	-0.00640046	0.0847871	0.678706	0.168318
cg25373794	0.00991122	0.0848247	0.678706	0.168318
cg14062261	-0.0162911	0.0848633	0.678706	0.168318
cg11594622	-0.00859857	0.085057	0.678706	0.168318
cg00763315	0.0133968	0.085126	0.678706	0.168318
cg13510429	-0.0107781	0.0851637	0.678706	0.168318
cg15697201	-0.0200533	0.0851642	0.678706	0.168318
cg06282964	0.0163641	0.085372	0.678706	0.168318
cg09050820	0.0212456	0.0854012	0.678706	0.168318
cg23472400	-0.0081947	0.0855322	0.678706	0.168318
cg12449211	0.00332358	0.0855482	0.678706	0.168318
cg12021535	0.0100959	0.0855932	0.678706	0.168318
cg02969243	-0.0186865	0.0856165	0.678706	0.168318
cg02839544	0.00319095	0.0856376	0.678706	0.168318
cg19159759	-0.0111027	0.0856858	0.678706	0.168318
cg00329052	-0.0130458	0.0857173	0.678706	0.168318
cg18106434	0.00794991	0.0857263	0.678706	0.168318
cg12983165	-0.0162131	0.0857832	0.678706	0.168318
cg21389621	-0.029396	0.0858052	0.678706	0.168318
cg03513762	0.00391708	0.0858901	0.678706	0.168318
cg26603264	-0.00543525	0.0860887	0.678706	0.168318
cg00008932	0.013806	0.0861246	0.678706	0.168318
cg24630097	-0.00833613	0.0861324	0.678706	0.168318
cg02613370	-0.0119005	0.0861888	0.678706	0.168318
cg03329597	-0.0455544	0.0862022	0.678706	0.168318
cg18685879	-0.011455	0.0862449	0.678706	0.168318
cg25602651	0.0132906	0.0862468	0.678706	0.168318
cg14174526	-0.00682826	0.0864188	0.678706	0.168318
cg25588559	-0.00486465	0.0864205	0.678706	0.168318
cg06462431	-0.0232234	0.0865552	0.678706	0.168318
cg13040666	0.00696211	0.086579	0.678706	0.168318
cg04418355	-0.0145927	0.0866603	0.678706	0.168318
cg11829626	0.00154912	0.0867598	0.678706	0.168318
cg24038764	-0.0228066	0.0867727	0.678706	0.168318
cg14369777	-0.0342258	0.0867729	0.678706	0.168318
cg21937395	0.0177567	0.0867931	0.678706	0.168318
cg05190630	0.01165	0.0868339	0.678706	0.168318
cg03373519	0.0168815	0.0868472	0.678706	0.168318
cg14942863	-0.013305	0.0869474	0.678706	0.168318
cg00631877	-0.0470202	0.0869551	0.678706	0.168318
cg04885885	-0.0267042	0.0870319	0.678706	0.168318
cg22304519	0.0420489	0.0871098	0.678706	0.168318
cg00063477	0.0385711	0.0874052	0.678706	0.168318
cg11008123	-0.050257	0.0871978	0.678706	0.168318
cg13645113	-0.0218846	0.0872158	0.678706	0.168318
cg17974398	0.00329777	0.0873581	0.678706	0.168318
cg17910679	0.00296751	0.0874457	0.678706	0.168318
cg18746357	0.0102031	0.0874926	0.678706	0.168318
cg24658899	-0.0248502	0.0875015	0.678706	0.168318
cg23785612	0.0104585	0.0875322	0.678706	0.168318
cg19937098	0.0147748	0.0876553	0.678706	0.168318
cg00243527	-0.0373089	0.0877162	0.678706	0.168318
cg08634339	-0.0188715	0.0877775	0.678706	0.168318
cg22947402	0.0136413	0.0880229	0.678706	0.168318
cg09407693	-0.0148516	0.0881018	0.678706	0.168318
cg02284900	-0.00500608	0.0882083	0.678706	0.168318
cg04362853	-0.0119852	0.0882799	0.678706	0.168318
cg12063490	-0.0107735	0.0882892	0.678706	0.168318
cg22213614	-0.0110892	0.0883769	0.678706	0.168318
cg10317314	-0.0308133	0.0883913	0.678706	0.168318
cg19643314	0.00763309	0.0884588	0.678706	0.168318
cg13478757	-0.0196149	0.0884769	0.678706	0.168318
cg12937141	0.0100354	0.0884964	0.678706	0.168318
cg27161395	-0.0229623	0.0885657	0.678706	0.168318
cg01372422	0.0149675	0.0886152	0.678706	0.168318
cg20034712	0.012337	0.0886675	0.678706	0.168318
cg14880205	0.0154091	0.0886942	0.678706	0.168318
cg06012992	0.015678	0.0887027	0.678706	0.168318
cg02612927	-0.00585841	0.0887087	0.678706	0.168318
cg20497334	-0.0256218	0.0888605	0.678706	0.168318
cg13738661	-0.00395526	0.0889269	0.678706	0.168318
cg20602417	0.000693062	0.0890635	0.678706	0.168318
cg01753815	0.00388975	0.0891798	0.678706	0.168318
cg20548100	-0.00540941	0.0893672	0.678706	0.168318
cg04125223	-0.00814264	0.0893938	0.678706	0.168318
cg00488364	0.0150459	0.0895498	0.678706	0.168318
cg26699341	0.0139429	0.0895954	0.678706	0.168318
cg07389699	0.0390898	0.0897259	0.678706	0.168318
cg02232922	-0.0155457	0.0897618	0.678706	0.168318
cg01733217	0.00437176	0.089785	0.678706	0.168318
cg05779406	0.0238108	0.0898635	0.678706	0.168318
cg26898531	-0.00639827	0.0898724	0.678706	0.168318
cg00598125	-0.031465	0.0898861	0.678706	0.168318
cg07352416	0.0150607	0.0899459	0.678706	0.168318
cg15708219	-0.00980585	0.090033	0.678706	0.168318
cg18496053	-0.0221851	0.0900423	0.678706	0.168318
cg02772880	-0.0365073	0.0902297	0.678706	0.168318
cg13021417	-0.0060066	0.0902754	0.678706	0.168318
cg19533231	-0.00334095	0.0902922	0.678706	0.168318
cg25436684	0.0019364	0.0903272	0.678706	0.168318
cg03102494	-0.0219828	0.0904388	0.678706	0.168318
cg24762501	0.0118253	0.0905413	0.678706	0.168318
cg20965743	-0.0156181	0.0905415	0.678706	0.168318
cg11153808	0.0100492	0.0906926	0.678706	0.168318
cg06499415	0.0125331	0.0907075	0.678706	0.168318
cg01737010	-0.0222966	0.0907489	0.678706	0.168318
cg05512620	-0.00692585	0.0907499	0.678706	0.168318
cg25120325	-0.0189355	0.0907833	0.678706	0.168318
cg12163508	0.0177868	0.0909019	0.678706	0.168318
cg27083627	-0.0305154	0.0910444	0.678706	0.168318
cg23186825	0.0136626	0.0911198	0.678706	0.168318
cg24256637	0.00684581	0.0911625	0.678706	0.168318
cg08885197	0.00451294	0.091191	0.678706	0.168318
cg22791936	0.00167243	0.0912178	0.678706	0.168318
cg09438085	0.0165767	0.0912359	0.678706	0.168318
cg14742615	0.049843	0.0915758	0.678706	0.168318
cg06432309	0.0187082	0.0916503	0.678706	0.168318
cg09956485	-0.00343999	0.0916638	0.678706	0.168318
cg02540297	-0.00462449	0.0916873	0.678706	0.168318
cg23989579	0.00794449	0.0917653	0.678706	0.168318
cg24136292	-0.0372353	0.0918831	0.678706	0.168318
cg20864678	0.0222554	0.092269	0.678706	0.168318
cg17612569	0.00602705	0.0921275	0.678706	0.168318
cg10197305	-0.0201451	0.09241	0.678706	0.168318
cg23092040	0.0114304	0.0925445	0.678706	0.168318
cg10978526	-0.0320541	0.0927167	0.678706	0.168318
cg26700447	-0.0150502	0.0929338	0.678706	0.168318
cg27306777	0.0102887	0.0929664	0.678706	0.168318
cg19512961	-0.00576801	0.093122	0.678706	0.168318
cg07249209	-0.00740143	0.0932007	0.678706	0.168318
cg23143502	-0.00493792	0.0932467	0.678706	0.168318
cg02330371	0.00730107	0.0932754	0.678706	0.168318
cg23482132	-0.00968186	0.0934216	0.678706	0.168318
cg13453520	0.00638015	0.093433	0.678706	0.168318
cg08739478	0.037468	0.0940534	0.678706	0.168318
cg14661431	-0.0147628	0.0935063	0.678706	0.168318
cg15299258	-0.0198556	0.0935573	0.678706	0.168318
cg11825821	-0.0131475	0.0935891	0.678706	0.168318
cg14904688	0.00659322	0.0936198	0.678706	0.168318
cg25569462	0.0335252	0.093626	0.678706	0.168318
cg11595155	0.00410118	0.0937334	0.678706	0.168318
cg08729658	-0.0227253	0.093993	0.678706	0.168318
cg19995126	-0.0238772	0.0940227	0.678706	0.168318
cg08638354	-0.0306859	0.0940746	0.678706	0.168318
cg14523405	-0.00981597	0.0940861	0.678706	0.168318
cg23628563	-0.0125697	0.094118	0.678706	0.168318
cg20361427	-0.0112781	0.0941363	0.678706	0.168318
cg14248084	0.0486611	0.0941544	0.678706	0.168318
cg17797229	0.0189672	0.0943113	0.678706	0.168318
cg25341738	-0.0243625	0.094327	0.678706	0.168318
cg22736354	0.00657401	0.0943904	0.678706	0.168318
cg24707688	-0.0198886	0.094427	0.678706	0.168318
cg25587058	-0.0251306	0.0946372	0.678706	0.168318
cg08242338	0.0370374	0.0948655	0.678706	0.168318
cg24838063	0.0169462	0.094759	0.678706	0.168318
cg02117996	-0.0294224	0.0948337	0.678706	0.168318
cg14598338	-0.0136729	0.0948618	0.678706	0.168318
cg22706458	-0.0158864	0.0948633	0.678706	0.168318
cg25846190	-0.0448336	0.0948679	0.678706	0.168318
cg11084334	0.00813185	0.0949181	0.678706	0.168318
cg04257751	0.0017783	0.0950066	0.678706	0.168318
cg05621349	-0.032525	0.0953096	0.678706	0.168318
cg21543270	-0.0253913	0.095412	0.678706	0.168318
cg20652464	-0.00495034	0.0954298	0.678706	0.168318
cg01989224	0.0125218	0.0954697	0.678706	0.168318
cg06084312	0.00426265	0.0955634	0.678706	0.168318
cg24996985	-0.0135293	0.095674	0.678706	0.168318
cg22331349	0.00969084	0.0956908	0.678706	0.168318
cg06813297	0.0328242	0.0957029	0.678706	0.168318
cg02634141	0.0168052	0.0957053	0.678706	0.168318
cg00475456	0.00497976	0.0957965	0.678706	0.168318
cg11024449	-0.0286785	0.0958478	0.678706	0.168318
cg17956819	-0.00591761	0.0959059	0.678706	0.168318
cg24877093	-0.0149924	0.0959775	0.678706	0.168318
cg02956194	0.04174	0.0960104	0.678706	0.168318
cg05598727	-0.0183325	0.096021	0.678706	0.168318
cg07422795	0.0187447	0.0961078	0.678706	0.168318
cg20637307	0.00427671	0.0961245	0.678706	0.168318
cg27261050	0.012821	0.0961673	0.678706	0.168318
cg05865243	0.0336439	0.0961674	0.678706	0.168318
cg15708909	0.0201084	0.0962201	0.678706	0.168318
cg09546548	-0.0187273	0.0964341	0.678706	0.168318
cg08464958	-0.0111608	0.0965891	0.678706	0.168318
cg14756480	-0.00757564	0.0967692	0.678706	0.168318
cg16108684	-0.0277743	0.0967814	0.678706	0.168318
cg24034629	0.00105015	0.0968354	0.678706	0.168318
cg17390497	0.0112168	0.0968433	0.678706	0.168318
cg08836298	-0.0260085	0.0968695	0.678706	0.168318
cg21167402	-0.0216032	0.0969676	0.678706	0.168318
cg04101819	0.0169735	0.0970189	0.678706	0.168318
cg03894002	-0.0243447	0.0970713	0.678706	0.168318
cg18530240	-0.0357598	0.0971245	0.678706	0.168318
cg09961663	-0.00562695	0.0971577	0.678706	0.168318
cg05731713	-0.00188974	0.0972122	0.678706	0.168318
cg02590409	-0.012212	0.0972736	0.678706	0.168318
cg13391079	-0.0101623	0.0972891	0.678706	0.168318
cg03515816	0.0283464	0.0973147	0.678706	0.168318
cg15028160	0.0222934	0.0973204	0.678706	0.168318
cg22276800	0.0402293	0.0973342	0.678706	0.168318
cg03796003	-0.0428511	0.0974146	0.678706	0.168318
cg27623334	0.0117981	0.097444	0.678706	0.168318
cg26287822	-0.0417729	0.0976143	0.678706	0.168318
cg11594892	0.00170999	0.0976669	0.678706	0.168318
cg17718321	0.00430244	0.0976927	0.678706	0.168318
cg03384979	0.00964152	0.0978707	0.678706	0.168318
cg04416905	-0.00175404	0.0978766	0.678706	0.168318
cg22223709	0.0161319	0.097924	0.678706	0.168318
cg19693446	-0.00698255	0.0979728	0.678706	0.168318
cg16505953	-0.0042711	0.0980616	0.678706	0.168318
cg09796376	0.00887347	0.0981327	0.678706	0.168318
cg03054255	-0.0157753	0.0982646	0.678706	0.168318
cg24920358	0.014081	0.0982924	0.678706	0.168318
cg03359666	0.0353751	0.0983228	0.678706	0.168318
cg04222842	-0.00854916	0.0983667	0.678706	0.168318
cg04094508	-0.00462976	0.0985651	0.678706	0.168318
cg22823800	0.00433569	0.0986831	0.678706	0.168318
cg22332266	0.0115757	0.0987155	0.678706	0.168318
cg01481978	0.0120541	0.0987716	0.678706	0.168318
cg23406436	0.00834833	0.0988183	0.678706	0.168318
cg21907794	0.0110297	0.0988214	0.678706	0.168318
cg03659012	-0.0212409	0.0988519	0.678706	0.168318
cg11825002	0.0124626	0.0989019	0.678706	0.168318
cg25067162	0.0170523	0.0989503	0.678706	0.168318
cg12161132	0.00384655	0.0990293	0.678706	0.168318
cg19392551	0.0125327	0.0990618	0.678706	0.168318
cg02806645	0.0135546	0.099079	0.678706	0.168318
cg08633881	-0.00300641	0.0991524	0.678706	0.168318
cg18230356	0.00753416	0.0992247	0.678706	0.168318
cg27260738	0.00667071	0.0994682	0.678706	0.168318
cg01722963	-0.00868573	0.0995124	0.678706	0.168318
cg00098732	0.0138959	0.0996251	0.678706	0.168318
cg14222964	0.0211158	0.0997492	0.678706	0.168318
cg11769406	0.00197585	0.0998253	0.678706	0.168318
cg05867448	-0.0199888	0.099876	0.678706	0.168318
cg06708683	-0.00829952	0.0999195	0.678706	0.168318
cg03191359	-0.0344996	0.0999349	0.678706	0.168318
cg00739582	0.00925807	0.100028	0.678706	0.168318
cg05846633	-0.0136336	0.100048	0.678706	0.168318
cg07883662	0.0219703	0.100376	0.678706	0.168318
cg22961815	-0.00583384	0.10048	0.678706	0.168318
cg17219203	0.0142124	0.100582	0.678706	0.168318
cg00124902	0.0295783	0.100676	0.678706	0.168318
cg11702896	-0.0145617	0.100676	0.678706	0.168318
cg10275056	0.0163483	0.100705	0.678706	0.168318
cg11193681	-0.0233218	0.100735	0.678706	0.168318
cg24441899	0.0197008	0.100787	0.678706	0.168318
cg01318188	-0.0360887	0.100935	0.678706	0.168318
cg00962799	0.00610245	0.100973	0.678706	0.168318
cg11062466	0.031937	0.100982	0.678706	0.168318
cg03188390	0.014855	0.101067	0.678706	0.168318
cg14621900	-0.0283242	0.101192	0.678706	0.168318
cg04077363	-0.0219096	0.101398	0.678706	0.168318
cg14596593	-0.00824927	0.101557	0.678706	0.168318
cg06074448	-0.00539893	0.101645	0.678706	0.168318
cg16337138	-0.0167064	0.101696	0.678706	0.168318
cg21176398	-0.0125628	0.101732	0.678706	0.168318
cg19247520	0.00727449	0.101888	0.678706	0.168318
cg13278241	0.00304345	0.10191	0.678706	0.168318
cg24536782	0.0294522	0.101938	0.678706	0.168318
cg09281805	-0.0391172	0.101942	0.678706	0.168318
cg23219332	0.0192735	0.101957	0.678706	0.168318
cg05446138	0.0144866	0.102143	0.678706	0.168318
cg10142252	-0.0143397	0.1022	0.678706	0.168318
cg10459672	0.00755342	0.102206	0.678706	0.168318
cg11301795	-0.00699359	0.102214	0.678706	0.168318
cg17771569	0.0124156	0.102219	0.678706	0.168318
cg18480129	-0.0228085	0.102262	0.678706	0.168318
cg25988570	0.00826312	0.102308	0.678706	0.168318
cg26320000	-0.00676448	0.102337	0.678706	0.168318
cg06769752	-0.0286143	0.10251	0.678706	0.168318
cg27388297	0.0057895	0.102617	0.678706	0.168318
cg18454990	0.0039019	0.102629	0.678706	0.168318
cg20401549	0.0186038	0.102817	0.678706	0.168318
cg09898573	0.0363025	0.102712	0.678706	0.168318
cg19263469	0.00970458	0.102857	0.678706	0.168318
cg11863130	-0.0293118	0.10301	0.678706	0.168318
cg15661473	0.00799652	0.103012	0.678706	0.168318
cg23681110	-0.00610096	0.103105	0.678706	0.168318
cg12608247	0.00869165	0.103206	0.678706	0.168318
cg02021789	0.0096435	0.103223	0.678706	0.168318
cg01807688	0.00928331	0.103296	0.678706	0.168318
cg15655495	0.00800322	0.103315	0.678706	0.168318
cg07460842	0.018996	0.103495	0.678706	0.168318
cg02873541	-0.00664673	0.103559	0.678706	0.168318
cg07652786	0.0100207	0.10356	0.678706	0.168318
cg06335143	0.00734467	0.10365	0.678706	0.168318
cg05499111	0.020462	0.103686	0.678706	0.168318
cg06720669	-0.0219221	0.103734	0.678706	0.168318
cg02155675	0.00998446	0.104019	0.678706	0.168318
cg25771854	-0.030032	0.104047	0.678706	0.168318
cg26918720	-0.0239805	0.104077	0.678706	0.168318
cg10009003	-0.0213367	0.104123	0.678706	0.168318
cg02401941	0.0107737	0.104165	0.678706	0.168318
cg22343001	-0.026276	0.104221	0.678706	0.168318
cg16906555	0.0234565	0.104246	0.678706	0.168318
cg19033444	-0.0139906	0.104253	0.678706	0.168318
cg20485607	-0.0327907	0.10428	0.678706	0.168318
cg05947181	-0.0306964	0.104285	0.678706	0.168318
cg25828221	-0.0198868	0.104338	0.678706	0.168318
cg11194698	-0.0103651	0.104344	0.678706	0.168318
cg15429127	0.047035	0.10509	0.678706	0.168318
cg20878850	-0.0168507	0.104498	0.678706	0.168318
cg06574716	0.0123919	0.104508	0.678706	0.168318
cg04370829	-0.0190356	0.104529	0.678706	0.168318
cg09048955	0.0034045	0.104674	0.678706	0.168318
cg03594311	0.00667034	0.104759	0.678706	0.168318
cg26445985	-0.0263399	0.104796	0.678706	0.168318
cg02374984	0.011034	0.105042	0.678706	0.168318
cg20033444	-0.0327852	0.105188	0.678706	0.168318
cg22488278	0.00449643	0.105372	0.678706	0.168318
cg14494781	0.0266547	0.105433	0.678706	0.168318
cg14533133	-0.0174179	0.105472	0.678706	0.168318
cg00818649	-0.0223802	0.105493	0.678706	0.168318
cg13012525	-0.0167698	0.105626	0.678706	0.168318
cg22946377	0.0169041	0.105728	0.678706	0.168318
cg00390049	-0.023169	0.105762	0.678706	0.168318
cg10564356	-0.00103573	0.105764	0.678706	0.168318
cg11817993	0.00804204	0.105782	0.678706	0.168318
cg26335568	-0.030925	0.10595	0.678706	0.168318
cg03996447	-0.0233591	0.105986	0.678706	0.168318
cg09890246	0.00422091	0.106129	0.678706	0.168318
cg03329408	0.00177814	0.106345	0.678706	0.168318
cg23943944	-0.0354489	0.106354	0.678706	0.168318
cg15442610	0.00193709	0.106479	0.678706	0.168318
cg16811756	0.0120451	0.106511	0.678706	0.168318
cg20981403	-0.0122194	0.10652	0.678706	0.168318
cg10137837	-0.00739042	0.106534	0.678706	0.168318
cg16810342	-0.0247321	0.106658	0.678706	0.168318
cg00162191	-0.00666498	0.10674	0.678706	0.168318
cg25514427	-0.039128	0.106826	0.678706	0.168318
cg03309967	0.00795635	0.106836	0.678706	0.168318
cg05705114	0.0120459	0.106848	0.678706	0.168318
cg04393339	0.0140708	0.106885	0.678706	0.168318
cg11487037	-0.00785647	0.106963	0.678706	0.168318
cg00389276	0.0157032	0.107033	0.678706	0.168318
cg09496973	-0.00953527	0.107054	0.678706	0.168318
cg04316231	0.0033866	0.107067	0.678706	0.168318
cg14778208	0.0433557	0.108247	0.678706	0.168318
cg23477679	-0.0189515	0.107268	0.678706	0.168318
cg07381872	0.0102888	0.107409	0.678706	0.168318
cg24494277	-0.00820536	0.107582	0.678706	0.168318
cg02254261	0.010841	0.107627	0.678706	0.168318
cg24976563	-0.0339118	0.107686	0.678706	0.168318
cg12575136	0.00658038	0.107713	0.678706	0.168318
cg01084566	0.0168009	0.107858	0.678706	0.168318
cg10821226	-0.0141996	0.107925	0.678706	0.168318
cg16199850	-0.0185398	0.107943	0.678706	0.168318
cg03800588	-0.00765743	0.107981	0.678706	0.168318
cg16154810	0.016963	0.107981	0.678706	0.168318
cg24026331	0.00383698	0.108063	0.678706	0.168318
cg16812678	0.0105065	0.108066	0.678706	0.168318
cg03452623	-0.00785599	0.108133	0.678706	0.168318
cg06675417	-0.0306637	0.108184	0.678706	0.168318
cg04755045	0.00825874	0.108205	0.678706	0.168318
cg04811556	-0.0335485	0.108221	0.678706	0.168318
cg02381390	-0.0125178	0.108338	0.678706	0.168318
cg23412653	-0.0400464	0.108345	0.678706	0.168318
cg26875135	0.0146647	0.10848	0.678706	0.168318
cg13566908	-0.0221423	0.108521	0.678706	0.168318
cg13683864	0.00550431	0.108829	0.678706	0.168318
cg06454951	0.0179724	0.109006	0.678706	0.168318
cg10293293	-0.0311312	0.109036	0.678706	0.168318
cg26327984	0.0152231	0.109088	0.678706	0.168318
cg19083407	-0.0164623	0.109098	0.678706	0.168318
cg04075675	-0.0269814	0.109225	0.678706	0.168318
cg24847254	-0.00228853	0.109245	0.678706	0.168318
cg02772928	-0.00600638	0.109256	0.678706	0.168318
cg25749565	-0.00853131	0.109257	0.678706	0.168318
cg15614573	0.0100988	0.10932	0.678706	0.168318
cg10606620	0.00497135	0.109385	0.678706	0.168318
cg17842218	-0.00359958	0.109452	0.678706	0.168318
cg04093132	0.00974217	0.109497	0.678706	0.168318
cg18631743	-0.00671959	0.109656	0.678706	0.168318
cg00566899	0.00492072	0.10967	0.678706	0.168318
cg01375382	-0.0394979	0.109715	0.678706	0.168318
cg18526870	0.00394391	0.109799	0.678706	0.168318
cg24802193	0.0109572	0.109938	0.678706	0.168318
cg10933494	-0.0143451	0.109982	0.678706	0.168318
cg06794744	-0.00563671	0.110001	0.678706	0.168318
cg18449879	-0.0124318	0.110106	0.678706	0.168318
cg18653991	-0.0291239	0.110163	0.678706	0.168318
cg17477997	-0.0292504	0.1102	0.678706	0.168318
cg18354836	-0.00871104	0.110405	0.678706	0.168318
cg04016144	0.0345667	0.110564	0.678706	0.168318
cg15212455	0.0183639	0.110518	0.678706	0.168318
cg20101489	0.00572573	0.110552	0.678706	0.168318
cg24415895	0.0143609	0.110581	0.678706	0.168318
cg24348573	-0.00994627	0.110661	0.678706	0.168318
cg27098685	0.0152232	0.110758	0.678706	0.168318
cg01338139	0.0116741	0.110876	0.678706	0.168318
cg12303413	0.00854258	0.1109	0.678706	0.168318
cg04129885	0.0264585	0.110903	0.678706	0.168318
cg07525471	0.012092	0.110919	0.678706	0.168318
cg02647401	-0.0210416	0.110998	0.678706	0.168318
cg03995238	-0.0186503	0.111022	0.678706	0.168318
cg12359503	-0.000923787	0.111233	0.678706	0.168318
cg10776061	0.0390566	0.111267	0.678706	0.168318
cg04345928	-0.0336419	0.111276	0.678706	0.168318
cg14240646	0.0268175	0.111299	0.678706	0.168318
cg04586622	-0.0062722	0.111353	0.678706	0.168318
cg08681685	0.0161699	0.111422	0.678706	0.168318
cg01039990	-0.0264125	0.111427	0.678706	0.168318
cg11448547	0.00933756	0.111508	0.678706	0.168318
cg18721307	-0.0211661	0.111514	0.678706	0.168318
cg08900073	0.00180108	0.111521	0.678706	0.168318
cg13839778	-0.0222306	0.111541	0.678706	0.168318
cg13928427	-0.00982129	0.111612	0.678706	0.168318
cg11164993	-0.0368773	0.111651	0.678706	0.168318
cg06300107	0.0164608	0.111667	0.678706	0.168318
cg26139168	0.00267667	0.111669	0.678706	0.168318
cg12491738	-0.0093946	0.112029	0.678706	0.168318
cg02848315	-0.00530852	0.112083	0.678706	0.168318
cg27452117	0.00503694	0.112144	0.678706	0.168318
cg26113972	0.00234501	0.112151	0.678706	0.168318
cg02082929	0.011641	0.112178	0.678706	0.168318
cg07565961	0.00856039	0.112365	0.678706	0.168318
cg25604594	-0.0126917	0.112397	0.678706	0.168318
cg02380750	-0.0126236	0.112524	0.678706	0.168318
cg12875892	0.00170712	0.112688	0.678706	0.168318
cg23285465	0.00102476	0.112741	0.678706	0.168318
cg20147515	0.00394629	0.112745	0.678706	0.168318
cg21797452	0.022397	0.112805	0.678706	0.168318
cg17293395	0.0104021	0.112813	0.678706	0.168318
cg18564928	0.00585966	0.11282	0.678706	0.168318
cg07800079	0.00426874	0.112918	0.678706	0.168318
cg06264882	-0.0363122	0.112957	0.678706	0.168318
cg21700475	0.014357	0.113042	0.678706	0.168318
cg23476112	0.0126272	0.113086	0.678706	0.168318
cg15677681	0.0290969	0.113157	0.678706	0.168318
cg15511516	-0.0361597	0.113282	0.678706	0.168318
cg04149916	0.0129706	0.113283	0.678706	0.168318
cg08627212	-0.00385935	0.113515	0.678706	0.168318
cg00695177	-0.0354863	0.113659	0.678706	0.168318
cg25316428	-0.0079379	0.113822	0.678706	0.168318
cg22049474	0.0157196	0.113876	0.678706	0.168318
cg23232263	0.00911631	0.113922	0.678706	0.168318
cg27049643	0.0436231	0.114131	0.678706	0.168318
cg10001949	-0.0294149	0.113957	0.678706	0.168318
cg19341919	0.00120617	0.114021	0.678706	0.168318
cg14936904	-0.0211	0.114071	0.678706	0.168318
cg27393277	-0.00767701	0.114091	0.678706	0.168318
cg08363339	0.00927645	0.114198	0.678706	0.168318
cg01567000	-0.0219922	0.114317	0.678706	0.168318
cg02279464	-0.0345592	0.114331	0.678706	0.168318
cg11720861	-0.0360065	0.114455	0.678706	0.168318
cg24149051	-0.0199284	0.114608	0.678706	0.168318
cg23315518	0.00601507	0.114646	0.678706	0.168318
cg10288111	-0.0231422	0.114647	0.678706	0.168318
cg08239458	-0.0320655	0.114742	0.678706	0.168318
cg04792813	0.006185	0.114756	0.678706	0.168318
cg14201606	0.01746	0.114872	0.678706	0.168318
cg20715589	0.00259419	0.114813	0.678706	0.168318
cg06069996	-0.0152661	0.114814	0.678706	0.168318
cg01345055	-0.0154053	0.114847	0.678706	0.168318
cg04246708	0.0430101	0.114898	0.678706	0.168318
cg16946997	-0.0245632	0.114946	0.678706	0.168318
cg02958004	-0.00220137	0.11498	0.678706	0.168318
cg22462835	0.0061207	0.114987	0.678706	0.168318
cg11309039	0.00163651	0.115013	0.678706	0.168318
cg13861644	0.0119933	0.115146	0.678706	0.168318
cg24724428	0.0102276	0.115399	0.678706	0.168318
cg20622056	-0.0203933	0.1154	0.678706	0.168318
cg25704253	0.0112603	0.115434	0.678706	0.168318
cg02002400	0.00649969	0.11562	0.678706	0.168318
cg23840008	-0.0399171	0.115641	0.678706	0.168318
cg21593409	-0.0138025	0.115693	0.678706	0.168318
cg18154493	0.00838786	0.115739	0.678706	0.168318
cg23660678	-0.027576	0.115749	0.678706	0.168318
cg19770292	-0.017931	0.115752	0.678706	0.168318
cg25625370	0.00331298	0.115859	0.678706	0.168318
cg13581155	0.0138012	0.115877	0.678706	0.168318
cg14092571	-0.00173544	0.115983	0.678706	0.168318
cg26835374	0.0106299	0.116147	0.678706	0.168318
cg01306265	-0.0264504	0.116434	0.678706	0.168318
cg18834878	-0.0241653	0.116578	0.678706	0.168318
cg00753039	0.0107498	0.116588	0.678706	0.168318
cg04201563	0.0133506	0.116591	0.678706	0.168318
cg12546665	-0.01348	0.116683	0.678706	0.168318
cg10616337	0.00237616	0.116725	0.678706	0.168318
cg07137581	-0.0269753	0.116922	0.678706	0.168318
cg07607269	0.00990533	0.116941	0.678706	0.168318
cg11871549	-0.018386	0.116952	0.678706	0.168318
cg05905814	-0.0249002	0.117208	0.678706	0.168318
cg26822438	-0.0297309	0.117294	0.678706	0.168318
cg07004080	-0.00666205	0.117316	0.678706	0.168318
cg07480176	0.0415691	0.117393	0.678706	0.168318
cg25366157	-0.0184171	0.11741	0.678706	0.168318
cg20104055	0.0077083	0.117412	0.678706	0.168318
cg18703910	-0.0115038	0.117431	0.678706	0.168318
cg17509989	0.0368321	0.117487	0.678706	0.168318
cg04554929	0.02714	0.117618	0.678706	0.168318
cg14659346	-0.0172365	0.117708	0.678706	0.168318
cg13369210	-0.025524	0.117719	0.678706	0.168318
cg26536949	-0.0350306	0.117786	0.678706	0.168318
cg11428066	-0.0150883	0.117832	0.678706	0.168318
cg18233735	-0.0285484	0.117837	0.678706	0.168318
cg14192299	-0.0111078	0.117846	0.678706	0.168318
cg00631329	-0.0220774	0.117854	0.678706	0.168318
cg00413870	-0.000515453	0.117929	0.678706	0.168318
cg15615706	0.00895074	0.117988	0.678706	0.168318
cg11825763	-0.0196812	0.118299	0.678706	0.168318
cg03656877	-0.0115761	0.118351	0.678706	0.168318
cg07642822	-0.00433091	0.11844	0.678706	0.168318
cg15638768	0.0027518	0.118527	0.678706	0.168318
cg07655627	-0.0160942	0.118614	0.678706	0.168318
cg03330516	-0.00905842	0.118729	0.678706	0.168318
cg14106234	0.00363683	0.118747	0.678706	0.168318
cg06971224	-0.037936	0.118756	0.678706	0.168318
cg09475041	0.0122328	0.11877	0.678706	0.168318
cg15454483	-0.0179598	0.118813	0.678706	0.168318
cg02233190	-0.0211694	0.118853	0.678706	0.168318
cg18336825	-0.00569533	0.118874	0.678706	0.168318
cg19415003	0.00917984	0.119109	0.678706	0.168318
cg20256120	-0.00587348	0.119141	0.678706	0.168318
cg17208816	0.00212405	0.119196	0.678706	0.168318
cg14180491	-0.0343324	0.119357	0.678706	0.168318
cg07158503	0.0302751	0.119395	0.678706	0.168318
cg01348942	0.00456532	0.119581	0.678706	0.168318
cg16118600	-0.0163114	0.119643	0.678706	0.168318
cg04297329	-0.0288471	0.119866	0.678706	0.168318
cg15841212	0.0076073	0.120027	0.678706	0.168318
cg07599136	-0.0159218	0.120077	0.678706	0.168318
cg17480035	0.039805	0.120112	0.678706	0.168318
cg12259892	0.0362055	0.120123	0.678706	0.168318
cg04094482	-0.0289096	0.120195	0.678706	0.168318
cg00121904	-0.0140928	0.1205	0.678706	0.168318
cg11922086	-0.00685628	0.120526	0.678706	0.168318
cg05081416	0.00564875	0.120558	0.678706	0.168318
cg17785041	0.0176136	0.120566	0.678706	0.168318
cg26053291	-0.0144515	0.120636	0.678706	0.168318
cg22574818	-0.0234903	0.120657	0.678706	0.168318
cg14210528	-0.0177273	0.120823	0.678706	0.168318
cg12064531	-0.032773	0.120851	0.678706	0.168318
cg16702660	-0.0416544	0.120952	0.678706	0.168318
cg25988710	-0.019647	0.121036	0.678706	0.168318
cg19268976	-0.00345826	0.121513	0.678706	0.168318
cg22040303	0.0103243	0.121638	0.678706	0.168318
cg00835021	0.00441085	0.121665	0.678706	0.168318
cg26445779	-0.0238336	0.12189	0.678706	0.168318
cg14906510	-0.0161731	0.121974	0.678706	0.168318
cg25013443	0.00608641	0.122048	0.678706	0.168318
cg21081097	0.00669161	0.122162	0.678706	0.168318
cg16607197	-0.00359346	0.122181	0.678706	0.168318
cg22135160	0.0013149	0.1222	0.678706	0.168318
cg00005617	0.0140363	0.122233	0.678706	0.168318
cg13187778	-0.0191791	0.122432	0.678706	0.168318
cg01757745	-0.00925505	0.122472	0.678706	0.168318
cg21402738	0.0148364	0.122538	0.678706	0.168318
cg19532714	-0.0157532	0.122544	0.678706	0.168318
cg07202869	0.0109682	0.12269	0.678706	0.168318
cg23575644	0.0123559	0.122749	0.678706	0.168318
cg10479901	0.00197304	0.122821	0.678706	0.168318
cg07023501	-0.0116484	0.122861	0.678706	0.168318
cg15865892	-0.008625	0.122908	0.678706	0.168318
cg09513996	-0.0251436	0.123018	0.678706	0.168318
cg11926150	0.00713611	0.123022	0.678706	0.168318
cg05338731	0.0418849	0.123058	0.678706	0.168318
cg00777622	-0.0169591	0.123114	0.678706	0.168318
cg16916745	-0.0045266	0.123122	0.678706	0.168318
cg06786860	-0.00406687	0.123123	0.678706	0.168318
cg17227030	-0.0330348	0.123133	0.678706	0.168318
cg06116594	0.0167345	0.123178	0.678706	0.168318
cg19568003	-0.00889157	0.123222	0.678706	0.168318
cg27326026	-0.0100634	0.123276	0.678706	0.168318
cg04122467	0.00632445	0.123381	0.678706	0.168318
cg01911846	-0.0245444	0.123421	0.678706	0.168318
cg17269169	-0.00547998	0.123516	0.678706	0.168318
cg15858894	-0.0340038	0.123631	0.678706	0.168318
cg06053173	-0.00107807	0.12364	0.678706	0.168318
cg20979765	-0.025121	0.123699	0.678706	0.168318
cg13811417	-0.0172009	0.123706	0.678706	0.168318
cg06710596	-0.00859004	0.124084	0.678706	0.168318
cg03053688	-0.00361164	0.124126	0.678706	0.168318
cg06746884	-0.0167965	0.124334	0.678706	0.168318
cg06852544	-0.0183933	0.124455	0.678706	0.168318
cg16405492	0.0205559	0.124521	0.678706	0.168318
cg04961665	0.0212324	0.124716	0.678706	0.168318
cg05673346	-0.0231618	0.124787	0.678706	0.168318
cg00426668	0.0203586	0.124831	0.678706	0.168318
cg04302192	-0.0179069	0.125257	0.678706	0.168318
cg06712362	0.00228152	0.125284	0.678706	0.168318
cg17268033	0.0112525	0.125298	0.678706	0.168318
cg01355108	-0.0191877	0.125546	0.678706	0.168318
cg16414030	0.0142698	0.125859	0.678706	0.168318
cg19555075	-0.0283168	0.125993	0.678706	0.168318
cg10703213	0.00696123	0.126217	0.678706	0.168318
cg06986184	-0.00750901	0.126225	0.678706	0.168318
cg21902627	-0.0250781	0.126235	0.678706	0.168318
cg07833554	0.010496	0.12638	0.678706	0.168318
cg21498547	-0.0433445	0.126393	0.678706	0.168318
cg04334016	-0.00716473	0.126415	0.678706	0.168318
cg18473455	-0.0074314	0.126451	0.678706	0.168318
cg21159260	-0.0132611	0.126462	0.678706	0.168318
cg06568260	0.00743631	0.126513	0.678706	0.168318
cg05435697	-0.0141952	0.126875	0.678706	0.168318
cg21567404	0.00896436	0.126905	0.678706	0.168318
cg05269323	0.00982669	0.126931	0.678706	0.168318
cg16486109	0.00936713	0.126971	0.678706	0.168318
cg16814362	-0.0284594	0.127058	0.678706	0.168318
cg09779827	0.00561861	0.127074	0.678706	0.168318
cg09525227	-0.0253033	0.127109	0.678706	0.168318
cg22332696	0.019408	0.127118	0.678706	0.168318
cg08284207	0.00954532	0.127489	0.678706	0.168318
cg05666266	-0.0282433	0.12754	0.678706	0.168318
cg05418652	-0.0111564	0.127779	0.678706	0.168318
cg24711407	-0.0312447	0.127843	0.678706	0.168318
cg01511231	-0.0112281	0.127889	0.678706	0.168318
cg05340803	-0.0068667	0.127907	0.678706	0.168318
cg02121672	-0.0149278	0.128029	0.678706	0.168318
cg07772324	0.00525332	0.128032	0.678706	0.168318
cg18389023	0.0103841	0.128075	0.678706	0.168318
cg26422465	0.0373351	0.128189	0.678706	0.168318
cg21232685	0.0146565	0.128315	0.678706	0.168318
cg19780807	-0.0205059	0.128323	0.678706	0.168318
cg05197062	0.0143112	0.128358	0.678706	0.168318
cg08706312	0.00819766	0.128454	0.678706	0.168318
cg03598801	-0.0131335	0.128602	0.678706	0.168318
cg27488875	-0.0335424	0.12876	0.678706	0.168318
cg24322798	-0.00550351	0.128875	0.678706	0.168318
cg12434779	-0.0168918	0.128926	0.678706	0.168318
cg20482568	-0.0350917	0.129045	0.678706	0.168318
cg15910230	-0.00642779	0.129073	0.678706	0.168318
cg08421550	0.00943353	0.1291	0.678706	0.168318
cg06504563	-0.0355801	0.129157	0.678706	0.168318
cg25745746	-0.0108362	0.12928	0.678706	0.168318
cg00601450	-0.0146221	0.129298	0.678706	0.168318
cg05965892	-0.00794067	0.129338	0.678706	0.168318
cg17770035	0.0260263	0.129497	0.678706	0.168318
cg16076569	0.00476272	0.129814	0.678706	0.168318
cg18336502	-0.0221847	0.129926	0.678706	0.168318
cg22161115	-0.0128401	0.130001	0.678706	0.168318
cg04058675	-0.00612025	0.130324	0.678706	0.168318
cg10117599	0.0401335	0.130329	0.678706	0.168318
cg16540391	0.00776535	0.130414	0.678706	0.168318
cg02819655	-0.0378974	0.130504	0.678706	0.168318
cg01661897	-0.00793911	0.130634	0.678706	0.168318
cg12823249	-0.0233779	0.130637	0.678706	0.168318
cg20775553	0.0038163	0.130738	0.678706	0.168318
cg09068198	0.00227218	0.130829	0.678706	0.168318
cg09100792	-0.0183437	0.130943	0.678706	0.168318
cg26276233	0.0130549	0.131014	0.678706	0.168318
cg21130926	0.0388615	0.131065	0.678706	0.168318
cg19493242	-0.0259535	0.131081	0.678706	0.168318
cg26970795	0.00314012	0.131114	0.678706	0.168318
cg25460059	0.00142761	0.131117	0.678706	0.168318
cg10331528	-0.0033379	0.131134	0.678706	0.168318
cg00849191	-0.0314124	0.1313	0.678706	0.168318
cg08093211	-0.019854	0.131365	0.678706	0.168318
cg04927982	0.00131494	0.131572	0.678706	0.168318
cg08147703	0.00426498	0.131622	0.678706	0.168318
cg17775340	-0.0260248	0.131645	0.678706	0.168318
cg09775169	0.00562588	0.131694	0.678706	0.168318
cg22759686	0.0360221	0.131851	0.678706	0.168318
cg20330315	-0.00423375	0.131872	0.678706	0.168318
cg20051589	-0.0139101	0.132052	0.678706	0.168318
cg19367047	-0.00189748	0.132298	0.678706	0.168318
cg22874828	0.025155	0.132314	0.678706	0.168318
cg11746498	-0.00691529	0.132335	0.678706	0.168318
cg09975171	-0.024881	0.132351	0.678706	0.168318
cg06558765	-0.0141042	0.132422	0.678706	0.168318
cg13939291	0.00999091	0.132439	0.678706	0.168318
cg20778411	-0.0281035	0.132518	0.678706	0.168318
cg13214185	-0.00755038	0.132573	0.678706	0.168318
cg11608150	0.0276137	0.132624	0.678706	0.168318
cg01835922	-0.0363384	0.132768	0.678706	0.168318
cg19518265	-0.0167774	0.132793	0.678706	0.168318
cg18796341	-0.0226736	0.13284	0.678706	0.168318
cg06297958	0.00558133	0.132863	0.678706	0.168318
cg20416767	-0.0317559	0.133018	0.678706	0.168318
cg26089056	0.00443166	0.133037	0.678706	0.168318
cg20844384	0.00671841	0.133095	0.678706	0.168318
cg10869581	-0.0319544	0.13322	0.678706	0.168318
cg12391372	-0.0225442	0.133292	0.678706	0.168318
cg21191514	-0.0147394	0.133301	0.678706	0.168318
cg14873818	-0.0217054	0.133357	0.678706	0.168318
cg11085564	0.0095407	0.133434	0.678706	0.168318
cg11941060	-0.00685633	0.133486	0.678706	0.168318
cg03880033	0.0138997	0.133585	0.678706	0.168318
cg03071582	-0.0280497	0.133631	0.678706	0.168318
cg01219385	0.00585298	0.133636	0.678706	0.168318
cg21595968	-0.0201714	0.133759	0.678706	0.168318
cg06943437	-0.0209037	0.133946	0.678706	0.168318
cg14737574	-0.0319926	0.134032	0.678706	0.168318
cg27090594	-0.00807815	0.1341	0.678706	0.168318
cg13055374	0.00210428	0.134174	0.678706	0.168318
cg13126643	0.00640707	0.134194	0.678706	0.168318
cg02225164	-0.0142142	0.134212	0.678706	0.168318
cg15662272	-0.0372654	0.134227	0.678706	0.168318
cg22389615	0.00398358	0.1344	0.678706	0.168318
cg03711046	-0.0205974	0.134514	0.678706	0.168318
cg13286990	-0.00673089	0.134726	0.678706	0.168318
cg24377560	-0.0076965	0.134783	0.678706	0.168318
cg13211008	-0.0304516	0.134787	0.678706	0.168318
cg19415746	-0.0353962	0.134897	0.678706	0.168318
cg11516614	0.0188504	0.134904	0.678706	0.168318
cg24184541	-0.0288305	0.134959	0.678706	0.168318
cg01472075	0.00656306	0.135043	0.678706	0.168318
cg16769623	-0.017283	0.13505	0.678706	0.168318
cg06624970	-0.0286838	0.135061	0.678706	0.168318
cg07051329	-0.0200846	0.135078	0.678706	0.168318
cg22642718	-0.00641749	0.135152	0.678706	0.168318
cg00514746	0.00855119	0.135208	0.678706	0.168318
cg17717238	-0.00518173	0.135362	0.678706	0.168318
cg12268565	-0.0271086	0.135369	0.678706	0.168318
cg21323637	-0.024969	0.135418	0.678706	0.168318
cg11369071	-0.00777424	0.135579	0.678706	0.168318
cg03689904	-0.00362471	0.135698	0.678706	0.168318
cg08960045	-0.0334899	0.135892	0.678706	0.168318
cg06824157	-0.0136983	0.135892	0.678706	0.168318
cg05215598	0.00451725	0.135909	0.678706	0.168318
cg04959674	0.00234463	0.135977	0.678706	0.168318
cg11021362	0.0428963	0.137199	0.678706	0.168318
cg24711306	-0.0221467	0.13611	0.678706	0.168318
cg16496269	0.0204128	0.136223	0.678706	0.168318
cg00723973	-0.0420748	0.136264	0.678706	0.168318
cg06624143	-0.0332403	0.136282	0.678706	0.168318
cg23483530	-0.0104173	0.136282	0.678706	0.168318
cg05915593	-0.00707774	0.13646	0.678706	0.168318
cg05127369	0.00511179	0.136493	0.678706	0.168318
cg24678243	-0.00904023	0.136521	0.678706	0.168318
cg06906464	-0.0124667	0.13669	0.678706	0.168318
cg04683418	-0.00435627	0.136718	0.678706	0.168318
cg16220294	-0.0032694	0.136773	0.678706	0.168318
cg00095677	-0.0262428	0.136846	0.678706	0.168318
cg03096488	-0.0246166	0.136879	0.678706	0.168318
cg12155443	-0.0118741	0.136923	0.678706	0.168318
cg16272791	-0.0265017	0.136976	0.678706	0.168318
cg14527097	0.00557515	0.137019	0.678706	0.168318
cg19223824	0.0272274	0.137036	0.678706	0.168318
cg24960960	-0.0173136	0.137085	0.678706	0.168318
cg09526164	-0.0264956	0.137118	0.678706	0.168318
cg25598083	0.0148496	0.137362	0.678706	0.168318
cg13857646	0.0152246	0.137533	0.678706	0.168318
cg00540400	-0.0107812	0.137581	0.678706	0.168318
cg25685741	-0.0284092	0.137662	0.678706	0.168318
cg13549303	-0.0301579	0.137664	0.678706	0.168318
cg05734973	0.00680591	0.137834	0.678706	0.168318
cg02056550	0.0486287	0.138971	0.678706	0.168318
cg06672093	0.0155814	0.137894	0.678706	0.168318
cg03037150	-0.00141847	0.137982	0.678706	0.168318
cg16347828	0.00296465	0.138184	0.678706	0.168318
cg03181214	-0.0270261	0.13821	0.678706	0.168318
cg14972466	0.0388173	0.139659	0.678706	0.168318
cg19984853	-0.0041511	0.138343	0.678706	0.168318
cg09428214	0.00490881	0.138385	0.678706	0.168318
cg03128011	0.0194003	0.138459	0.678706	0.168318
cg16158045	0.0186522	0.138464	0.678706	0.168318
cg16533363	0.0123563	0.138484	0.678706	0.168318
cg14961598	-0.028951	0.138581	0.678706	0.168318
cg07525100	-0.0240597	0.138632	0.678706	0.168318
cg04976759	0.00860124	0.138642	0.678706	0.168318
[truncated: 9,487 more rows]

## Sheet: GSE195834_SupplementaryFigure2 
Gene	FC	pvalue	padj	minus_log10_pvalue
cg12230709	-0.04	0	0	3.52
cg02368812	-0.01	0	0.01	2.28
cg14255824	-0.05	0	0.01	1.85
cg21649013	0.03	0.03	0.07	1.16
cg24904992	-0.05	0.04	0.07	1.14
cg25821974	-0.03	0.14	0.21	0.67
cg17392018	-0.01	0.24	0.28	0.55
cg11725581	-0.02	0.25	0.28	0.55
cg08347373	-0.01	0.6	0.6	0.22

## Sheet: GSE106648_SupplementaryFigure3 
Gene	FC	pvalue	padj	minus_log10_pvalue
cg22627029	-0.192804	6.31e-07	0.00280042	2.55278
cg17369694	-0.157874	7.43e-07	0.00280042	2.55278
cg11404906	0.194628	1.03e-06	0.00280042	2.55278
cg22488278	-0.028166	1.24e-06	0.00280042	2.55278
cg13910785	-0.187497	1.4e-06	0.00280042	2.55278
cg09139047	0.161853	1.46e-06	0.00280042	2.55278
cg18111114	-0.0601148	1.81e-06	0.00294849	2.5304
cg16514085	0.178298	2.05e-06	0.00294849	2.5304
cg16927372	-0.0230299	4.1e-06	0.00473746	2.32445
cg06027691	0.0338046	4.12e-06	0.00473746	2.32445
cg21245277	0.011192	9.48e-06	0.00990292	2.00424
cg26181840	-0.0203706	1.39e-05	0.0132873	1.87656
cg00886432	-0.0261074	1.75e-05	0.015448	1.81113
cg04521004	0.0171233	2.02e-05	0.0165448	1.78134
cg05383619	-0.0754527	3.8e-05	0.0291158	1.53587
cg10137837	0.0227049	4.63e-05	0.032878	1.48309
cg04671932	0.00984778	4.87e-05	0.032878	1.48309
cg03427905	0.0111939	5.16e-05	0.0328978	1.48283
cg15708909	0.0702531	5.44e-05	0.0328978	1.48283
cg26328180	0.0239436	6.46e-05	0.037127	1.43031
cg10995422	-0.164596	7.3e-05	0.0399321	1.39868
cg11592503	0.0208214	7.87e-05	0.0410717	1.38646
cg17594334	0.00751244	8.97e-05	0.0448044	1.34868
cg19864490	0.00817263	9.55e-05	0.0454382	1.34258
cg18024368	0.0260174	0.000102046	0.0454382	1.34258
cg00119778	-0.0150548	0.000103265	0.0454382	1.34258
cg24638099	-0.0950558	0.000106811	0.0454382	1.34258
cg06452665	0.0212706	0.000111901	0.0459033	1.33816
cg16310513	0.0162064	0.000136507	0.0540663	1.26707
cg13076785	0.0716849	0.000145976	0.0558895	1.25267
cg13421338	0.0318813	0.000165401	0.0607508	1.21645
cg08654915	0.0118976	0.000173137	0.0607508	1.21645
cg20456258	0.0577432	0.000177713	0.0607508	1.21645
cg13266242	-0.0327686	0.000180341	0.0607508	1.21645
cg08347373	0.0287778	0.000185119	0.0607508	1.21645
cg15027907	0.0224841	0.000197358	0.0629682	1.20088
cg05371578	0.0163026	0.000212446	0.0659502	1.18078
cg18943957	0.0103115	0.000239438	0.0723732	1.14042
cg04765277	0.013082	0.000246425	0.0725753	1.13921
cg15183083	0.00712495	0.000259113	0.0731539	1.13576
cg00387940	-0.0348023	0.000261127	0.0731539	1.13576
cg00983948	0.0188782	0.000308011	0.0842338	1.07451
cg00678322	0.0139729	0.000336261	0.0888279	1.05145
cg12230709	0.0190108	0.000344106	0.0888279	1.05145
cg03521696	0.0178491	0.000348011	0.0888279	1.05145
cg26053480	0.0136611	0.000367226	0.0916947	1.03766
cg03509329	0.0234101	0.000384578	0.0939844	1.02694
cg06570224	0.0143582	0.000400969	0.0941035	1.02639
cg06559318	-0.125007	0.000401452	0.0941035	1.02639
cg19049194	0.00940563	0.000425325	0.0964157	1.01585
cg07792871	-0.0820397	0.000436286	0.0964157	1.01585
cg06335143	0.0123807	0.000436498	0.0964157	1.01585
cg17707095	-0.0103914	0.000468965	0.100078	0.999663
cg03689904	-0.0105262	0.000483943	0.100078	0.999663
cg16354522	0.0209385	0.000485442	0.100078	0.999663
cg00329656	-0.0280406	0.000495666	0.100078	0.999663
cg09953687	-0.0198125	0.000496642	0.100078	0.999663
cg00422566	-0.0187979	0.000559921	0.110795	0.955481
cg24829460	0.0190119	0.000569118	0.110795	0.955481
cg24760581	-0.116783	0.000756819	0.144677	0.839599
cg09890246	-0.0141831	0.000768355	0.144677	0.839599
cg00899920	0.00579341	0.000789962	0.146347	0.834617
cg13076732	-0.00988725	0.00082276	0.150003	0.823899
cg00178224	-0.0344696	0.00084713	0.151711	0.818984
cg09993319	-0.123184	0.000858541	0.151711	0.818984
cg09366969	0.0188859	0.000904631	0.15385	0.812902
cg22940953	0.0219319	0.000910654	0.15385	0.812902
cg26795035	0.0211719	0.000910831	0.15385	0.812902
cg04088817	0.0100748	0.000946102	0.155733	0.807618
cg13040666	-0.0163297	0.000949098	0.155733	0.807618
cg02793323	-0.0498828	0.000983946	0.159178	0.798118
cg08488841	0.0128545	0.00100115	0.15971	0.796667
cg05700079	0.0124034	0.00104874	0.162099	0.79022
cg27213509	0.00913618	0.0010551	0.162099	0.79022
cg14900246	0.0239124	0.00105845	0.162099	0.79022
cg08559914	-0.0129231	0.00115259	0.174193	0.758969
cg03570263	-0.103241	0.00119898	0.17885	0.74751
cg18698799	-0.107967	0.00121931	0.179551	0.745812
cg02251859	0.00919963	0.00126615	0.184088	0.734973
cg13643465	0.00547604	0.00136382	0.195811	0.708163
cg17885226	0.0146653	0.00139785	0.198218	0.702856
cg26988213	-0.0132973	0.00144215	0.202006	0.694635
cg21036007	-0.0396935	0.0015027	0.207953	0.682036
cg11342437	0.0189089	0.00153285	0.208996	0.679862
cg21746633	-0.0192504	0.00154664	0.208996	0.679862
cg26089056	-0.0149548	0.00159148	0.212556	0.672528
cg10645648	-0.0446783	0.00163097	0.214192	0.669197
cg14789818	0.0335187	0.00164103	0.214192	0.669197
cg12425286	-0.0133176	0.00174398	0.224799	0.648206
cg14129735	0.00553471	0.00176144	0.224799	0.648206
cg25485875	0.0109159	0.00184298	0.23262	0.633352
cg01205267	0.0208212	0.00189443	0.235938	0.627202
cg16265542	-0.022903	0.00191035	0.235938	0.627202
cg03187614	-0.0878297	0.00201587	0.243991	0.612626
cg10040162	-0.0420055	0.00201803	0.243991	0.612626
cg18143296	0.0114311	0.00215511	0.256826	0.590361
cg04057455	-0.0174922	0.00219105	0.256826	0.590361
cg20676255	-0.0189469	0.00219127	0.256826	0.590361
cg07580975	0.015921	0.00224602	0.260584	0.584052
cg09105523	0.00721155	0.00231624	0.262644	0.580632
cg14537886	0.0113183	0.00234395	0.262644	0.580632
cg27567580	-0.0745326	0.00234817	0.262644	0.580632
cg24348573	0.0179553	0.00240337	0.262644	0.580632
cg15820868	0.0141244	0.00244811	0.262644	0.580632
cg01666573	-0.0165301	0.00246973	0.262644	0.580632
cg22468075	0.00536547	0.00248565	0.262644	0.580632
cg05471845	0.00715484	0.00248586	0.262644	0.580632
cg16777090	-0.0179668	0.00249824	0.262644	0.580632
cg23378989	0.00402377	0.00254287	0.262644	0.580632
cg01597641	0.00696126	0.00254441	0.262644	0.580632
cg26093175	0.00438835	0.00257389	0.262644	0.580632
cg15111638	0.0106751	0.002615	0.262644	0.580632
cg23676682	0.00645766	0.00262975	0.262644	0.580632
cg17217996	-0.0135016	0.00267825	0.262644	0.580632
cg11071401	0.0142721	0.00271764	0.262644	0.580632
cg12985770	0.00531559	0.00271872	0.262644	0.580632
cg21241989	-0.0162277	0.00272593	0.262644	0.580632
cg04090392	0.00868108	0.00273694	0.262644	0.580632
cg23643375	0.0297639	0.00276888	0.262644	0.580632
cg27107292	0.0884121	0.00277217	0.262644	0.580632
cg23785275	0.0511511	0.00277451	0.262644	0.580632
cg14826792	0.00503436	0.00278971	0.262644	0.580632
cg14828182	0.0176055	0.00291138	0.271871	0.565637
cg08852073	0.00961327	0.00297129	0.275228	0.560308
cg18232235	0.0570284	0.0031001	0.284862	0.545365
cg25838465	-0.0380532	0.00320552	0.290733	0.536506
cg04627110	-0.0849726	0.00321462	0.290733	0.536506
cg03313088	0.0143669	0.00331375	0.297357	0.526721
cg06202470	0.0263683	0.00348694	0.310473	0.507977
cg14018363	0.0650567	0.0035704	0.31451	0.502365
cg21539600	-0.011246	0.00358705	0.31451	0.502365
cg12672189	-0.0393902	0.00366453	0.31887	0.496387
cg15837308	-0.049388	0.00372236	0.321466	0.492865
cg15466862	0.0150446	0.00381913	0.326534	0.486072
cg09622715	-0.0134024	0.0038379	0.326534	0.486072
cg01675814	0.00333197	0.00389074	0.328595	0.483338
cg12901038	-0.00839619	0.00395777	0.331817	0.479102
cg24847621	0.033825	0.00403544	0.333722	0.476615
cg09117688	0.0214903	0.00406408	0.333722	0.476615
cg16154857	-0.0134575	0.00406766	0.333722	0.476615
cg09624923	-0.0146704	0.00415097	0.338142	0.470901
cg08821998	-0.0541131	0.00426966	0.341937	0.466053
cg16195332	0.0148477	0.00429241	0.341937	0.466053
cg24470466	-0.117079	0.00434877	0.341937	0.466053
cg00556515	-0.0172124	0.00437019	0.341937	0.466053
cg02318971	0.00963593	0.00437259	0.341937	0.466053
cg12515659	-0.103873	0.00437618	0.341937	0.466053
cg07594658	-0.0146763	0.00466997	0.3562	0.448306
cg04739156	0.0213164	0.00469097	0.3562	0.448306
cg21191514	0.0313455	0.00470004	0.3562	0.448306
cg06197774	0.0147838	0.00474554	0.3562	0.448306
cg26076233	0.076754	0.00474597	0.3562	0.448306
cg19651115	0.0441513	0.00481009	0.3562	0.448306
cg06503831	0.0156165	0.00483045	0.3562	0.448306
cg04676446	0.0287613	0.00483758	0.3562	0.448306
cg22160121	0.0199948	0.00488121	0.3562	0.448306
cg10326182	-0.00927251	0.00489527	0.3562	0.448306
cg14087880	0.0091137	0.00492655	0.3562	0.448306
cg20897616	-0.0223695	0.00493086	0.3562	0.448306
cg24335620	-0.0172843	0.00505597	0.361966	0.441332
cg03701045	-0.0147379	0.0050737	0.361966	0.441332
cg12743416	0.0768776	0.00517076	0.363296	0.43974
cg10855427	-0.0737898	0.00517425	0.363296	0.43974
cg03344283	-0.0256833	0.00520185	0.363296	0.43974
cg05757007	-0.016163	0.0052384	0.363296	0.43974
cg03019812	0.0419843	0.00525049	0.363296	0.43974
cg06931405	-0.0155058	0.005364	0.368928	0.433059
cg18141295	-0.0137535	0.00545174	0.37273	0.428606
cg10989981	-0.0451758	0.00551098	0.374551	0.426489
cg13266435	0.0180698	0.00561074	0.379088	0.42126
cg09520393	0.00857211	0.00589608	0.394587	0.403857
cg08870646	0.0469187	0.00590884	0.394587	0.403857
cg26470314	0.0164382	0.005954	0.39491	0.403502
cg24585418	0.0274369	0.00598244	0.39491	0.403502
cg21926276	-0.00972871	0.00610533	0.398472	0.399602
cg12663550	-0.0116424	0.00610579	0.398472	0.399602
cg20349793	0.0135277	0.00621906	0.403571	0.39408
cg00521428	-0.00966476	0.00638007	0.411694	0.385426
cg04737283	0.00811233	0.00656846	0.421024	0.375693
cg19695805	0.0186799	0.00662052	0.421024	0.375693
cg11351841	-0.0193764	0.00663707	0.421024	0.375693
cg01603921	0.0167254	0.00667836	0.421024	0.375693
cg20387954	-0.010555	0.00670794	0.421024	0.375693
cg08534628	0.00912988	0.00694143	0.433311	0.3632
cg13952688	-0.0132451	0.00699013	0.433992	0.362518
cg12030923	0.00980734	0.00710196	0.438565	0.357966
cg11310341	0.0179201	0.00719498	0.441933	0.354643
cg26135573	0.0262646	0.00738802	0.451376	0.345461
cg22138998	0.0857518	0.00778114	0.460437	0.33683
cg21854228	-0.0123937	0.0078	0.460437	0.33683
cg13540075	-0.00736379	0.00784697	0.460437	0.33683
cg13738615	0.0102954	0.00787604	0.460437	0.33683
cg19350679	0.0248391	0.00790245	0.460437	0.33683
cg04998327	-0.0876688	0.00791566	0.460437	0.33683
cg24885603	-0.00776877	0.00792032	0.460437	0.33683
cg26598350	-0.0131704	0.00801697	0.460437	0.33683
cg06331300	0.00795362	0.00809474	0.460437	0.33683
cg10010249	-0.0220341	0.00810934	0.460437	0.33683
cg07366196	0.0036798	0.00815746	0.460437	0.33683
cg20591472	0.0126694	0.00816416	0.460437	0.33683
cg20499290	0.0141505	0.00818967	0.460437	0.33683
cg10522818	0.0162268	0.00821569	0.460437	0.33683
cg21917261	-0.0109541	0.00824026	0.460437	0.33683
cg01097384	0.0231668	0.00825604	0.460437	0.33683
cg11340603	-0.0318983	0.00828139	0.460437	0.33683
cg24862510	0.00461505	0.00833519	0.460437	0.33683
cg25977965	-0.0412811	0.00838209	0.460437	0.33683
cg17351927	-0.0521434	0.00839434	0.460437	0.33683
cg23995914	0.014249	0.00843072	0.460437	0.33683
cg20697926	-0.0345481	0.00844703	0.460437	0.33683
cg12057156	-0.0100071	0.00845832	0.460437	0.33683
cg21286701	0.00644548	0.00859068	0.465437	0.33214
cg08690412	-0.011289	0.00866163	0.467077	0.330611
cg12814305	-0.00933821	0.00875181	0.467804	0.329936
cg09151613	-0.0102452	0.00875657	0.467804	0.329936
cg26309511	0.0238111	0.00887884	0.47214	0.325929
cg18449879	-0.0282378	0.00915041	0.484339	0.31485
cg22697853	0.0168432	0.00926262	0.48803	0.311554
cg15627180	-0.0591467	0.00936431	0.491134	0.3088
cg02021789	-0.0166388	0.00941634	0.491619	0.308372
cg09068198	0.00501528	0.00946399	0.49187	0.308149
cg17360552	0.0376163	0.00954734	0.492777	0.30735
cg13405775	-0.0335468	0.00961034	0.492777	0.30735
cg19345896	-0.0140171	0.0096397	0.492777	0.30735
cg04233717	0.0059975	0.00965304	0.492777	0.30735
cg07855456	-0.0260626	0.00970263	0.493117	0.30705
cg12655269	-0.00642858	0.00980049	0.495896	0.304609
cg02330371	0.0125789	0.00985769	0.496194	0.304348
cg01821906	-0.0131113	0.00990032	0.496194	0.304348
cg16655343	-0.0775359	0.00994556	0.496194	0.304348
cg26445785	-0.0126334	0.00997919	0.496194	0.304348
cg18619039	0.0272541	0.0100395	0.497043	0.303606
cg15425276	0.0590453	0.0101417	0.498786	0.302085
cg24366241	-0.0137297	0.0101616	0.498786	0.302085
cg16523372	0.00893785	0.0104475	0.505786	0.296033
cg22697572	0.0166159	0.0104771	0.505786	0.296033
cg05129479	-0.0348858	0.0104939	0.505786	0.296033
cg25427524	-0.020535	0.0105879	0.505786	0.296033
cg06454326	0.00362024	0.0106027	0.505786	0.296033
cg02677192	0.014027	0.0106271	0.505786	0.296033
cg00548268	0.00959496	0.0106356	0.505786	0.296033
cg19405177	0.0348025	0.0106565	0.505786	0.296033
cg26006214	-0.0283637	0.0107963	0.510312	0.292164
cg10392614	0.0199616	0.0110127	0.514795	0.288366
cg12575136	0.0139074	0.0110231	0.514795	0.288366
cg07596524	0.00364196	0.0110256	0.514795	0.288366
cg21994712	-0.0350199	0.0112269	0.520994	0.283167
cg04453050	0.0139187	0.011266	0.520994	0.283167
cg12562822	0.0521481	0.0112944	0.520994	0.283167
cg02267698	0.015681	0.0117747	0.540977	0.266821
cg07547549	0.0133256	0.0120084	0.547175	0.261874
cg26355577	0.0101792	0.0121808	0.547175	0.261874
cg11885357	0.0417507	0.012274	0.547175	0.261874
cg01680245	-0.0180623	0.0124882	0.547175	0.261874
cg12645617	-0.0151325	0.0125413	0.547175	0.261874
cg15831346	-0.0146781	0.0125449	0.547175	0.261874
cg12296550	-0.0349752	0.0125715	0.547175	0.261874
cg05764570	-0.0203937	0.0125961	0.547175	0.261874
cg04427498	0.0104238	0.0126053	0.547175	0.261874
cg07709065	-0.0127217	0.0126137	0.547175	0.261874
cg16814680	-0.0791966	0.0126237	0.547175	0.261874
cg21130588	0.00315803	0.0126308	0.547175	0.261874
cg04491917	-0.0104491	0.0126372	0.547175	0.261874
cg00126657	-0.018992	0.0127081	0.547175	0.261874
cg20154346	-0.0242647	0.012761	0.547175	0.261874
cg13426857	-0.00678551	0.0128108	0.547175	0.261874
cg26623411	0.0093527	0.0128245	0.547175	0.261874
cg01277603	-0.0118603	0.0128448	0.547175	0.261874
cg19408572	0.0270429	0.0128532	0.547175	0.261874
cg08091561	-0.0164518	0.0129319	0.547175	0.261874
cg15221532	0.00785209	0.0129395	0.547175	0.261874
cg16076569	-0.011117	0.0129577	0.547175	0.261874
cg13314145	0.00574335	0.0130332	0.548348	0.260944
cg13462557	0.0915315	0.0132172	0.552796	0.257435
cg10890403	-0.0124116	0.0132785	0.552796	0.257435
cg06878361	0.0122978	0.0133901	0.552796	0.257435
cg15949805	0.0254548	0.0133937	0.552796	0.257435
cg12614283	-0.0154347	0.0134123	0.552796	0.257435
cg14771233	0.0110012	0.0134276	0.552796	0.257435
cg06200857	-0.0164968	0.0137005	0.562015	0.250252
cg14241662	0.0174301	0.0139364	0.568693	0.245122
cg17916432	0.0137208	0.0139623	0.568693	0.245122
cg05712748	-0.0828844	0.0140636	0.569862	0.244231
cg10258860	-0.010395	0.0141168	0.569862	0.244231
cg08242010	0.0116254	0.0141399	0.569862	0.244231
cg07972572	0.013242	0.0142793	0.573467	0.241491
cg10707081	0.0155793	0.0143675	0.573718	0.241301
cg05449830	0.0233226	0.0143854	0.573718	0.241301
cg15480367	0.00870845	0.0144452	0.574111	0.241004
cg00366603	-0.079425	0.0145246	0.575177	0.240198
cg09549987	-0.0649038	0.0145722	0.575177	0.240198
cg22048216	-0.0236078	0.0149163	0.585166	0.232721
cg22490861	0.0136377	0.0149272	0.585166	0.232721
cg11552072	0.0205812	0.0150105	0.585567	0.232424
cg12648671	-0.0299326	0.0150394	0.585567	0.232424
cg11001470	-0.0167157	0.0151453	0.587698	0.230846
cg19602773	0.00561745	0.0152972	0.591596	0.227974
cg23476112	-0.0285579	0.015425	0.593567	0.22653
cg07975691	-0.0141083	0.0154795	0.593567	0.22653
cg14139065	-0.0222617	0.0155032	0.593567	0.22653
cg01573544	0.00336751	0.0156509	0.597231	0.223857
cg22863700	0.0480898	0.0157472	0.598244	0.223122
cg11540735	0.01028	0.015801	0.598244	0.223122
cg04628742	-0.020591	0.0158337	0.598244	0.223122
cg00566899	-0.0104583	0.0158899	0.598398	0.22301
cg20661154	-0.0096121	0.0160448	0.60146	0.220793
cg22443940	-0.0148456	0.0160759	0.60146	0.220793
cg03041055	-0.00722455	0.0162095	0.602923	0.219738
cg26049187	0.00777187	0.0163053	0.602923	0.219738
cg07873154	0.0285507	0.0163477	0.602923	0.219738
cg25347615	-0.00989795	0.0163579	0.602923	0.219738
cg12412902	0.0239118	0.0164061	0.602923	0.219738
cg09556042	-0.0721084	0.01643	0.602923	0.219738
cg02959108	0.0107071	0.0165106	0.603767	0.219131
cg16533363	-0.0238832	0.0166819	0.603767	0.219131
cg06217323	-0.0239179	0.0166872	0.603767	0.219131
cg21989299	0.0151073	0.01672	0.603767	0.219131
cg07157700	-0.0174755	0.0168424	0.603767	0.219131
cg00622170	-0.00985828	0.016926	0.603767	0.219131
cg15993786	-0.00763972	0.0169571	0.603767	0.219131
cg17892357	-0.0134711	0.0169776	0.603767	0.219131
cg20104055	-0.0143861	0.0170931	0.603767	0.219131
cg00570598	-0.00697432	0.0171246	0.603767	0.219131
cg00380172	0.00817962	0.0171963	0.603767	0.219131
cg23813394	0.0817342	0.0172215	0.603767	0.219131
cg00968488	-0.0804462	0.0172286	0.603767	0.219131
cg00815013	0.0178141	0.0172547	0.603767	0.219131
cg13583272	-0.0220455	0.0173647	0.603767	0.219131
cg03979311	-0.0479497	0.0174232	0.603767	0.219131
cg03555227	0.0119685	0.0174504	0.603767	0.219131
cg13168221	-0.01131	0.0175123	0.603767	0.219131
cg15718581	0.0151292	0.0175446	0.603767	0.219131
cg22791936	0.00260217	0.0175527	0.603767	0.219131
cg14686949	-0.0192462	0.0176058	0.603767	0.219131
cg10811045	0.016774	0.0177068	0.603767	0.219131
cg02245534	-0.00945948	0.0177071	0.603767	0.219131
cg01655150	0.00707956	0.0177181	0.603767	0.219131
cg11385338	0.0222155	0.0177868	0.603767	0.219131
cg23773646	0.0118579	0.0178197	0.603767	0.219131
cg13994408	-0.0177556	0.0180074	0.607625	0.216365
cg15118665	0.0145591	0.0180393	0.607625	0.216365
cg14497054	0.0219386	0.0181218	0.60773	0.216289
cg26063721	0.0232349	0.0181911	0.60773	0.216289
cg24256637	-0.0158182	0.0182012	0.60773	0.216289
cg22507154	0.0224504	0.0183122	0.60846	0.215768
cg19247520	-0.0159533	0.0183396	0.60846	0.215768
cg01718738	-0.0251588	0.0184138	0.60846	0.215768
cg12485020	0.0201796	0.018509	0.60846	0.215768
cg02134022	-0.00910514	0.018542	0.60846	0.215768
cg15427232	0.00408132	0.0185439	0.60846	0.215768
cg23853165	-0.0140326	0.0186377	0.60846	0.215768
cg15376401	-0.017528	0.0187172	0.60846	0.215768
cg19188182	0.00819865	0.0187499	0.60846	0.215768
cg11322406	0.0253489	0.0187528	0.60846	0.215768
cg26059397	-0.0462371	0.0188386	0.609523	0.21501
cg22705835	0.018319	0.0189528	0.611494	0.213608
cg14959695	-0.00496927	0.0190133	0.611729	0.213441
cg13928427	-0.012489	0.0191246	0.612094	0.213182
cg08699828	-0.0217971	0.0191325	0.612094	0.213182
cg17780246	0.017324	0.0191845	0.612094	0.213182
cg04492929	-0.0166474	0.0193763	0.615505	0.210769
cg03821767	-0.0141666	0.0194017	0.615505	0.210769
cg20637307	0.00264725	0.0194522	0.615505	0.210769
cg24803906	-0.0157919	0.0197675	0.621154	0.206801
cg25861340	0.00487679	0.0197917	0.621154	0.206801
cg26489750	-0.0118237	0.019793	0.621154	0.206801
cg14281264	-0.00913086	0.0199031	0.621571	0.206509
cg15604347	-0.0106713	0.0199412	0.621571	0.206509
cg13055374	0.00326349	0.0200093	0.621571	0.206509
cg06852544	-0.0285732	0.0200829	0.621571	0.206509
cg06258207	-0.00803365	0.0202365	0.621571	0.206509
cg01760756	0.0154898	0.0202421	0.621571	0.206509
cg02725269	-0.0197094	0.0203091	0.621571	0.206509
cg20693580	0.00264322	0.0203951	0.621571	0.206509
cg10400707	0.00792826	0.0205197	0.621571	0.206509
cg04785299	-0.0113932	0.020709	0.621571	0.206509
cg09151979	0.00418825	0.0208092	0.621571	0.206509
cg10285897	-0.00198079	0.0208502	0.621571	0.206509
cg16241932	-0.0741415	0.0208931	0.621571	0.206509
cg22911477	0.0120459	0.0209029	0.621571	0.206509
cg16744961	0.0134904	0.0209541	0.621571	0.206509
cg04497820	-0.0817437	0.0210671	0.621571	0.206509
cg25452165	-0.0228414	0.0210805	0.621571	0.206509
cg01348942	-0.0115798	0.0210849	0.621571	0.206509
cg03716984	0.0232792	0.0210919	0.621571	0.206509
cg12363840	-0.0197365	0.0211159	0.621571	0.206509
cg11574174	-0.0779265	0.0211227	0.621571	0.206509
cg13944838	-0.0537866	0.0211477	0.621571	0.206509
cg12407882	-0.013043	0.0212382	0.621571	0.206509
cg09095645	-0.0112853	0.0213777	0.621571	0.206509
cg07947033	-0.0165455	0.0214048	0.621571	0.206509
cg26012927	-0.0255703	0.0214741	0.621571	0.206509
cg05307141	0.00880852	0.0214752	0.621571	0.206509
cg24231558	0.0368475	0.0215545	0.621571	0.206509
cg17096289	0.036354	0.0215561	0.621571	0.206509
cg18026225	0.02135	0.0215906	0.621571	0.206509
cg24399337	0.0136008	0.0216035	0.621571	0.206509
cg26970795	0.00937636	0.0216326	0.621571	0.206509
cg10947494	-0.0103784	0.0216468	0.621571	0.206509
cg25598086	0.00566247	0.0216522	0.621571	0.206509
cg25075347	0.0256664	0.0217149	0.621571	0.206509
cg06718920	0.0152188	0.0217545	0.621571	0.206509
cg23518228	-0.0167145	0.0219408	0.62389	0.204892
cg09177473	-0.0194764	0.0219819	0.62389	0.204892
cg24729221	0.0154656	0.0220419	0.62389	0.204892
cg05764628	0.00750116	0.0220529	0.62389	0.204892
cg04263192	-0.012454	0.0222112	0.626824	0.202854
cg10905206	0.00927069	0.0227239	0.628903	0.201417
cg24080129	-0.075908	0.0227249	0.628903	0.201417
cg19816642	0.019158	0.0228507	0.628903	0.201417
cg01044608	0.00528079	0.0228562	0.628903	0.201417
cg01826367	-0.0190612	0.0228822	0.628903	0.201417
cg24298421	0.00948052	0.022889	0.628903	0.201417
cg22650942	-0.0145148	0.0228901	0.628903	0.201417
cg23102195	0.0251582	0.0229057	0.628903	0.201417
cg23088551	-0.00844219	0.0229217	0.628903	0.201417
cg02088197	-0.0273919	0.0230579	0.628903	0.201417
cg08963013	0.074422	0.0231076	0.628903	0.201417
cg18040241	0.00414834	0.0231202	0.628903	0.201417
cg04977754	0.00336272	0.0231587	0.628903	0.201417
cg08612317	-0.0152803	0.0231732	0.628903	0.201417
cg00514746	-0.0190356	0.0233415	0.628903	0.201417
cg25677688	0.0293391	0.0233847	0.628903	0.201417
cg01748328	0.00425381	0.0234265	0.628903	0.201417
cg14176930	0.0107225	0.0234438	0.628903	0.201417
cg11395062	0.0280464	0.0234641	0.628903	0.201417
cg08456555	-0.0316574	0.0234971	0.628903	0.201417
cg20604645	-0.0172984	0.0235339	0.628903	0.201417
cg03060488	-0.0190445	0.0235375	0.628903	0.201417
cg24319171	0.0138365	0.0237365	0.628903	0.201417
cg07961512	0.0174965	0.0237653	0.628903	0.201417
cg19534438	0.00672274	0.0238141	0.628903	0.201417
cg24134504	0.00465042	0.0238779	0.628903	0.201417
cg20704381	-0.011947	0.0239172	0.628903	0.201417
cg26516287	-0.0111394	0.0239409	0.628903	0.201417
cg20800956	-0.00360707	0.0239742	0.628903	0.201417
cg22945872	0.00324989	0.0239809	0.628903	0.201417
cg25542559	-0.011689	0.0241148	0.628903	0.201417
cg14983306	-0.00976601	0.0241198	0.628903	0.201417
cg22092014	0.0237377	0.0241278	0.628903	0.201417
cg03773183	-0.0261868	0.0241464	0.628903	0.201417
cg03692651	0.014278	0.0242748	0.630778	0.200123
cg03177735	-0.00921403	0.0243726	0.630778	0.200123
cg08508887	-0.0151984	0.0244344	0.630778	0.200123
cg11774548	-0.017839	0.0244381	0.630778	0.200123
cg03130686	-0.0175502	0.0245182	0.631425	0.199678
cg08037664	-0.0131809	0.0246167	0.6316	0.199558
cg23538707	0.0216854	0.0246349	0.6316	0.199558
cg11438287	-0.0620133	0.0247186	0.632334	0.199054
cg23238793	0.0210822	0.0247955	0.632892	0.19867
cg18578876	-0.035682	0.024861	0.633155	0.19849
cg04610631	-0.0121736	0.0249223	0.633313	0.198382
cg07910919	-0.0143734	0.0250517	0.634427	0.197619
cg19165274	0.0148765	0.0252076	0.634427	0.197619
cg14554813	-0.0242978	0.0252346	0.634427	0.197619
cg25284624	-0.0168784	0.0252486	0.634427	0.197619
cg14569776	0.0181594	0.0252494	0.634427	0.197619
cg14548259	0.00585382	0.0252975	0.634427	0.197619
cg02926965	0.00443359	0.0254272	0.63629	0.196345
cg12128614	-0.0208427	0.0256483	0.640427	0.19353
cg08421550	-0.0176998	0.0261861	0.651498	0.186087
cg27200895	0.0135895	0.0262051	0.651498	0.186087
cg21963583	0.033007	0.0263638	0.654026	0.184405
cg17919004	-0.00613893	0.0265453	0.655213	0.183617
cg14415160	0.0104279	0.0265454	0.655213	0.183617
cg00854043	0.0146395	0.0265827	0.655213	0.183617
cg07483650	-0.0136089	0.0267814	0.657546	0.182074
cg06112835	0.0441103	0.0267919	0.657546	0.182074
cg18200150	0.0397278	0.0269628	0.66033	0.180239
cg26459312	0.00864206	0.0270766	0.660509	0.180121
cg22736354	0.00900878	0.0271662	0.660509	0.180121
cg01566404	0.0121759	0.0272001	0.660509	0.180121
cg02825211	0.0175926	0.0273266	0.660509	0.180121
cg27034935	0.0197773	0.0273285	0.660509	0.180121
cg17829936	-0.0276618	0.0273429	0.660509	0.180121
cg01877814	0.00874167	0.0273827	0.660509	0.180121
cg23248424	-0.0506818	0.0274833	0.660509	0.180121
cg22688471	-0.0393543	0.0275082	0.660509	0.180121
cg12744031	-0.0442479	0.0275957	0.660509	0.180121
cg10850725	0.00688571	0.0276027	0.660509	0.180121
cg05783455	0.00989486	0.027821	0.66435	0.177603
cg10445708	-0.0114898	0.028015	0.667593	0.175488
cg08478016	0.0107335	0.0282815	0.6713	0.173084
cg26589251	-0.0545983	0.0282874	0.6713	0.173084
cg06831832	-0.0181433	0.0286236	0.675741	0.170219
cg09246953	0.00865241	0.0286936	0.675741	0.170219
cg08930214	0.00218446	0.0287036	0.675741	0.170219
cg16810310	-0.0439583	0.0287802	0.675741	0.170219
cg25368482	0.0253644	0.0288039	0.675741	0.170219
cg19038230	0.0102043	0.0288806	0.675741	0.170219
cg20432211	0.0229559	0.0288864	0.675741	0.170219
cg03096732	0.0043484	0.0289479	0.675805	0.170179
cg00666641	-0.024037	0.0291859	0.678534	0.168428
cg26267481	0.0150626	0.0291955	0.678534	0.168428
cg10206627	-0.011367	0.0292421	0.678534	0.168428
cg15580309	0.0306591	0.0294339	0.679893	0.167559
cg05293646	-0.00958794	0.0295557	0.679893	0.167559
cg07389699	-0.0565848	0.0295231	0.679893	0.167559
cg08143688	-0.0192521	0.0296476	0.679893	0.167559
cg23484515	0.00917374	0.0297212	0.679893	0.167559
cg06606773	0.0123524	0.0297852	0.679893	0.167559
cg23485564	-0.0160551	0.0299459	0.679893	0.167559
cg18064714	0.00631294	0.0300915	0.679893	0.167559
cg26916862	0.0180029	0.0301196	0.679893	0.167559
cg22012577	-0.0119147	0.0301802	0.679893	0.167559
cg27517968	0.0195574	0.0302187	0.679893	0.167559
cg11494091	-0.0304436	0.0302596	0.679893	0.167559
cg02891686	0.0135818	0.0302606	0.679893	0.167559
cg14192299	-0.021273	0.0302842	0.679893	0.167559
cg14122723	0.0353182	0.0302907	0.679893	0.167559
cg15378786	0.00231732	0.0303827	0.679893	0.167559
cg12097243	-0.00889212	0.030405	0.679893	0.167559
cg20067334	0.014989	0.0304472	0.679893	0.167559
cg02576548	-0.0137611	0.0304877	0.679893	0.167559
cg20188490	-0.0198715	0.0305056	0.679893	0.167559
cg06710596	0.0154561	0.030662	0.679893	0.167559
cg01431993	0.00379733	0.0306775	0.679893	0.167559
cg02493798	0.0214832	0.0307819	0.679893	0.167559
cg10811052	-0.0150383	0.030784	0.679893	0.167559
cg23200509	0.0171609	0.0307948	0.679893	0.167559
cg03299479	-0.0105274	0.0310595	0.679893	0.167559
cg18058072	-0.0525616	0.0310336	0.679893	0.167559
cg22879626	-0.0169417	0.031056	0.679893	0.167559
cg15817705	-0.0139089	0.031075	0.679893	0.167559
cg05240479	0.00271022	0.0311191	0.679893	0.167559
cg04130408	0.0267932	0.0311374	0.679893	0.167559
cg11719509	-0.0231681	0.0312072	0.679893	0.167559
cg10144569	-0.00876368	0.0313038	0.679893	0.167559
cg17850642	-0.0192891	0.0313132	0.679893	0.167559
cg12038583	-0.0236771	0.0315053	0.680202	0.167362
cg13584608	0.00271573	0.0315268	0.680202	0.167362
cg19963797	0.0345685	0.0316212	0.680202	0.167362
cg13851721	-0.00893101	0.0316878	0.680202	0.167362
cg21862992	0.0371426	0.0317031	0.680202	0.167362
cg00213479	0.00415883	0.0318539	0.680202	0.167362
cg18040901	0.00370678	0.0319197	0.680202	0.167362
cg20544437	-0.0089655	0.0319514	0.680202	0.167362
cg21833728	-0.0135578	0.0319791	0.680202	0.167362
cg24655310	-0.0187539	0.0320818	0.680202	0.167362
cg14068184	-0.0605448	0.0320887	0.680202	0.167362
cg20691120	0.00202002	0.0321115	0.680202	0.167362
cg01975734	-0.0150139	0.0322918	0.680202	0.167362
cg22486083	-0.0115399	0.0322954	0.680202	0.167362
cg17283620	-0.0616103	0.0323749	0.680202	0.167362
cg16553272	0.0207492	0.0323788	0.680202	0.167362
cg07365741	0.0515745	0.0325461	0.680202	0.167362
cg07414487	-0.0543971	0.0325579	0.680202	0.167362
cg19078123	-0.0313574	0.0325592	0.680202	0.167362
cg08750326	-0.0166077	0.0325719	0.680202	0.167362
cg02239586	0.0291427	0.0326217	0.680202	0.167362
cg14175932	-0.0448199	0.0326392	0.680202	0.167362
cg13617521	-0.0207411	0.0328442	0.680202	0.167362
cg18908811	-0.0260152	0.0329518	0.680202	0.167362
cg10537079	-0.0160736	0.0329526	0.680202	0.167362
cg06564915	-0.00866542	0.0330334	0.680202	0.167362
cg21175761	0.0212668	0.0330659	0.680202	0.167362
cg07581883	0.0180389	0.0332962	0.680202	0.167362
cg17982178	-0.0223628	0.0333485	0.680202	0.167362
cg10551631	0.01483	0.0335243	0.680202	0.167362
cg09457490	-0.00724687	0.0335401	0.680202	0.167362
cg25311637	0.0327437	0.0335971	0.680202	0.167362
cg13789015	0.0188698	0.0336162	0.680202	0.167362
cg08818632	-0.00980955	0.033643	0.680202	0.167362
cg07348982	-0.00605867	0.0336628	0.680202	0.167362
cg00130498	-0.0170422	0.0336738	0.680202	0.167362
cg00008932	-0.0220618	0.0337238	0.680202	0.167362
cg23922730	0.0291833	0.0338042	0.680202	0.167362
cg15223157	0.00940433	0.0338174	0.680202	0.167362
cg17443473	-0.00828567	0.0338276	0.680202	0.167362
cg20370184	-0.0641552	0.0339069	0.680202	0.167362
cg19204194	0.00341686	0.0339207	0.680202	0.167362
cg18595228	-0.00666775	0.034028	0.680202	0.167362
cg01704252	-0.011931	0.0340382	0.680202	0.167362
cg04072570	0.00330175	0.0340663	0.680202	0.167362
cg27404676	0.0218747	0.034163	0.680202	0.167362
cg21229055	0.0101458	0.0342428	0.680202	0.167362
cg07553761	0.0108847	0.0342802	0.680202	0.167362
cg08081407	0.00528723	0.0343039	0.680202	0.167362
cg26644049	0.012557	0.0343137	0.680202	0.167362
cg24524694	-0.00803218	0.0343963	0.680202	0.167362
cg04961665	0.0300969	0.034419	0.680202	0.167362
cg00343986	0.00881068	0.0345497	0.680202	0.167362
cg09757620	0.00388112	0.0346209	0.680202	0.167362
cg20485191	-0.00793941	0.0346509	0.680202	0.167362
cg18232722	0.0310048	0.0347938	0.680202	0.167362
cg12869615	0.0248956	0.0347989	0.680202	0.167362
cg05716726	0.0258385	0.0348026	0.680202	0.167362
cg26328611	-0.0178565	0.0348414	0.680202	0.167362
cg14106234	-0.00643973	0.0348807	0.680202	0.167362
cg23232263	-0.0178722	0.0349499	0.680398	0.167237
cg02247863	0.0108866	0.0352394	0.684873	0.16439
cg06624712	-0.0173349	0.0353514	0.685888	0.163747
cg02553284	0.00311006	0.0355226	0.688048	0.162381
cg06432309	-0.0241642	0.0358489	0.6932	0.159141
cg14093970	-0.00974103	0.0360761	0.696421	0.157128
cg08417748	-0.00581314	0.036341	0.699265	0.155358
cg04023829	-0.0126063	0.0363596	0.699265	0.155358
cg11616438	0.0213213	0.0364392	0.699265	0.155358
cg01655667	0.0249059	0.036467	0.699265	0.155358
cg24664470	0.0391424	0.0366085	0.700002	0.154901
cg03559235	0.011138	0.0367197	0.700002	0.154901
cg09299924	-0.00590921	0.0368652	0.700002	0.154901
cg12071297	-0.00902448	0.0369434	0.700002	0.154901
cg06085657	-0.0135278	0.036959	0.700002	0.154901
cg10640004	0.0100616	0.0369636	0.700002	0.154901
cg22203323	-0.0211942	0.037092	0.700002	0.154901
cg07139438	0.00230538	0.0371063	0.700002	0.154901
cg24407607	0.0651062	0.0371091	0.700002	0.154901
cg04034998	-0.0395377	0.0371148	0.700002	0.154901
cg02026371	-0.0152261	0.0372342	0.701101	0.154219
cg08097417	0.00599652	0.0374139	0.703333	0.152839
cg20149571	0.0194503	0.0375922	0.705529	0.151485
cg27452117	0.00553307	0.0378437	0.707905	0.150025
cg27191765	0.00809223	0.0379547	0.707905	0.150025
cg10108296	0.00516615	0.0379913	0.707905	0.150025
cg06804788	0.0156147	0.0379984	0.707905	0.150025
cg06157924	-0.0251775	0.0380616	0.707905	0.150025
cg25907132	0.026484	0.0380886	0.707905	0.150025
cg18449991	-0.010267	0.0382291	0.708017	0.149956
cg05898343	0.0149539	0.0382922	0.708017	0.149956
cg25665636	-0.0129337	0.0383887	0.708017	0.149956
cg23726526	0.00307983	0.0384005	0.708017	0.149956
cg04145681	-0.0720959	0.0384028	0.708017	0.149956
cg25106783	-0.0139048	0.0385426	0.708631	0.14958
cg25744355	-0.0285463	0.0385595	0.708631	0.14958
cg05185784	0.0215168	0.0386817	0.709742	0.1489
cg25437180	-0.00893961	0.0387475	0.709814	0.148855
cg15924568	0.0130896	0.0388493	0.71015	0.14865
cg23358710	0.00457164	0.0389141	0.71015	0.14865
cg27125972	0.0032996	0.0389514	0.71015	0.14865
cg03147592	0.0198584	0.039044	0.71015	0.14865
cg01033205	-0.039225	0.0390749	0.71015	0.14865
cg15295200	-0.0636882	0.0392768	0.711508	0.14782
cg22240348	0.0276633	0.0393927	0.711508	0.14782
cg26314478	-0.00932026	0.0394709	0.711508	0.14782
cg22452170	-0.00202748	0.0394809	0.711508	0.14782
cg05559881	0.0121425	0.0394939	0.711508	0.14782
cg18368960	-0.0398672	0.039531	0.711508	0.14782
cg05772663	0.0108071	0.0395833	0.711508	0.14782
cg26139975	-0.0147128	0.0398707	0.715554	0.145358
cg23932180	0.0149626	0.0399959	0.71643	0.144826
cg26685596	-0.0163557	0.0400886	0.71643	0.144826
cg08736544	0.00717847	0.0401216	0.71643	0.144826
cg00598125	-0.0386354	0.040425	0.71643	0.144826
cg00203804	-0.00977732	0.0405072	0.71643	0.144826
cg00206332	-0.0147551	0.0405269	0.71643	0.144826
cg22841866	0.0139916	0.0406066	0.71643	0.144826
cg13653328	0.0752562	0.0406151	0.71643	0.144826
cg11374355	-0.0140797	0.0406717	0.71643	0.144826
cg21642251	-0.00929525	0.0407091	0.71643	0.144826
cg23484454	-0.0157037	0.040713	0.71643	0.144826
cg00122779	-0.042172	0.0407866	0.71643	0.144826
cg21649013	0.00962203	0.0408981	0.71643	0.144826
cg01717254	0.00270932	0.0410011	0.71643	0.144826
cg12388679	0.048314	0.0410182	0.71643	0.144826
cg09571314	-0.00748449	0.0411619	0.71643	0.144826
cg02891314	-0.0484383	0.0411831	0.71643	0.144826
cg16299428	0.00307866	0.0412569	0.71643	0.144826
cg06643214	-0.0152104	0.0412806	0.71643	0.144826
cg00125858	0.0151732	0.0414015	0.71643	0.144826
cg24177690	0.0173979	0.0414355	0.71643	0.144826
cg17280346	0.0132991	0.041507	0.71643	0.144826
cg14750269	0.0123661	0.0416113	0.71643	0.144826
cg22741272	0.00853016	0.0416114	0.71643	0.144826
cg00335297	-0.0274205	0.0417085	0.71643	0.144826
cg25498107	0.0285152	0.0416452	0.71643	0.144826
cg22778903	-0.0194587	0.041675	0.71643	0.144826
cg07352416	-0.0273245	0.0417724	0.71643	0.144826
cg23275064	-0.0097923	0.0419168	0.71643	0.144826
cg18369516	0.0212759	0.0419536	0.71643	0.144826
cg01256846	0.00927542	0.0419562	0.71643	0.144826
cg10084932	-0.013487	0.042034	0.71643	0.144826
cg22812614	-0.0247096	0.0420938	0.71643	0.144826
cg21135948	0.00405292	0.0421541	0.71643	0.144826
cg19083407	0.0326158	0.0421939	0.71643	0.144826
cg09532284	0.00359248	0.0422271	0.71643	0.144826
cg01610728	0.0172195	0.0422465	0.71643	0.144826
cg21899500	0.0135011	0.0423104	0.71643	0.144826
cg00282249	0.00434669	0.0423521	0.71643	0.144826
cg07565961	-0.0172021	0.0424522	0.716606	0.144719
cg02973417	-0.00197516	0.0426249	0.716606	0.144719
cg14393649	-0.00962343	0.0426625	0.716606	0.144719
cg05929865	-0.0150198	0.0427909	0.716606	0.144719
cg02869547	0.0026624	0.0427935	0.716606	0.144719
cg14114326	-0.00633472	0.0427992	0.716606	0.144719
cg15951466	-0.0183106	0.0427992	0.716606	0.144719
cg27151362	0.00896555	0.0429108	0.717429	0.144221
cg04489366	-0.0141935	0.0430897	0.719372	0.143046
cg09998474	0.028654	0.0431545	0.719409	0.143024
cg16347828	0.00293398	0.0433248	0.721201	0.141944
cg14271953	-0.0121099	0.0434619	0.722437	0.1412
cg18577231	0.0155878	0.0435435	0.722746	0.141014
cg01259637	-0.00734389	0.0436493	0.72309	0.140808
cg14669847	-0.00915338	0.0436901	0.72309	0.140808
cg17635970	-0.0564794	0.0437845	0.72361	0.140496
cg18745035	-0.00855162	0.044007	0.724961	0.139686
cg15873301	0.0114319	0.044061	0.724961	0.139686
cg16511983	0.00876439	0.0440925	0.724961	0.139686
cg01594260	-0.0604457	0.0441187	0.724961	0.139686
cg05306950	0.00241122	0.0447659	0.733884	0.134372
cg04669574	0.00440496	0.0447896	0.733884	0.134372
cg10424681	0.0129637	0.0448954	0.73457	0.133967
cg10970028	0.0139083	0.0450948	0.736064	0.133084
cg05707506	-0.00906575	0.0451148	0.736064	0.133084
cg22153463	0.0103508	0.0452329	0.736944	0.132565
cg20856413	0.00325417	0.0453913	0.737371	0.132314
cg23081194	-0.0325192	0.0456438	0.737371	0.132314
cg17406244	-0.00673	0.0456459	0.737371	0.132314
cg12937141	-0.0134939	0.0456651	0.737371	0.132314
cg07081753	-0.00608658	0.0457128	0.737371	0.132314
cg04084157	0.00418307	0.0457719	0.737371	0.132314
cg26186732	0.0126905	0.0458165	0.737371	0.132314
cg14007688	0.0622451	0.0458639	0.737371	0.132314
cg14119527	-0.00780361	0.0459331	0.737371	0.132314
cg18757172	0.0283144	0.0459649	0.737371	0.132314
cg05304361	0.0189227	0.0459653	0.737371	0.132314
cg20777656	0.0226174	0.0461969	0.739223	0.131225
cg06297958	0.00627341	0.0462729	0.739223	0.131225
cg23250973	-0.0112306	0.0462738	0.739223	0.131225
cg17095460	0.0520602	0.0465977	0.741737	0.12975
cg22466012	-0.0511692	0.0466451	0.741737	0.12975
cg23589927	-0.0124603	0.046647	0.741737	0.12975
cg15364850	-0.0144037	0.0466993	0.741737	0.12975
cg24877093	-0.0227342	0.0467541	0.741737	0.12975
cg19506686	-0.0202441	0.0470211	0.744943	0.127877
cg10509982	-0.0139128	0.04731	0.747069	0.126639
cg02519751	0.0109207	0.0474249	0.747069	0.126639
cg00316759	0.0077024	0.047443	0.747069	0.126639
cg25368113	0.00261506	0.0474554	0.747069	0.126639
cg02752932	-0.0217266	0.0474805	0.747069	0.126639
cg01491428	-0.055279	0.0475991	0.747911	0.12615
cg16645133	0.00286875	0.0477064	0.748378	0.125879
cg17031543	0.0106695	0.0477591	0.748378	0.125879
cg16535653	-0.0163889	0.0478992	0.748775	0.125649
cg21075829	0.00796294	0.0479148	0.748775	0.125649
cg06108374	-0.0133716	0.0481084	0.750779	0.124488
cg06192220	-0.0113354	0.0481903	0.751036	0.124339
cg20730917	-0.00668837	0.0482777	0.751378	0.124141
cg10285526	0.0167069	0.0483803	0.751957	0.123807
cg06574716	0.0120535	0.0485549	0.753651	0.12283
cg24102570	0.0017753	0.0487327	0.753688	0.122808
cg23009419	0.0123016	0.0489195	0.753688	0.122808
cg14576962	0.0104569	0.0490438	0.753688	0.122808
cg26788215	0.00308413	0.0490827	0.753688	0.122808
cg10486974	0.0190143	0.0491087	0.753688	0.122808
cg15841212	0.00433797	0.0491175	0.753688	0.122808
cg11769406	0.00370104	0.0493764	0.753688	0.122808
cg25896901	0.0257239	0.049394	0.753688	0.122808
cg07401435	-0.00686319	0.0494672	0.753688	0.122808
cg04493401	-0.0106112	0.0495315	0.753688	0.122808
cg16898124	0.0149967	0.0495722	0.753688	0.122808
cg00523628	0.0179565	0.0495806	0.753688	0.122808
cg21878369	-0.0314541	0.0495916	0.753688	0.122808
cg00360298	-0.0193297	0.0496405	0.753688	0.122808
cg22459051	0.00241715	0.0496485	0.753688	0.122808
cg13906542	-0.0127685	0.0497588	0.753688	0.122808
cg08136916	-0.012504	0.0498148	0.753688	0.122808
cg00815399	-0.0269797	0.0498237	0.753688	0.122808
cg10413105	0.0254487	0.0498322	0.753688	0.122808
cg02612927	-0.00820508	0.0498697	0.753688	0.122808
cg17480035	-0.0681382	0.0501005	0.756182	0.121373
cg08920458	0.0214847	0.0501959	0.756627	0.121118
cg15134787	0.0196925	0.0505537	0.759248	0.119617
cg11852404	-0.0204207	0.0505621	0.759248	0.119617
cg26272248	0.0233918	0.050568	0.759248	0.119617
cg14201606	-0.005601	0.0507209	0.759687	0.119365
cg02945674	0.0604284	0.0507296	0.759687	0.119365
cg00303541	0.0177308	0.0508484	0.760475	0.118915
cg17637107	0.00186757	0.050949	0.760989	0.118622
cg25958911	0.0215558	0.0511142	0.761468	0.118349
cg25009002	-0.00519883	0.0511381	0.761468	0.118349
cg05248234	0.0700448	0.051198	0.761468	0.118349
cg23221052	-0.0445367	0.0512463	0.761468	0.118349
cg03790891	-0.0210091	0.0513608	0.762183	0.117941
cg17689763	-0.00863745	0.0515116	0.763436	0.117227
cg06746884	0.027717	0.0520962	0.769438	0.113827
cg08770870	0.0183171	0.0521076	0.769438	0.113827
cg27215131	-0.00488572	0.0521176	0.769438	0.113827
cg07455279	0.0152502	0.0522549	0.770474	0.113242
cg01319581	-0.0087373	0.0525693	0.7719	0.112439
cg15731038	-0.0181213	0.0526344	0.7719	0.112439
cg22845087	0.0209193	0.0526594	0.7719	0.112439
cg17003204	-0.00826068	0.0527444	0.7719	0.112439
cg09036531	-0.0135211	0.0528764	0.7719	0.112439
cg12590845	0.006954	0.052883	0.7719	0.112439
cg13089154	0.0143775	0.0528882	0.7719	0.112439
cg02903305	-0.0123683	0.0529512	0.7719	0.112439
cg04307987	0.004652	0.053112	0.7719	0.112439
cg10815671	-0.0445555	0.0531153	0.7719	0.112439
cg15935227	0.0334014	0.0531655	0.7719	0.112439
cg24079051	-0.0167129	0.0532171	0.7719	0.112439
cg24826020	0.0137177	0.0533165	0.7719	0.112439
cg19578030	-0.00475382	0.0535162	0.7719	0.112439
cg16688368	-0.00376084	0.0536227	0.7719	0.112439
cg09804407	-0.0577228	0.0538577	0.7719	0.112439
cg03957420	-0.0165574	0.0537861	0.7719	0.112439
cg17463698	0.0132147	0.0538606	0.7719	0.112439
cg21640587	0.00198079	0.0538913	0.7719	0.112439
cg08745665	0.0108571	0.0539085	0.7719	0.112439
cg16311364	-0.0219563	0.0541051	0.7719	0.112439
cg27514038	-0.0239872	0.0542344	0.7719	0.112439
cg18314954	-0.00616076	0.0542495	0.7719	0.112439
cg15655495	0.00797929	0.0543441	0.7719	0.112439
cg06064861	-0.0346156	0.0543726	0.7719	0.112439
cg03044250	-0.01677	0.0544314	0.7719	0.112439
cg24073023	-0.0425865	0.0544431	0.7719	0.112439
cg03682444	-0.011209	0.0545253	0.7719	0.112439
cg08360281	0.00525824	0.0545818	0.7719	0.112439
cg08693325	-0.0210808	0.0546111	0.7719	0.112439
cg19021236	-0.0423962	0.0546168	0.7719	0.112439
cg21953905	-0.015088	0.0547171	0.7719	0.112439
cg03188519	0.0154256	0.0547698	0.7719	0.112439
cg10418630	0.0200241	0.0551121	0.7719	0.112439
cg19481953	-0.0162992	0.0552929	0.7719	0.112439
cg02157078	0.0154036	0.0553341	0.7719	0.112439
cg21106486	0.0153263	0.0554659	0.7719	0.112439
cg04237898	0.00435	0.0555502	0.7719	0.112439
cg01268383	0.0200972	0.0555708	0.7719	0.112439
cg22853855	-0.0475607	0.0558519	0.7719	0.112439
cg18758619	-0.0178024	0.0558958	0.7719	0.112439
cg22713356	-0.0117779	0.0559542	0.7719	0.112439
cg06269928	-0.0178004	0.0559714	0.7719	0.112439
cg27569488	0.00237396	0.0559789	0.7719	0.112439
cg03555914	-0.0072371	0.0560564	0.7719	0.112439
cg23246911	0.0372688	0.0561148	0.7719	0.112439
cg21393587	0.0142209	0.0561604	0.7719	0.112439
cg00538212	-0.01862	0.0561841	0.7719	0.112439
cg09475041	-0.0152624	0.0562395	0.7719	0.112439
cg09973514	0.0213457	0.0563026	0.7719	0.112439
cg18705301	0.0363368	0.0564427	0.7719	0.112439
cg03161606	-0.0233558	0.0565034	0.7719	0.112439
cg13948146	0.00179205	0.0566137	0.7719	0.112439
cg16140565	-0.0676458	0.0567815	0.7719	0.112439
cg24448565	-0.0186516	0.0568462	0.7719	0.112439
cg02634141	-0.0226322	0.0568668	0.7719	0.112439
cg15029183	0.0599093	0.0570947	0.7719	0.112439
cg01215343	-0.0335168	0.0571718	0.7719	0.112439
cg20020143	0.0273297	0.0572787	0.7719	0.112439
cg06010659	0.013071	0.0573068	0.7719	0.112439
cg21202759	-0.0356779	0.0573441	0.7719	0.112439
cg18156963	-0.00774921	0.0573792	0.7719	0.112439
cg04190662	0.026871	0.0573884	0.7719	0.112439
cg21228792	-0.0155537	0.0574086	0.7719	0.112439
cg12105899	0.02628	0.0574516	0.7719	0.112439
cg11169363	-0.0229156	0.057752	0.7719	0.112439
cg21404063	0.0172509	0.0577579	0.7719	0.112439
cg20369469	-0.0290407	0.0578172	0.7719	0.112439
cg06493994	0.00552377	0.0580653	0.7719	0.112439
cg23209941	-0.0455371	0.0580744	0.7719	0.112439
cg07980988	-0.015252	0.0580942	0.7719	0.112439
cg19702785	0.00548992	0.0581562	0.7719	0.112439
cg03205764	-0.00921597	0.0581586	0.7719	0.112439
cg18811130	0.00718086	0.0581885	0.7719	0.112439
cg08170293	0.0205994	0.0581938	0.7719	0.112439
cg00254095	-0.0620163	0.0583038	0.7719	0.112439
cg12218732	0.00855243	0.0583583	0.7719	0.112439
cg16802892	0.0676671	0.0584983	0.7719	0.112439
cg04838249	0.0143518	0.0585428	0.7719	0.112439
cg02716302	0.0166937	0.0586017	0.7719	0.112439
cg04976759	0.0179689	0.058667	0.7719	0.112439
cg04792813	0.00572977	0.0586783	0.7719	0.112439
cg09075558	0.0121653	0.0586836	0.7719	0.112439
cg01222180	0.0239117	0.0587704	0.7719	0.112439
cg03263237	-0.0121741	0.0588413	0.7719	0.112439
cg01110147	0.00303756	0.058892	0.7719	0.112439
cg02712165	0.00784422	0.059002	0.7719	0.112439
cg01080552	-0.0118394	0.0590377	0.7719	0.112439
cg26813483	0.0468249	0.0590431	0.7719	0.112439
cg14404930	-0.00535254	0.05909	0.7719	0.112439
cg02356786	-0.0198443	0.0591111	0.7719	0.112439
cg07615111	-0.0238011	0.0592298	0.7719	0.112439
cg16614020	0.016708	0.059354	0.7719	0.112439
cg18366830	-0.00626615	0.0593779	0.7719	0.112439
cg01373750	-0.00767291	0.0593796	0.7719	0.112439
cg00960300	-0.0204351	0.0594317	0.7719	0.112439
cg16242260	-0.0235568	0.0594546	0.7719	0.112439
cg06281714	-0.0380472	0.0594771	0.7719	0.112439
cg22466573	-0.0139357	0.0596331	0.7719	0.112439
cg06821828	-0.0242704	0.0596847	0.7719	0.112439
cg01807688	-0.017141	0.0602816	0.7719	0.112439
cg03343584	-0.00807346	0.0602957	0.7719	0.112439
cg03146649	0.03421	0.0603789	0.7719	0.112439
cg03552552	0.0213813	0.060514	0.7719	0.112439
cg15011775	-0.0134202	0.0606083	0.7719	0.112439
cg19562022	-0.00205707	0.0606236	0.7719	0.112439
cg19292611	-0.0139697	0.0606515	0.7719	0.112439
cg16536563	-0.018104	0.0607701	0.7719	0.112439
cg02284900	-0.00552573	0.0607979	0.7719	0.112439
cg01773760	0.00294025	0.0608819	0.7719	0.112439
cg27134251	0.0316929	0.0609472	0.7719	0.112439
cg02957469	-0.0111516	0.0611401	0.7719	0.112439
cg07303012	0.00229671	0.0612206	0.7719	0.112439
cg09732966	0.00234479	0.061227	0.7719	0.112439
cg06818047	0.0111898	0.0612805	0.7719	0.112439
cg26983430	-0.0551042	0.0613317	0.7719	0.112439
cg07134368	-0.05806	0.0613523	0.7719	0.112439
cg01556112	0.0157339	0.0614061	0.7719	0.112439
cg23080769	-0.0132758	0.0614213	0.7719	0.112439
cg08507952	0.00598826	0.0614821	0.7719	0.112439
cg08226047	-0.0109075	0.0616776	0.7719	0.112439
cg25203245	0.058336	0.0617615	0.7719	0.112439
cg00224886	0.00635143	0.0617696	0.7719	0.112439
cg17517737	-0.0132892	0.0623172	0.7719	0.112439
cg01219385	-0.00763852	0.0623467	0.7719	0.112439
cg07526977	0.0153618	0.0623768	0.7719	0.112439
cg19558802	0.0150909	0.0623844	0.7719	0.112439
cg05416337	-0.0494318	0.0624494	0.7719	0.112439
cg15638768	-0.00497652	0.0624515	0.7719	0.112439
cg00180277	0.00186639	0.0625113	0.7719	0.112439
cg19457237	0.0175031	0.0626308	0.7719	0.112439
cg22648113	0.00234714	0.0631195	0.7719	0.112439
cg01948083	0.0181023	0.0631197	0.7719	0.112439
cg06871149	-0.00740329	0.0632118	0.7719	0.112439
cg17919471	-0.0160271	0.0632875	0.7719	0.112439
cg22686892	0.0125595	0.0634635	0.7719	0.112439
cg16264616	0.00849664	0.0635611	0.7719	0.112439
cg19263469	-0.010236	0.0636328	0.7719	0.112439
cg07128416	0.0144044	0.0636954	0.7719	0.112439
cg04543012	0.00319817	0.0637602	0.7719	0.112439
cg09086151	-0.0376208	0.0637725	0.7719	0.112439
cg11005628	0.00830897	0.0638142	0.7719	0.112439
cg02890259	0.0602333	0.0638546	0.7719	0.112439
cg17852385	0.0130579	0.0639104	0.7719	0.112439
cg09619347	-0.00411827	0.0639229	0.7719	0.112439
cg25705717	0.0229407	0.0639251	0.7719	0.112439
cg05340866	0.0563602	0.0640322	0.7719	0.112439
cg08363339	-0.0114131	0.0640378	0.7719	0.112439
cg13283896	-0.00768571	0.0641141	0.7719	0.112439
cg10369363	0.00977683	0.0641509	0.7719	0.112439
cg24697433	-0.0513154	0.0643755	0.7719	0.112439
cg23936410	0.0211923	0.0645722	0.7719	0.112439
cg16659470	-0.00927705	0.0647469	0.7719	0.112439
cg22048922	-0.00857509	0.0651276	0.7719	0.112439
cg03084184	-0.0558403	0.0656213	0.7719	0.112439
cg01251603	-0.0182453	0.0656437	0.7719	0.112439
cg00975326	-0.0189866	0.0656528	0.7719	0.112439
cg17480254	-0.0267099	0.065669	0.7719	0.112439
cg15840110	-0.0102273	0.0657744	0.7719	0.112439
cg13857646	-0.0185346	0.0658479	0.7719	0.112439
cg08785871	-0.0124932	0.0660314	0.7719	0.112439
cg09953287	0.0125002	0.066083	0.7719	0.112439
cg06379640	-0.0153126	0.0665984	0.7719	0.112439
cg02479782	-0.0490242	0.0666055	0.7719	0.112439
cg12296630	-0.0106955	0.0666243	0.7719	0.112439
cg14667837	0.00631807	0.0666472	0.7719	0.112439
cg20301993	0.0109757	0.0667124	0.7719	0.112439
cg22337626	-0.0607154	0.0668797	0.7719	0.112439
cg24597512	-0.014168	0.0670049	0.7719	0.112439
cg13011109	0.0191344	0.0670418	0.7719	0.112439
cg14364129	-0.00811722	0.0671682	0.7719	0.112439
cg27498751	-0.00768799	0.0672807	0.7719	0.112439
cg16602316	-0.0219771	0.0673732	0.7719	0.112439
cg01813171	0.0250343	0.0673833	0.7719	0.112439
cg24648715	0.0169089	0.0674187	0.7719	0.112439
cg03012854	-0.0100307	0.0674799	0.7719	0.112439
cg03962522	-0.0130718	0.0675135	0.7719	0.112439
cg08597025	0.0151854	0.0675198	0.7719	0.112439
cg13252580	0.0136481	0.0675216	0.7719	0.112439
cg03078006	0.0222963	0.0676214	0.7719	0.112439
cg23910458	-0.00468471	0.0676522	0.7719	0.112439
cg27425784	0.0112931	0.0677324	0.7719	0.112439
cg09250703	0.0098386	0.0677989	0.7719	0.112439
cg26992204	0.00494301	0.0678323	0.7719	0.112439
cg06576965	-0.0342639	0.0678679	0.7719	0.112439
cg09833174	0.00519378	0.0679111	0.7719	0.112439
cg07236925	0.00296884	0.0679807	0.7719	0.112439
cg04438194	-0.012917	0.0680003	0.7719	0.112439
cg17302580	-0.0430551	0.0680265	0.7719	0.112439
cg02873541	-0.00561439	0.0682957	0.7719	0.112439
cg18727700	-0.0195553	0.0682973	0.7719	0.112439
cg16466303	-0.00684071	0.068552	0.7719	0.112439
cg22574818	0.0266608	0.0686036	0.7719	0.112439
cg25270089	-0.0177261	0.0687421	0.7719	0.112439
cg11754374	-0.00175356	0.0688509	0.7719	0.112439
cg00667948	-0.0253493	0.0688809	0.7719	0.112439
cg13393163	-0.00538604	0.0689557	0.7719	0.112439
cg02754929	-0.0261996	0.0689578	0.7719	0.112439
cg11791078	0.0602644	0.0690406	0.7719	0.112439
cg04647918	0.0203444	0.0690501	0.7719	0.112439
cg21808937	-0.0111347	0.0691612	0.7719	0.112439
cg23765086	0.0156049	0.06918	0.7719	0.112439
cg10428230	-0.0249838	0.0691807	0.7719	0.112439
cg10978884	0.0324906	0.0692075	0.7719	0.112439
cg19574193	0.0099771	0.0692561	0.7719	0.112439
cg19579217	-0.0182139	0.0693064	0.7719	0.112439
cg06416060	0.00774306	0.0693217	0.7719	0.112439
cg02219949	0.0342143	0.0693938	0.7719	0.112439
cg26544932	-0.00877174	0.0695306	0.7719	0.112439
cg00920314	-0.0193656	0.0695712	0.7719	0.112439
cg11335335	0.0146756	0.0695841	0.7719	0.112439
cg12021988	-0.0117225	0.0697259	0.7719	0.112439
cg15606473	0.0283622	0.0697798	0.7719	0.112439
cg14332120	-0.0109279	0.0698216	0.7719	0.112439
cg20043937	-0.0132316	0.0698541	0.7719	0.112439
cg12160317	0.0069214	0.069925	0.7719	0.112439
cg09075844	-0.0159433	0.0699778	0.7719	0.112439
cg02286623	0.0233539	0.0701351	0.7719	0.112439
cg22143562	-0.0208282	0.0702669	0.7719	0.112439
cg12173181	-0.0143421	0.0703071	0.7719	0.112439
cg06639320	0.0092707	0.0703658	0.7719	0.112439
cg19442647	0.0080723	0.0704691	0.7719	0.112439
cg17611045	-0.0249473	0.0705156	0.7719	0.112439
cg01543116	0.0300081	0.070688	0.7719	0.112439
cg19268976	0.00413817	0.0707057	0.7719	0.112439
cg24018948	0.0132486	0.0707512	0.7719	0.112439
cg17509989	-0.0580027	0.070772	0.7719	0.112439
cg08101771	0.0092133	0.0708921	0.7719	0.112439
cg21597797	0.0342517	0.0709548	0.7719	0.112439
cg05321307	0.0111099	0.0710715	0.7719	0.112439
cg04354002	0.0352435	0.0710835	0.7719	0.112439
cg08222618	0.0233953	0.0711681	0.7719	0.112439
cg23703062	0.0135944	0.0711991	0.7719	0.112439
cg22681114	-0.00781865	0.071212	0.7719	0.112439
cg05835547	0.00708172	0.0713973	0.7719	0.112439
cg16697940	0.0243962	0.0714545	0.7719	0.112439
cg10452588	-0.0414021	0.0715162	0.7719	0.112439
cg16600432	-0.00778211	0.0715312	0.7719	0.112439
cg04875706	0.0586545	0.0716072	0.7719	0.112439
cg06518388	-0.00813034	0.0717613	0.7719	0.112439
cg04293108	-0.0256277	0.0721379	0.7719	0.112439
cg17738613	-0.055173	0.0721976	0.7719	0.112439
cg05915658	-0.017716	0.0724531	0.7719	0.112439
cg04692870	-0.0161047	0.0724933	0.7719	0.112439
cg04767174	0.0319005	0.0725267	0.7719	0.112439
cg10155537	-0.0581159	0.072627	0.7719	0.112439
cg14273923	-0.0358793	0.0726637	0.7719	0.112439
cg21720265	-0.0146845	0.0728405	0.7719	0.112439
cg11564981	0.0022882	0.0729023	0.7719	0.112439
cg06634786	0.00229065	0.0729049	0.7719	0.112439
cg19501543	-0.00789557	0.0729272	0.7719	0.112439
cg01816615	-0.0257101	0.0730863	0.7719	0.112439
cg03028851	-0.0115888	0.0731491	0.7719	0.112439
cg20245116	-0.0301102	0.0731652	0.7719	0.112439
cg08419657	-0.00575338	0.0733704	0.7719	0.112439
cg06163534	-0.0117831	0.0733981	0.7719	0.112439
cg12906381	-0.0274332	0.0734917	0.7719	0.112439
cg21234082	0.0269822	0.0735116	0.7719	0.112439
cg26672426	0.00881321	0.0735246	0.7719	0.112439
cg12221710	-0.00784468	0.0735564	0.7719	0.112439
cg10016788	0.0172568	0.0737691	0.7719	0.112439
cg15940237	0.0131854	0.0739306	0.7719	0.112439
cg20825710	-0.012508	0.0739763	0.7719	0.112439
cg16724585	-0.0104067	0.0739925	0.7719	0.112439
cg03102494	0.019071	0.0741128	0.7719	0.112439
cg08460331	0.0182652	0.074145	0.7719	0.112439
cg01203766	-0.0275476	0.0742293	0.7719	0.112439
cg20735720	-0.00821919	0.0742498	0.7719	0.112439
cg01248855	-0.0372604	0.0742855	0.7719	0.112439
cg05699139	0.0121883	0.0743762	0.7719	0.112439
cg26875233	0.00833771	0.0744639	0.7719	0.112439
cg00689685	-0.0523267	0.0745559	0.7719	0.112439
cg16431720	-0.0487078	0.0746638	0.7719	0.112439
cg14448104	-0.012345	0.0747597	0.7719	0.112439
cg21593409	-0.0147861	0.0748961	0.7719	0.112439
cg06514855	0.0179863	0.0751163	0.7719	0.112439
cg03282689	-0.0051355	0.0751385	0.7719	0.112439
cg02283931	0.0121213	0.0751715	0.7719	0.112439
cg25206134	0.00981313	0.075314	0.7719	0.112439
cg19930575	-0.0173919	0.075434	0.7719	0.112439
cg23846114	-0.0148739	0.0756034	0.7719	0.112439
cg05731713	-0.00360562	0.0756877	0.7719	0.112439
cg23486379	0.0195648	0.0757075	0.7719	0.112439
cg06012011	0.00318306	0.0759563	0.7719	0.112439
cg22695986	0.0186377	0.0759719	0.7719	0.112439
cg27396048	-0.00679973	0.0760198	0.7719	0.112439
cg24663206	0.0304422	0.076131	0.7719	0.112439
cg09935045	0.00582575	0.0762947	0.7719	0.112439
cg22857670	-0.0352021	0.0763553	0.7719	0.112439
cg16618979	-0.0449734	0.0765347	0.7719	0.112439
cg00450029	-0.0103901	0.0764025	0.7719	0.112439
cg09445383	0.0251059	0.0765708	0.7719	0.112439
cg27298639	-0.0106428	0.0766497	0.7719	0.112439
cg10821226	0.0176626	0.0766621	0.7719	0.112439
cg01524723	-0.00530116	0.0768356	0.7719	0.112439
cg25616607	-0.00637102	0.0770936	0.7719	0.112439
cg02804757	0.0199681	0.0771094	0.7719	0.112439
cg12731353	0.00228511	0.0771346	0.7719	0.112439
cg02994018	0.0036277	0.0771408	0.7719	0.112439
cg23572319	0.0213975	0.0771692	0.7719	0.112439
cg16588073	0.00632136	0.0772349	0.7719	0.112439
cg24815792	0.0142565	0.0772578	0.7719	0.112439
cg01725669	-0.0108897	0.0772881	0.7719	0.112439
cg06887555	0.00922833	0.0773568	0.7719	0.112439
cg03494795	0.00276269	0.0773863	0.7719	0.112439
cg04166210	0.0198389	0.077681	0.7719	0.112439
cg20490126	0.00458951	0.077852	0.7719	0.112439
cg24153916	0.0200631	0.0778676	0.7719	0.112439
cg10959649	-0.00774245	0.077986	0.7719	0.112439
cg08973717	-0.00608776	0.0779977	0.7719	0.112439
cg17017591	0.0136081	0.0781876	0.7719	0.112439
cg00872683	-0.00688633	0.0781882	0.7719	0.112439
cg12280796	-0.00902746	0.0781903	0.7719	0.112439
cg12152167	0.0252526	0.0782129	0.7719	0.112439
cg01943931	0.0464153	0.0784501	0.7719	0.112439
cg03852468	0.00716902	0.0784792	0.7719	0.112439
cg22676075	0.0340014	0.0785035	0.7719	0.112439
cg21224286	-0.0264699	0.0786082	0.7719	0.112439
cg13972557	-0.0585782	0.0786912	0.7719	0.112439
cg13751645	-0.00877466	0.0787546	0.7719	0.112439
cg08160949	-0.0429485	0.0789614	0.7719	0.112439
cg21588594	0.0162466	0.0788676	0.7719	0.112439
cg07258983	0.0439054	0.0789648	0.7719	0.112439
cg01655658	-0.0294697	0.0791138	0.7719	0.112439
cg08550689	-0.00531733	0.0791327	0.7719	0.112439
cg01267373	-0.00315649	0.079338	0.7719	0.112439
cg17334937	0.0147387	0.0794913	0.7719	0.112439
cg15529344	0.0166727	0.0795031	0.7719	0.112439
cg00646140	0.00837486	0.0795294	0.7719	0.112439
cg09737095	-0.0409961	0.0795591	0.7719	0.112439
cg17258816	0.00955184	0.0797209	0.7719	0.112439
cg13160852	0.0510892	0.0797342	0.7719	0.112439
cg16255697	-0.01426	0.0799954	0.7719	0.112439
cg22687569	-0.0242169	0.0800839	0.7719	0.112439
cg01124132	-0.0243645	0.0801407	0.7719	0.112439
cg17435250	-0.0190453	0.0802483	0.7719	0.112439
cg19524681	0.005624	0.08027	0.7719	0.112439
cg14582100	0.0158269	0.0803408	0.7719	0.112439
cg07801607	-0.0279312	0.0803662	0.7719	0.112439
cg19443786	-0.030429	0.0804274	0.7719	0.112439
cg09417038	-0.0280224	0.0804611	0.7719	0.112439
cg05516499	-0.00530177	0.0804801	0.7719	0.112439
cg19491742	-0.0155448	0.0805065	0.7719	0.112439
cg16812621	0.00932492	0.0805144	0.7719	0.112439
cg12435824	-0.0122206	0.0805171	0.7719	0.112439
cg10881162	0.0322274	0.0807265	0.7719	0.112439
cg23117530	-0.00576621	0.0809125	0.7719	0.112439
cg03402001	0.00149602	0.0810262	0.7719	0.112439
cg08671330	0.0165161	0.0810437	0.7719	0.112439
cg26031613	-0.0348119	0.0810653	0.7719	0.112439
cg20024850	0.0211384	0.0811706	0.7719	0.112439
cg18502619	0.0173446	0.0811868	0.7719	0.112439
cg00937982	0.0310273	0.0814035	0.7719	0.112439
cg16126137	0.0153134	0.0814661	0.7719	0.112439
cg06527267	-0.00589678	0.0816373	0.7719	0.112439
cg08197448	0.0030222	0.0817013	0.7719	0.112439
cg08476890	0.0139998	0.0819252	0.7719	0.112439
cg01673753	-0.0228269	0.0819389	0.7719	0.112439
cg00311963	0.024925	0.0820358	0.7719	0.112439
cg03177323	0.0155223	0.082043	0.7719	0.112439
cg21595968	0.0267802	0.0820611	0.7719	0.112439
cg21783012	0.0596703	0.0822926	0.7719	0.112439
cg25136622	0.00219743	0.082331	0.7719	0.112439
cg18784552	-0.0168308	0.082342	0.7719	0.112439
cg11433081	-0.0109647	0.0824639	0.7719	0.112439
cg19159759	0.0148055	0.0824685	0.7719	0.112439
cg03803071	0.00361741	0.0825841	0.7719	0.112439
cg15637781	-0.00784111	0.0826369	0.7719	0.112439
cg23939001	0.023013	0.0827493	0.7719	0.112439
cg24744459	0.0139064	0.0828079	0.7719	0.112439
cg10202835	0.0353213	0.0828498	0.7719	0.112439
cg01840183	-0.018509	0.0829691	0.7719	0.112439
cg19045070	-0.00441518	0.0831251	0.7719	0.112439
cg01398148	-0.0149315	0.0831856	0.7719	0.112439
cg25716013	0.0226815	0.0831941	0.7719	0.112439
cg26327118	0.00330262	0.0833334	0.7719	0.112439
cg17125315	-0.0196993	0.0835265	0.7719	0.112439
cg16580361	0.0126931	0.0835742	0.7719	0.112439
cg22953237	0.054145	0.0835878	0.7719	0.112439
cg17498841	0.00244911	0.0835911	0.7719	0.112439
cg01084566	0.015882	0.0836228	0.7719	0.112439
cg18091046	-0.0204334	0.0836801	0.7719	0.112439
cg05100479	0.00674326	0.0837084	0.7719	0.112439
cg26343358	0.0201209	0.0837408	0.7719	0.112439
cg05930173	-0.0132659	0.0839302	0.7719	0.112439
cg05127369	0.00378252	0.0840037	0.7719	0.112439
cg24502334	-0.0186923	0.0840196	0.7719	0.112439
cg07855754	0.00848162	0.0841799	0.7719	0.112439
cg27469738	-0.0190419	0.0842049	0.7719	0.112439
cg00833479	0.014951	0.0842498	0.7719	0.112439
cg18137779	-0.0459021	0.0842936	0.7719	0.112439
cg04590610	0.0065821	0.0843023	0.7719	0.112439
cg24754154	0.0241394	0.0843163	0.7719	0.112439
cg23553008	0.0147583	0.0843516	0.7719	0.112439
cg07478795	-0.0398824	0.0843799	0.7719	0.112439
cg10045103	-0.00581302	0.0845003	0.7719	0.112439
cg22988655	-0.0017055	0.0846851	0.7719	0.112439
cg09815545	0.0212441	0.0848224	0.7719	0.112439
cg08998989	0.0245847	0.0848876	0.7719	0.112439
cg00484358	0.00551357	0.0850005	0.7719	0.112439
cg17445212	0.0234583	0.0850173	0.7719	0.112439
cg25654072	0.00385953	0.0850285	0.7719	0.112439
cg17211349	0.0051683	0.0850987	0.7719	0.112439
cg07564793	-0.00433194	0.0851282	0.7719	0.112439
cg05408674	-0.0368349	0.0852084	0.7719	0.112439
cg23947928	-0.0169457	0.0852744	0.7719	0.112439
cg14901671	0.00392568	0.0853025	0.7719	0.112439
cg20965743	0.01611	0.0853657	0.7719	0.112439
cg11725581	0.0152994	0.0853987	0.7719	0.112439
cg02772928	-0.0120477	0.0856851	0.7719	0.112439
cg24001644	0.0169592	0.085882	0.7719	0.112439
cg26703617	0.00851861	0.0858859	0.7719	0.112439
cg13845521	0.0360044	0.0859465	0.7719	0.112439
cg04546413	-0.0404767	0.0859571	0.7719	0.112439
cg08519658	-0.00627107	0.085973	0.7719	0.112439
cg20282550	0.0149905	0.0860245	0.7719	0.112439
cg07343612	0.0104772	0.0860489	0.7719	0.112439
cg10511972	0.0193926	0.0860627	0.7719	0.112439
cg05007325	0.0126348	0.0861734	0.7719	0.112439
cg01538344	0.0205809	0.0862639	0.7719	0.112439
cg20564496	0.0123581	0.0863135	0.7719	0.112439
cg09518720	-0.00895191	0.0865143	0.7719	0.112439
cg23490611	-0.0159887	0.0866001	0.7719	0.112439
cg15729137	0.0145532	0.0867246	0.7719	0.112439
cg01255913	0.00449045	0.0868297	0.7719	0.112439
cg19539986	0.0568884	0.0868521	0.7719	0.112439
cg19411919	-0.0160182	0.0869895	0.7719	0.112439
cg12496982	-0.015461	0.0870432	0.7719	0.112439
cg06108461	-0.0254631	0.0870685	0.7719	0.112439
cg09657744	0.00483169	0.0871412	0.7719	0.112439
cg20645010	-0.00527812	0.0871656	0.7719	0.112439
cg25397029	-0.0157254	0.0872456	0.7719	0.112439
cg11019890	-0.0118951	0.0874448	0.7719	0.112439
cg23958373	-0.0322564	0.0874787	0.7719	0.112439
cg21461082	-0.0184663	0.0875518	0.7719	0.112439
cg23921534	0.0209021	0.0875847	0.7719	0.112439
cg16167088	-0.0142748	0.0876681	0.7719	0.112439
cg03210314	0.00778398	0.0877756	0.7719	0.112439
cg05555928	-0.00531712	0.0878113	0.7719	0.112439
cg25072466	0.0132634	0.0880495	0.7719	0.112439
cg24464282	0.00783325	0.08807	0.7719	0.112439
cg03405128	0.0120924	0.0881402	0.7719	0.112439
cg13981804	-0.0049437	0.0882182	0.7719	0.112439
cg26689799	-0.00819307	0.088396	0.7719	0.112439
cg13896204	-0.0129855	0.0884449	0.7719	0.112439
cg22821677	-0.0134078	0.0884548	0.7719	0.112439
cg24192805	0.00302443	0.0885063	0.7719	0.112439
cg18852692	0.0154961	0.0885661	0.7719	0.112439
cg26381452	0.0186414	0.0885912	0.7719	0.112439
cg19630376	-0.0165557	0.0886228	0.7719	0.112439
cg00413089	-0.0266275	0.0886478	0.7719	0.112439
cg18206424	-0.00594795	0.0886492	0.7719	0.112439
cg22808163	-0.0105867	0.0887801	0.7719	0.112439
cg05652828	-0.0125564	0.0888957	0.7719	0.112439
cg10459672	0.00876901	0.0889764	0.7719	0.112439
cg15711973	-0.0353565	0.0890178	0.7719	0.112439
cg06275134	-0.00755138	0.0891439	0.7719	0.112439
cg22548353	0.0091698	0.0891855	0.7719	0.112439
cg24557160	-0.0188322	0.0893553	0.7719	0.112439
cg17386240	0.0361242	0.089365	0.7719	0.112439
cg05052243	-0.0153123	0.0894026	0.7719	0.112439
cg20360416	0.0323804	0.089427	0.7719	0.112439
cg15612444	0.0175633	0.0895479	0.7719	0.112439
cg08065229	0.0143491	0.0895483	0.7719	0.112439
cg23392381	-0.0483806	0.089592	0.7719	0.112439
cg22773314	-0.0143818	0.0896026	0.7719	0.112439
cg27561567	-0.00523002	0.0896378	0.7719	0.112439
cg17733714	0.0173033	0.0896418	0.7719	0.112439
cg16169950	0.00614809	0.0896643	0.7719	0.112439
cg00901741	-0.00586199	0.0897262	0.7719	0.112439
cg08885197	-0.00517237	0.0897729	0.7719	0.112439
cg12806797	0.0112477	0.0900036	0.7719	0.112439
cg11201654	0.0207935	0.0902233	0.7719	0.112439
cg14456004	-0.0304449	0.0903176	0.7719	0.112439
cg04424215	0.0156701	0.090326	0.7719	0.112439
cg21929784	-0.00791766	0.0905363	0.7719	0.112439
cg12756686	-0.0259154	0.0905482	0.7719	0.112439
cg17953716	-0.00694251	0.0906533	0.7719	0.112439
cg10088890	0.00296519	0.0907103	0.7719	0.112439
cg25728188	-0.00623756	0.0909789	0.7719	0.112439
cg26643180	-0.00422222	0.0908829	0.7719	0.112439
cg10062550	-0.0145476	0.0911998	0.7719	0.112439
cg19112757	-0.00581911	0.0912988	0.7719	0.112439
cg06894070	-0.029817	0.0914364	0.7719	0.112439
cg26513077	-0.00959752	0.091703	0.7719	0.112439
cg21895387	0.0218319	0.0917472	0.7719	0.112439
cg23473297	-0.00824384	0.0918095	0.7719	0.112439
cg05294909	0.02875	0.0919151	0.7719	0.112439
cg19583722	-0.00620312	0.0919519	0.7719	0.112439
cg12823249	0.0228646	0.0919592	0.7719	0.112439
cg23881693	0.0247406	0.0919711	0.7719	0.112439
cg03392386	0.0161861	0.0920685	0.7719	0.112439
cg09721595	-0.0170174	0.0923811	0.7719	0.112439
cg00692892	-0.0129983	0.0924165	0.7719	0.112439
cg18849630	0.0225703	0.0924794	0.7719	0.112439
cg01737550	-0.0172869	0.0925199	0.7719	0.112439
cg13208429	0.034066	0.0925576	0.7719	0.112439
cg20773149	0.0157398	0.0927261	0.7719	0.112439
cg10142252	0.0145737	0.0927631	0.7719	0.112439
cg09284209	-0.0485408	0.0927906	0.7719	0.112439
cg00159682	0.00887736	0.092893	0.7719	0.112439
cg05313317	0.0149407	0.0928984	0.7719	0.112439
cg01408260	0.0202691	0.0929884	0.7719	0.112439
cg01963633	-0.017463	0.0930407	0.7719	0.112439
cg05642024	0.014537	0.0932536	0.7719	0.112439
cg00235126	-0.00488805	0.0935498	0.7719	0.112439
cg26603264	0.00532683	0.0936189	0.7719	0.112439
cg21843114	-0.00719252	0.0936945	0.7719	0.112439
cg01345055	0.0180152	0.0936958	0.7719	0.112439
cg16908898	0.00578063	0.0937068	0.7719	0.112439
cg13204040	-0.00599193	0.0939093	0.7719	0.112439
cg18363911	0.00827585	0.0942252	0.7719	0.112439
cg24410690	-0.00612887	0.0943417	0.7719	0.112439
cg05902740	-0.0141544	0.0944555	0.7719	0.112439
cg20569128	0.0169539	0.0947364	0.7719	0.112439
cg03126739	-0.0340767	0.0948717	0.7719	0.112439
cg13469777	0.0182715	0.0949959	0.7719	0.112439
cg11091779	-0.00419965	0.0950732	0.7719	0.112439
cg17330251	0.0279889	0.0950766	0.7719	0.112439
cg25664220	0.0158853	0.0950976	0.7719	0.112439
cg03440944	-0.00875174	0.0951925	0.7719	0.112439
cg15290312	-0.0475472	0.0952824	0.7719	0.112439
cg18845598	-0.0593789	0.095428	0.7719	0.112439
cg20844690	-0.0174248	0.0954731	0.7719	0.112439
cg25450034	-0.00883857	0.0956254	0.7719	0.112439
cg14699015	0.0156299	0.0956866	0.7719	0.112439
cg05944468	0.0074239	0.0956969	0.7719	0.112439
cg11331191	-0.018683	0.0958104	0.7719	0.112439
cg21952820	-0.0154859	0.0960967	0.7719	0.112439
cg13518385	-0.00837495	0.0961973	0.7719	0.112439
cg05231478	0.00385706	0.0962622	0.7719	0.112439
cg20715218	0.00786514	0.0963496	0.7719	0.112439
cg13217333	0.0192414	0.0964005	0.7719	0.112439
cg26554054	-0.0130932	0.0964035	0.7719	0.112439
cg14372919	-0.00135948	0.0966813	0.7719	0.112439
cg07198345	-0.0162869	0.0966885	0.7719	0.112439
cg27272246	-0.0396157	0.0967555	0.7719	0.112439
cg13181291	-0.00426322	0.0969258	0.7719	0.112439
cg06046085	-0.0107904	0.0970165	0.7719	0.112439
cg11319512	-0.0107545	0.0970709	0.7719	0.112439
cg15682806	-0.0295536	0.0970731	0.7719	0.112439
cg26766827	-0.010107	0.0974068	0.7719	0.112439
cg00290607	0.0236546	0.0974538	0.7719	0.112439
cg08671425	-0.0158592	0.0975714	0.7719	0.112439
cg16117273	0.00895321	0.0975866	0.7719	0.112439
cg05210606	0.018374	0.0978765	0.7719	0.112439
cg05917111	-0.011899	0.0980781	0.7719	0.112439
cg17243289	0.0070712	0.0981515	0.7719	0.112439
cg10646080	0.0186774	0.0982078	0.7719	0.112439
cg16579869	0.0102256	0.0982254	0.7719	0.112439
cg09210933	0.0251913	0.0983834	0.7719	0.112439
cg19639792	-0.0130906	0.0984376	0.7719	0.112439
cg11185456	0.0209477	0.0984495	0.7719	0.112439
cg09418336	-0.0114456	0.0985048	0.7719	0.112439
cg21537297	-0.00751742	0.0985188	0.7719	0.112439
cg14877834	-0.049617	0.0985431	0.7719	0.112439
cg05190630	-0.0111	0.098675	0.7719	0.112439
cg20034785	0.00227957	0.0987249	0.7719	0.112439
cg20395040	-0.0151459	0.0987372	0.7719	0.112439
cg17750572	0.0228557	0.0988189	0.7719	0.112439
cg25604594	-0.0160307	0.0989089	0.7719	0.112439
cg17269633	0.00814129	0.0989685	0.7719	0.112439
cg03754195	0.0189628	0.09903	0.7719	0.112439
cg20916362	-0.0180309	0.0990401	0.7719	0.112439
cg17125742	0.0255703	0.0992651	0.7719	0.112439
cg13264770	-0.0048811	0.0994128	0.7719	0.112439
cg05891136	-0.0526524	0.0994706	0.7719	0.112439
cg26368752	0.0278246	0.0995707	0.7719	0.112439
cg17830067	-0.00722737	0.0995774	0.7719	0.112439
cg01558501	0.0182053	0.0996626	0.7719	0.112439
cg24494114	-0.00693248	0.0997432	0.7719	0.112439
cg05706517	-0.00596877	0.0998162	0.7719	0.112439
cg02581653	0.0129143	0.0998454	0.7719	0.112439
cg18872749	0.0118243	0.0999425	0.7719	0.112439
cg04240856	-0.0125952	0.100001	0.7719	0.112439
cg01109660	-0.0246307	0.100053	0.7719	0.112439
cg00763907	-0.00373013	0.100071	0.7719	0.112439
cg25104637	0.00717369	0.100117	0.7719	0.112439
cg10997274	-0.00765354	0.100133	0.7719	0.112439
cg13872501	-0.00515483	0.10014	0.7719	0.112439
cg22454769	0.0139367	0.100304	0.7719	0.112439
cg06036836	-0.00545098	0.100421	0.7719	0.112439
cg02541160	-0.0229183	0.100436	0.7719	0.112439
cg07448606	0.00200402	0.100762	0.7719	0.112439
cg19416590	-0.00845288	0.100806	0.7719	0.112439
cg12234922	0.0299414	0.100994	0.7719	0.112439
cg07772999	0.0198071	0.101042	0.7719	0.112439
cg21128539	-0.0045986	0.101126	0.7719	0.112439
cg23985370	0.0148583	0.101148	0.7719	0.112439
cg08299859	-0.024741	0.101244	0.7719	0.112439
cg13768026	0.027341	0.10126	0.7719	0.112439
cg13397632	0.0184298	0.101325	0.7719	0.112439
cg04663720	-0.0013464	0.101526	0.7719	0.112439
cg03806693	0.00178014	0.10168	0.7719	0.112439
cg26228123	0.00573414	0.101751	0.7719	0.112439
cg00730224	-0.0127617	0.101789	0.7719	0.112439
cg17192679	0.0223084	0.101815	0.7719	0.112439
cg16056087	-0.00643128	0.101964	0.7719	0.112439
cg11266682	0.0188096	0.101966	0.7719	0.112439
cg03959079	-0.0238742	0.102034	0.7719	0.112439
cg16405492	-0.0279872	0.102147	0.7719	0.112439
cg05129588	-0.0092859	0.102241	0.7719	0.112439
cg07881623	-0.0148851	0.102387	0.7719	0.112439
cg21908878	0.0172419	0.10257	0.7719	0.112439
cg07287949	-0.00790496	0.102635	0.7719	0.112439
cg24674304	-0.00894471	0.102695	0.7719	0.112439
cg13270115	-0.0212945	0.102818	0.7719	0.112439
cg15677681	-0.0408903	0.103327	0.7719	0.112439
cg08728127	0.0141821	0.103464	0.7719	0.112439
cg25267487	-0.0269279	0.103498	0.7719	0.112439
cg05499111	0.0273071	0.103541	0.7719	0.112439
cg13996925	0.0105104	0.103562	0.7719	0.112439
cg27332976	-0.0160806	0.103725	0.7719	0.112439
cg00033213	-0.0557192	0.103765	0.7719	0.112439
cg18032798	0.0427689	0.103787	0.7719	0.112439
cg10832239	0.0607956	0.103822	0.7719	0.112439
cg05782106	0.0198046	0.10384	0.7719	0.112439
cg27645294	0.0127751	0.103857	0.7719	0.112439
cg19631766	0.0183854	0.103962	0.7719	0.112439
cg02543363	-0.00736935	0.104093	0.7719	0.112439
cg06830724	-0.0047939	0.104133	0.7719	0.112439
cg17024719	0.00261897	0.104463	0.7719	0.112439
cg13646297	0.0335331	0.104643	0.7719	0.112439
cg03789606	-0.0163841	0.104646	0.7719	0.112439
cg16822540	-0.019327	0.10467	0.7719	0.112439
cg21087701	-0.0161151	0.104778	0.7719	0.112439
cg03345068	-0.0128716	0.10486	0.7719	0.112439
cg12892747	-0.00572839	0.10495	0.7719	0.112439
cg17670013	-0.0427508	0.105046	0.7719	0.112439
cg03806038	0.00318251	0.105097	0.7719	0.112439
cg10409680	0.0201928	0.105176	0.7719	0.112439
cg14006569	-0.00711712	0.105402	0.7719	0.112439
cg25848037	0.0288187	0.105467	0.7719	0.112439
cg06455206	0.016207	0.105483	0.7719	0.112439
cg23543821	-0.0129755	0.105491	0.7719	0.112439
cg03437748	0.00288564	0.105659	0.7719	0.112439
cg17054449	-0.00975104	0.105732	0.7719	0.112439
cg27224751	-0.0442506	0.105843	0.7719	0.112439
cg15392147	0.0360397	0.105919	0.7719	0.112439
cg17250082	0.0196146	0.105945	0.7719	0.112439
cg01483656	0.0334222	0.10598	0.7719	0.112439
cg10009830	0.0184823	0.106039	0.7719	0.112439
cg22864244	0.0254692	0.106087	0.7719	0.112439
cg16844292	-0.00510237	0.106122	0.7719	0.112439
cg26621607	-0.0146445	0.106247	0.7719	0.112439
cg21942532	-0.00501361	0.106396	0.7719	0.112439
cg00718858	-0.0146293	0.106413	0.7719	0.112439
cg08948841	-0.0141523	0.106431	0.7719	0.112439
cg07594247	0.0253141	0.106457	0.7719	0.112439
cg16896687	-0.00486953	0.106488	0.7719	0.112439
cg19069416	-0.00661629	0.106519	0.7719	0.112439
cg20619808	0.00728899	0.106701	0.7719	0.112439
cg04810755	0.00516806	0.106767	0.7719	0.112439
cg05570109	-0.0360513	0.106814	0.7719	0.112439
cg00072288	0.0343998	0.107106	0.7719	0.112439
cg04387098	0.0282423	0.107143	0.7719	0.112439
cg03351894	0.0132942	0.107185	0.7719	0.112439
cg18854424	0.00820027	0.107388	0.7719	0.112439
cg15980334	-0.0107486	0.107437	0.7719	0.112439
cg20142672	0.0106361	0.107674	0.7719	0.112439
cg13645113	0.0234865	0.107674	0.7719	0.112439
cg12386614	0.0516239	0.107683	0.7719	0.112439
cg24286301	-0.0224382	0.107711	0.7719	0.112439
cg13095029	0.0267137	0.107731	0.7719	0.112439
cg14389582	-0.00551425	0.1079	0.7719	0.112439
cg17127339	0.00368839	0.108005	0.7719	0.112439
cg02416822	-0.0192149	0.10803	0.7719	0.112439
cg22356726	0.00848637	0.108147	0.7719	0.112439
cg08034535	0.00301639	0.108244	0.7719	0.112439
cg09247979	-0.0468111	0.108445	0.7719	0.112439
cg25051948	0.0280882	0.108552	0.7719	0.112439
cg08548044	-0.0147792	0.108617	0.7719	0.112439
cg09686964	-0.00793809	0.10868	0.7719	0.112439
cg21804372	0.00496594	0.108834	0.7719	0.112439
cg12283695	-0.0131686	0.108888	0.7719	0.112439
cg15613687	-0.0172384	0.10891	0.7719	0.112439
cg11159299	-0.00654029	0.109005	0.7719	0.112439
cg16917903	-0.0200113	0.10908	0.7719	0.112439
cg02839557	0.04525	0.109109	0.7719	0.112439
cg17284854	-0.00480316	0.109498	0.7719	0.112439
cg14859324	-0.0149486	0.109617	0.7719	0.112439
cg13987078	0.0090476	0.109721	0.7719	0.112439
cg08633290	0.00740887	0.109738	0.7719	0.112439
cg21006727	-0.01206	0.109816	0.7719	0.112439
cg20136009	-0.00840167	0.110127	0.7719	0.112439
cg19904058	0.0159259	0.109891	0.7719	0.112439
cg09510976	0.00216333	0.11002	0.7719	0.112439
cg27432699	-0.00666898	0.110131	0.7719	0.112439
cg09288218	0.0129129	0.110201	0.7719	0.112439
cg17865955	0.00934961	0.110269	0.7719	0.112439
cg03887682	-0.0181672	0.110407	0.7719	0.112439
cg01132407	0.0370753	0.110477	0.7719	0.112439
cg16915863	0.0171826	0.110574	0.7719	0.112439
cg27614967	-0.00652494	0.1106	0.7719	0.112439
cg07752550	-0.0123821	0.110688	0.7719	0.112439
cg13559259	0.00421384	0.110707	0.7719	0.112439
cg07881342	-0.0135906	0.1108	0.7719	0.112439
cg08538752	0.0104118	0.110822	0.7719	0.112439
cg14876573	-0.0127669	0.110898	0.7719	0.112439
cg15861835	-0.0220032	0.111003	0.7719	0.112439
cg01021488	0.00450285	0.111062	0.7719	0.112439
cg05193067	-0.0250746	0.111218	0.7719	0.112439
cg22306749	0.0210998	0.111224	0.7719	0.112439
cg20602417	-0.00118623	0.11125	0.7719	0.112439
cg00397059	-0.0144327	0.111269	0.7719	0.112439
cg25169180	-0.0311556	0.111344	0.7719	0.112439
cg25032547	0.0204122	0.111398	0.7719	0.112439
cg22213614	-0.0140462	0.111423	0.7719	0.112439
cg20686207	0.0272662	0.111445	0.7719	0.112439
cg06915915	0.0395754	0.111491	0.7719	0.112439
cg05474707	-0.00142604	0.111786	0.7719	0.112439
cg09168692	-0.0166084	0.111806	0.7719	0.112439
cg18506678	0.00887122	0.111875	0.7719	0.112439
cg01521131	-0.0454406	0.112011	0.7719	0.112439
cg07234876	-0.0335551	0.112016	0.7719	0.112439
cg02068976	-0.00496143	0.112024	0.7719	0.112439
cg01465073	0.00990522	0.112043	0.7719	0.112439
cg16641190	0.0353273	0.112131	0.7719	0.112439
cg10340210	-0.010633	0.112248	0.7719	0.112439
cg16867657	0.0127996	0.1123	0.7719	0.112439
cg06467636	-0.0147818	0.112331	0.7719	0.112439
cg04814784	-0.0536637	0.112491	0.7719	0.112439
cg02756107	-0.0085495	0.112506	0.7719	0.112439
cg06412555	0.00403193	0.112642	0.7719	0.112439
cg18913464	-0.00932919	0.112664	0.7719	0.112439
cg00071950	0.0137757	0.112841	0.7719	0.112439
cg07469926	0.0102108	0.112937	0.7719	0.112439
cg02055404	0.0172683	0.112989	0.7719	0.112439
cg18623263	-0.00400574	0.113001	0.7719	0.112439
cg04192760	-0.00682681	0.113137	0.7719	0.112439
cg23026554	0.0195156	0.113238	0.7719	0.112439
cg21242448	-0.0542645	0.11357	0.7719	0.112439
cg21700475	-0.0210614	0.113687	0.7719	0.112439
cg26117336	0.00922909	0.113857	0.7719	0.112439
cg01193368	0.014856	0.113903	0.7719	0.112439
cg15946590	-0.0124129	0.113979	0.7719	0.112439
cg03509565	0.0224727	0.114006	0.7719	0.112439
cg27306467	0.0137894	0.11405	0.7719	0.112439
cg13650965	-0.00844548	0.114172	0.7719	0.112439
cg19997062	0.0207116	0.114201	0.7719	0.112439
cg18477380	0.00215815	0.114227	0.7719	0.112439
cg05867448	0.0178251	0.114251	0.7719	0.112439
cg12798311	-0.00793092	0.114326	0.7719	0.112439
cg04428826	0.0150183	0.114331	0.7719	0.112439
cg00932276	0.0178363	0.114335	0.7719	0.112439
cg05670290	0.00211231	0.114361	0.7719	0.112439
cg04754615	-0.00346553	0.114475	0.7719	0.112439
cg17380767	0.0146888	0.11467	0.7719	0.112439
cg27113374	-0.0110411	0.114758	0.7719	0.112439
cg07466923	0.0104977	0.114829	0.7719	0.112439
cg17074353	0.00748538	0.115102	0.7719	0.112439
cg17579580	-0.00607019	0.115105	0.7719	0.112439
cg25641223	-0.0136202	0.115406	0.7719	0.112439
cg18155062	0.019802	0.115502	0.7719	0.112439
cg26839325	-0.0221503	0.115581	0.7719	0.112439
cg10750306	-0.0500864	0.115719	0.7719	0.112439
cg26911611	0.00623532	0.116004	0.7719	0.112439
cg10058204	-0.0547048	0.116033	0.7719	0.112439
cg04755045	-0.0128229	0.116347	0.7719	0.112439
cg04541606	-0.00540911	0.116487	0.7719	0.112439
cg06647782	0.0177495	0.116494	0.7719	0.112439
cg04461143	0.0364696	0.116584	0.7719	0.112439
cg00975163	-0.0264703	0.116622	0.7719	0.112439
cg22785556	-0.0374869	0.116673	0.7719	0.112439
cg00417819	-0.0112318	0.116709	0.7719	0.112439
cg21541638	0.00413179	0.116755	0.7719	0.112439
cg01369511	-0.0201381	0.116921	0.7719	0.112439
cg06354398	-0.0120578	0.117187	0.7719	0.112439
cg22848793	-0.0153418	0.117265	0.7719	0.112439
cg23750556	0.0227574	0.117709	0.7719	0.112439
cg21411291	-0.0142089	0.117723	0.7719	0.112439
cg03467014	0.00867055	0.117753	0.7719	0.112439
cg07745596	0.011221	0.117988	0.7719	0.112439
cg15410402	0.0389051	0.118037	0.7719	0.112439
cg16277922	0.00696581	0.118086	0.7719	0.112439
cg10909185	-0.0325153	0.118128	0.7719	0.112439
cg00430613	0.0239255	0.118155	0.7719	0.112439
cg25303761	-0.0293864	0.118592	0.7719	0.112439
cg17392018	0.00979713	0.118739	0.7719	0.112439
cg16144476	-0.0134362	0.118785	0.7719	0.112439
cg05515118	0.0245401	0.118813	0.7719	0.112439
cg23049448	0.0152134	0.11884	0.7719	0.112439
cg06188367	0.0165642	0.11904	0.7719	0.112439
cg20795578	0.0131038	0.119094	0.7719	0.112439
cg08812897	0.0269975	0.119217	0.7719	0.112439
cg09405340	-0.00616127	0.119406	0.7719	0.112439
cg10128868	0.00153367	0.119441	0.7719	0.112439
cg18105675	-0.0133725	0.119465	0.7719	0.112439
cg01062020	0.0309101	0.119556	0.7719	0.112439
cg23137494	0.0194096	0.119572	0.7719	0.112439
cg23713600	0.0298024	0.119691	0.7719	0.112439
cg15917060	-0.0111709	0.119707	0.7719	0.112439
cg21907794	-0.0161142	0.119805	0.7719	0.112439
cg03990195	-0.0138686	0.119809	0.7719	0.112439
cg03441493	-0.0234798	0.119842	0.7719	0.112439
cg12017815	0.0189902	0.119968	0.7719	0.112439
cg07600533	0.0207921	0.120013	0.7719	0.112439
cg26341773	0.00668713	0.120069	0.7719	0.112439
cg06060754	-0.0369245	0.120166	0.7719	0.112439
cg02797940	0.00926107	0.120244	0.7719	0.112439
cg00401665	0.0281179	0.120255	0.7719	0.112439
cg19341919	-0.00108212	0.120277	0.7719	0.112439
cg02589791	0.0127068	0.12029	0.7719	0.112439
cg11320749	0.0134289	0.120325	0.7719	0.112439
cg04940526	0.00602572	0.120444	0.7719	0.112439
cg05433805	-0.0166851	0.120528	0.7719	0.112439
cg15441369	-0.00597864	0.120531	0.7719	0.112439
cg17895907	-0.00985822	0.120609	0.7719	0.112439
cg13145670	0.0116795	0.120633	0.7719	0.112439
cg02155675	-0.0130375	0.120667	0.7719	0.112439
cg00329052	-0.0081753	0.12067	0.7719	0.112439
cg26512469	0.0353866	0.120757	0.7719	0.112439
cg09829645	-0.0468779	0.120785	0.7719	0.112439
cg13462158	-0.0277337	0.120787	0.7719	0.112439
cg13017239	0.00817638	0.120801	0.7719	0.112439
cg13332350	0.0448083	0.120831	0.7719	0.112439
cg27391921	0.00537879	0.120855	0.7719	0.112439
cg09815793	0.0239385	0.120889	0.7719	0.112439
cg23885472	0.0399966	0.121072	0.7719	0.112439
cg27481428	-0.0499488	0.121094	0.7719	0.112439
cg24794857	0.0135934	0.121109	0.7719	0.112439
cg12753220	-0.0252208	0.121292	0.7719	0.112439
cg05670995	-0.0143024	0.121357	0.7719	0.112439
cg03680873	0.0213125	0.121526	0.7719	0.112439
cg24693760	-0.0294323	0.121528	0.7719	0.112439
cg20821042	-0.0190841	0.121686	0.7719	0.112439
cg00238052	0.0145389	0.121747	0.7719	0.112439
cg04118889	0.0220088	0.12176	0.7719	0.112439
cg10978526	-0.0392336	0.121885	0.7719	0.112439
cg05366050	-0.0393124	0.121899	0.7719	0.112439
cg11674735	0.0216848	0.121928	0.7719	0.112439
cg15066405	-0.0122462	0.121966	0.7719	0.112439
cg00462104	-0.00950538	0.122159	0.7719	0.112439
cg06217071	-0.0103194	0.122232	0.7719	0.112439
cg10440639	0.0267111	0.122255	0.7719	0.112439
cg08820785	0.0366867	0.122299	0.7719	0.112439
cg06775759	0.0206254	0.122368	0.7719	0.112439
cg20060598	-0.00475126	0.122519	0.7719	0.112439
cg14267099	-0.00585182	0.122548	0.7719	0.112439
cg10523679	-0.0274751	0.122588	0.7719	0.112439
cg02243092	-0.0111156	0.122669	0.7719	0.112439
cg06268905	-0.0156819	0.122813	0.7719	0.112439
cg19080354	0.0311987	0.122827	0.7719	0.112439
cg24598948	0.019012	0.122848	0.7719	0.112439
cg18753337	-0.0142543	0.122893	0.7719	0.112439
cg00632778	0.00135471	0.122941	0.7719	0.112439
cg26621869	0.0109842	0.122976	0.7719	0.112439
cg14467181	0.00347003	0.123025	0.7719	0.112439
cg20308811	0.00329563	0.123121	0.7719	0.112439
cg06406458	-0.037151	0.123443	0.7719	0.112439
cg21628619	0.00373367	0.123484	0.7719	0.112439
cg01731542	-0.0162489	0.123528	0.7719	0.112439
cg11281224	0.0296355	0.123587	0.7719	0.112439
cg26699341	-0.0193435	0.123629	0.7719	0.112439
cg27088126	-0.0130025	0.123641	0.7719	0.112439
cg26815962	0.0276194	0.123681	0.7719	0.112439
cg00449594	-0.00696645	0.123698	0.7719	0.112439
cg01921437	-0.00565555	0.123728	0.7719	0.112439
cg26323797	0.0258533	0.12373	0.7719	0.112439
cg27144592	-0.0127088	0.123767	0.7719	0.112439
cg21274274	0.0227322	0.123838	0.7719	0.112439
cg17866732	0.00551459	0.123882	0.7719	0.112439
cg06318935	-0.0385404	0.123917	0.7719	0.112439
cg05057827	0.0343998	0.123932	0.7719	0.112439
cg07117364	-0.00184743	0.124005	0.7719	0.112439
cg13010497	-0.0115552	0.124012	0.7719	0.112439
cg27586390	0.0178568	0.12403	0.7719	0.112439
cg00389276	-0.0226257	0.12413	0.7719	0.112439
cg03800588	0.00826761	0.124194	0.7719	0.112439
cg18068059	0.00446794	0.124313	0.7719	0.112439
cg00337070	-0.0120834	0.12436	0.7719	0.112439
cg08140542	-0.00476976	0.124404	0.7719	0.112439
cg27129020	-0.004884	0.124507	0.7719	0.112439
cg26981675	0.008622	0.124615	0.7719	0.112439
cg19623624	0.0211088	0.124781	0.7719	0.112439
cg01706033	0.0146572	0.124868	0.7719	0.112439
cg04481923	-0.0288613	0.124904	0.7719	0.112439
cg19352808	0.00177069	0.125021	0.7719	0.112439
cg21881859	0.00404754	0.125113	0.7719	0.112439
cg06613263	-0.00640305	0.125127	0.7719	0.112439
cg18827893	-0.0137477	0.125133	0.7719	0.112439
cg24792360	-0.0109982	0.125191	0.7719	0.112439
cg23777740	0.0166808	0.125198	0.7719	0.112439
cg24637308	0.0179038	0.125285	0.7719	0.112439
cg07158503	-0.0305141	0.125293	0.7719	0.112439
cg09887251	-0.0125302	0.125642	0.7719	0.112439
cg08769559	0.00888173	0.12565	0.7719	0.112439
cg02498280	-0.00741249	0.125665	0.7719	0.112439
cg14042137	-0.00461574	0.125744	0.7719	0.112439
cg10127415	-0.0137747	0.125763	0.7719	0.112439
cg12296326	0.00277171	0.125807	0.7719	0.112439
cg18807011	0.00527961	0.125866	0.7719	0.112439
cg05247780	0.00166707	0.125978	0.7719	0.112439
cg01139651	-0.00242981	0.126111	0.7719	0.112439
cg12951094	-0.00493591	0.126144	0.7719	0.112439
cg01383228	0.0090797	0.126199	0.7719	0.112439
cg21410798	0.0173295	0.126282	0.7719	0.112439
cg05140257	0.0178553	0.126303	0.7719	0.112439
cg19000186	-0.0105202	0.126337	0.7719	0.112439
cg26608798	0.0071581	0.126342	0.7719	0.112439
cg06286685	0.00293782	0.126447	0.7719	0.112439
cg03750315	0.0458484	0.126637	0.7719	0.112439
cg11805814	-0.0116461	0.126637	0.7719	0.112439
cg19621877	-0.0123493	0.126662	0.7719	0.112439
cg01765758	0.0139735	0.126766	0.7719	0.112439
cg23607813	-0.0221571	0.126816	0.7719	0.112439
cg00902674	-0.0147173	0.126861	0.7719	0.112439
cg25745746	-0.00965864	0.127153	0.7719	0.112439
cg19318920	-0.0110708	0.127188	0.7719	0.112439
cg19680693	-0.0438332	0.127379	0.7719	0.112439
cg07004394	-0.00857897	0.127777	0.7719	0.112439
cg11379315	-0.0477426	0.127791	0.7719	0.112439
cg24192569	0.00933055	0.127868	0.7719	0.112439
cg20636526	-0.0170216	0.127871	0.7719	0.112439
cg25334461	-0.0187992	0.127903	0.7719	0.112439
cg02772171	-0.0525659	0.12799	0.7719	0.112439
cg05860956	-0.0142947	0.127991	0.7719	0.112439
cg05115664	-0.014771	0.127995	0.7719	0.112439
cg24694675	0.00572307	0.128174	0.7719	0.112439
cg07281281	0.0158063	0.128231	0.7719	0.112439
cg20549346	-0.0227119	0.128374	0.7719	0.112439
cg18454990	0.00267613	0.12838	0.7719	0.112439
cg27108362	0.00204954	0.128727	0.7719	0.112439
cg16869809	-0.0097459	0.128817	0.7719	0.112439
cg04887076	0.0250845	0.128906	0.7719	0.112439
cg07138994	-0.0129151	0.128977	0.7719	0.112439
cg11867651	-0.0308757	0.129102	0.7719	0.112439
cg07638938	0.0139656	0.129163	0.7719	0.112439
cg27055313	-0.0154443	0.129408	0.7719	0.112439
cg06379110	-0.00544244	0.129512	0.7719	0.112439
cg01530162	0.0151841	0.129521	0.7719	0.112439
cg24774956	0.0154049	0.129669	0.7719	0.112439
cg18904224	0.0223002	0.129773	0.7719	0.112439
cg23495837	-0.0186847	0.129899	0.7719	0.112439
cg24925698	0.0124766	0.129905	0.7719	0.112439
cg00582864	-0.0107777	0.129931	0.7719	0.112439
cg05548773	-0.01145	0.129945	0.7719	0.112439
cg21111256	-0.02875	0.129971	0.7719	0.112439
cg17959735	0.0256008	0.130081	0.7719	0.112439
cg05621349	0.038734	0.13015	0.7719	0.112439
cg24533060	0.0131771	0.130166	0.7719	0.112439
cg15732530	-0.00127511	0.130265	0.7719	0.112439
cg26494441	-0.0105907	0.130346	0.7719	0.112439
cg14671357	-0.0449598	0.130352	0.7719	0.112439
cg01350803	-0.0480978	0.130465	0.7719	0.112439
cg06041240	-0.00452391	0.130497	0.7719	0.112439
cg26387458	0.0383313	0.130647	0.7719	0.112439
cg14801238	0.0127077	0.130759	0.7719	0.112439
cg20020483	0.00736727	0.131013	0.7719	0.112439
cg20546518	-0.00550989	0.131016	0.7719	0.112439
cg00254258	0.018489	0.131026	0.7719	0.112439
cg23992130	-0.0203336	0.131072	0.7719	0.112439
cg20033444	0.0271999	0.131284	0.7719	0.112439
cg14346048	0.0109092	0.13188	0.7719	0.112439
cg07903023	-0.0110428	0.131904	0.7719	0.112439
cg15141204	-0.00574666	0.132014	0.7719	0.112439
cg05158538	0.00418684	0.132133	0.7719	0.112439
cg02405213	-0.0227458	0.132189	0.7719	0.112439
cg04918728	-0.0175634	0.132215	0.7719	0.112439
cg24060917	-0.00642498	0.132402	0.7719	0.112439
cg09167861	0.0218981	0.132572	0.7719	0.112439
cg08275631	-0.00826583	0.132677	0.7719	0.112439
cg09500531	0.0146304	0.132818	0.7719	0.112439
cg21482265	0.025387	0.132895	0.7719	0.112439
cg05337761	0.0213062	0.132937	0.7719	0.112439
cg25011540	0.0107617	0.133004	0.7719	0.112439
cg20437718	0.0142438	0.133086	0.7719	0.112439
cg18834878	0.0275298	0.13311	0.7719	0.112439
cg11084334	0.00828271	0.133208	0.7719	0.112439
cg17040924	-0.0545894	0.133325	0.7719	0.112439
cg05483131	-0.00170151	0.133571	0.7719	0.112439
cg11271681	0.0310869	0.133574	0.7719	0.112439
cg11940040	0.0195578	0.133667	0.7719	0.112439
cg00554341	-0.00420954	0.133733	0.7719	0.112439
cg16796107	0.0119963	0.133788	0.7719	0.112439
cg10091792	-0.03731	0.133883	0.7719	0.112439
cg22517836	0.004761	0.134072	0.7719	0.112439
cg17759806	0.00721553	0.13442	0.7719	0.112439
cg20745134	0.0044988	0.134442	0.7719	0.112439
cg07312966	0.0225104	0.134491	0.7719	0.112439
cg23687269	0.0132508	0.134527	0.7719	0.112439
cg23575644	-0.0171441	0.134529	0.7719	0.112439
cg04481126	-0.0071171	0.134541	0.7719	0.112439
cg20845262	0.00858875	0.134828	0.7719	0.112439
cg00725777	-0.0129829	0.134847	0.7719	0.112439
cg00167275	0.0203894	0.134899	0.7719	0.112439
cg12061216	0.0244967	0.13491	0.7719	0.112439
cg26433102	0.00297005	0.134953	0.7719	0.112439
cg03669143	-0.00610763	0.135131	0.7719	0.112439
cg00488364	-0.0213763	0.135315	0.7719	0.112439
cg18168924	-0.034757	0.135431	0.7719	0.112439
cg11608150	-0.0309178	0.13561	0.7719	0.112439
cg19678392	0.0214404	0.135689	0.7719	0.112439
cg18088486	-0.0533468	0.135717	0.7719	0.112439
cg12051064	-0.024355	0.135809	0.7719	0.112439
cg06918955	-0.0172268	0.135887	0.7719	0.112439
cg13873511	0.00154608	0.13589	0.7719	0.112439
cg12608247	-0.0078586	0.135895	0.7719	0.112439
cg17694877	0.0109494	0.135902	0.7719	0.112439
cg17498624	-0.0209341	0.135926	0.7719	0.112439
cg22629482	0.00885685	0.135949	0.7719	0.112439
cg26511551	0.0236788	0.13599	0.7719	0.112439
cg11164659	0.0440048	0.136035	0.7719	0.112439
cg25051693	0.00656192	0.13608	0.7719	0.112439
cg13916990	0.00469407	0.136086	0.7719	0.112439
cg00786635	0.00417581	0.136218	0.7719	0.112439
cg05686194	0.00207746	0.136232	0.7719	0.112439
cg17527404	0.0206208	0.136253	0.7719	0.112439
cg06737308	0.0210572	0.136256	0.7719	0.112439
cg14241748	0.0494132	0.136263	0.7719	0.112439
cg22006704	-0.0043534	0.136283	0.7719	0.112439
cg16831427	-0.0124035	0.136487	0.7719	0.112439
cg02675527	-0.0186029	0.136509	0.7719	0.112439
cg07514372	-0.00837512	0.136517	0.7719	0.112439
cg09636756	-0.0484097	0.136557	0.7719	0.112439
cg09866143	-0.0498234	0.136643	0.7719	0.112439
cg01370179	0.00972339	0.136713	0.7719	0.112439
cg01523865	0.0126174	0.136736	0.7719	0.112439
cg14304890	-0.0113596	0.136789	0.7719	0.112439
cg13424529	-0.00590242	0.136795	0.7719	0.112439
cg07051329	0.0225285	0.136878	0.7719	0.112439
cg26069044	-0.0485206	0.136928	0.7719	0.112439
cg00597858	0.0219759	0.137009	0.7719	0.112439
cg08075024	-0.00571068	0.137057	0.7719	0.112439
cg00604771	0.0152372	0.137291	0.7719	0.112439
cg13738661	-0.00415415	0.137299	0.7719	0.112439
cg14732376	0.00705945	0.137355	0.7719	0.112439
cg02902015	0.025776	0.137395	0.7719	0.112439
cg10510586	0.027328	0.137487	0.7719	0.112439
cg07343790	0.0114391	0.137644	0.7719	0.112439
cg14897765	-0.00945505	0.137804	0.7719	0.112439
cg02996570	-0.00476653	0.137832	0.7719	0.112439
cg23352245	-0.0369094	0.137881	0.7719	0.112439
cg27179622	0.0145074	0.138008	0.7719	0.112439
cg07026433	0.00987292	0.13883	0.7719	0.112439
cg03601372	0.0173711	0.138881	0.7719	0.112439
cg21178254	-0.00957861	0.138926	0.7719	0.112439
cg18071532	0.0059014	0.139016	0.7719	0.112439
cg18152566	-0.0148492	0.13902	0.7719	0.112439
cg24862851	-0.00718347	0.139034	0.7719	0.112439
cg00098732	-0.0171682	0.139053	0.7719	0.112439
cg13661397	-0.0156949	0.139075	0.7719	0.112439
cg09894276	-0.0152413	0.139205	0.7719	0.112439
cg09196081	0.0189604	0.139263	0.7719	0.112439
cg06791102	0.0302419	0.13933	0.7719	0.112439
cg25529889	0.0229757	0.139335	0.7719	0.112439
cg16819299	-0.00475155	0.139458	0.7719	0.112439
cg03881738	-0.0125771	0.13951	0.7719	0.112439
cg04771820	0.00276615	0.139642	0.7719	0.112439
cg22152229	0.0110334	0.13972	0.7719	0.112439
cg08704320	-0.0112914	0.139725	0.7719	0.112439
cg16361249	-0.0253098	0.139744	0.7719	0.112439
cg25903474	0.0233788	0.139923	0.7719	0.112439
cg15617976	0.0112933	0.140028	0.7719	0.112439
cg06624547	-0.00406753	0.140077	0.7719	0.112439
cg15537567	0.00627276	0.140081	0.7719	0.112439
cg13523731	-0.0112022	0.140102	0.7719	0.112439
cg00241907	0.0265419	0.140151	0.7719	0.112439
cg07387335	0.0127914	0.140172	0.7719	0.112439
cg25100011	-0.00385765	0.140284	0.7719	0.112439
cg18021992	-0.0281996	0.140309	0.7719	0.112439
cg12814117	-0.0389252	0.140409	0.7719	0.112439
cg25585323	-0.0274662	0.140438	0.7719	0.112439
cg03606898	0.0106244	0.140473	0.7719	0.112439
cg12848223	0.0114398	0.140826	0.7719	0.112439
cg21572722	0.00674737	0.140881	0.7719	0.112439
cg25319279	0.0196482	0.140919	0.7719	0.112439
cg06135650	0.0132787	0.140927	0.7719	0.112439
cg11718092	0.0236771	0.14095	0.7719	0.112439
cg14732789	-0.00694225	0.140957	0.7719	0.112439
cg08024264	-0.0393533	0.141033	0.7719	0.112439
cg09331780	-0.013707	0.141073	0.7719	0.112439
cg20950932	0.015575	0.141215	0.7719	0.112439
cg03894002	0.0264754	0.141219	0.7719	0.112439
cg17477997	0.0282971	0.141302	0.7719	0.112439
cg02665463	-0.0111386	0.14142	0.7719	0.112439
cg16237409	-0.00642894	0.141491	0.7719	0.112439
cg08491314	0.0159923	0.141641	0.7719	0.112439
cg24724428	0.00895673	0.141667	0.7719	0.112439
cg13933122	0.0101293	0.141713	0.7719	0.112439
cg00262681	-0.00810116	0.141849	0.7719	0.112439
cg14349394	-0.0161652	0.141882	0.7719	0.112439
cg26439324	0.0331818	0.141896	0.7719	0.112439
cg08085487	-0.0118978	0.14201	0.7719	0.112439
cg14457074	-0.0259003	0.142011	0.7719	0.112439
cg00355945	0.0100741	0.142055	0.7719	0.112439
cg27138147	0.0184249	0.142193	0.7719	0.112439
cg01364907	-0.0141459	0.142215	0.7719	0.112439
cg01021334	-0.030543	0.142376	0.7719	0.112439
cg13963044	0.0192248	0.142394	0.7719	0.112439
cg17390497	-0.0121329	0.142408	0.7719	0.112439
cg19504605	-0.0204765	0.142473	0.7719	0.112439
cg01309671	0.0190878	0.142529	0.7719	0.112439
cg05992347	0.0102775	0.142568	0.7719	0.112439
cg05694621	0.0127854	0.142691	0.7719	0.112439
cg22156674	0.0109704	0.14271	0.7719	0.112439
cg14581129	0.0106093	0.142717	0.7719	0.112439
cg00245850	-0.00618659	0.142907	0.7719	0.112439
cg04820593	0.0264671	0.142951	0.7719	0.112439
cg26222437	0.0229064	0.14297	0.7719	0.112439
cg08610228	-0.0130651	0.143014	0.7719	0.112439
cg22522357	0.0263856	0.143116	0.7719	0.112439
cg01212429	0.016165	0.14314	0.7719	0.112439
cg23013402	-0.00509655	0.143292	0.7719	0.112439
cg07274922	-0.0103591	0.143319	0.7719	0.112439
cg21370255	0.0121568	0.143371	0.7719	0.112439
cg07903246	-0.011734	0.143506	0.7719	0.112439
cg18430411	0.00758836	0.143671	0.7719	0.112439
cg08790343	0.0138213	0.14377	0.7719	0.112439
cg27506810	0.00538714	0.14379	0.7719	0.112439
cg07994386	0.0187505	0.143838	0.7719	0.112439
cg20622056	0.0180449	0.143959	0.7719	0.112439
cg06648759	0.00796456	0.144009	0.7719	0.112439
cg25547663	0.0218585	0.144075	0.7719	0.112439
cg13118590	-0.0156385	0.144106	0.7719	0.112439
cg00133136	-0.00701551	0.144158	0.7719	0.112439
cg27260738	-0.00153419	0.144273	0.7719	0.112439
cg10451772	0.00441318	0.144327	0.7719	0.112439
cg22647743	-0.0157054	0.144396	0.7719	0.112439
cg08369870	0.00209645	0.144589	0.7719	0.112439
cg22671939	-0.00535771	0.144598	0.7719	0.112439
cg15798862	0.0244083	0.144598	0.7719	0.112439
cg05551025	0.0164752	0.14472	0.7719	0.112439
cg09847153	-0.0184877	0.145056	0.7719	0.112439
cg00037117	0.0068897	0.145091	0.7719	0.112439
cg20447508	0.00664042	0.145098	0.7719	0.112439
cg24690094	0.0223645	0.145098	0.7719	0.112439
cg25763306	0.0141054	0.145225	0.7719	0.112439
cg17032587	-0.0150116	0.145261	0.7719	0.112439
cg09704166	-0.0240173	0.145366	0.7719	0.112439
cg08757719	0.0207953	0.145398	0.7719	0.112439
cg15661473	-0.00527838	0.145554	0.7719	0.112439
cg05478253	-0.0223098	0.145673	0.7719	0.112439
cg02093808	0.00875318	0.145693	0.7719	0.112439
cg27540791	0.017175	0.145785	0.7719	0.112439
cg11660815	0.0107604	0.145909	0.7719	0.112439
cg11231143	0.00744301	0.145955	0.7719	0.112439
cg12963246	0.00733734	0.14668	0.7719	0.112439
cg17247131	-0.00565035	0.146747	0.7719	0.112439
cg07216619	0.0422527	0.147017	0.7719	0.112439
cg24944959	-0.0011102	0.147044	0.7719	0.112439
cg13658640	0.0152878	0.147126	0.7719	0.112439
cg26479099	-0.00307287	0.147275	0.7719	0.112439
cg04549977	-0.0123975	0.147955	0.7719	0.112439
cg01228342	-0.00966669	0.147704	0.7719	0.112439
cg04990378	-0.0480991	0.147756	0.7719	0.112439
cg01654820	-0.00851942	0.147764	0.7719	0.112439
cg18285337	0.0492191	0.147926	0.7719	0.112439
cg25550823	0.0403053	0.148128	0.7719	0.112439
cg01167628	0.00549703	0.148149	0.7719	0.112439
cg04944595	-0.00839242	0.148224	0.7719	0.112439
cg04824771	-0.020453	0.148229	0.7719	0.112439
cg11424312	-0.00476949	0.14837	0.7719	0.112439
cg08871628	0.0137054	0.14849	0.7719	0.112439
cg26996874	-0.00766203	0.148505	0.7719	0.112439
cg02603022	0.0156137	0.148626	0.7719	0.112439
cg20219360	0.0206603	0.148649	0.7719	0.112439
cg16642894	-0.0181108	0.148693	0.7719	0.112439
cg05256967	-0.0052173	0.14871	0.7719	0.112439
cg12379764	-0.0100602	0.148743	0.7719	0.112439
cg15971518	-0.033681	0.148743	0.7719	0.112439
cg06239191	0.0128666	0.148962	0.7719	0.112439
cg22545618	0.00877732	0.149	0.7719	0.112439
cg18535534	0.0216883	0.149119	0.7719	0.112439
cg24864161	0.0144181	0.149128	0.7719	0.112439
cg02261899	0.0227401	0.149149	0.7719	0.112439
cg09664314	-0.0306236	0.149252	0.7719	0.112439
cg27424370	0.0277053	0.149256	0.7719	0.112439
cg02990147	-0.0188591	0.149329	0.7719	0.112439
cg09433669	-0.0163666	0.149349	0.7719	0.112439
cg01776229	0.0170943	0.149723	0.7719	0.112439
cg27505756	-0.00724594	0.149761	0.7719	0.112439
cg14285533	0.0156081	0.149864	0.7719	0.112439
cg23804921	-0.0408831	0.149895	0.7719	0.112439
cg02716388	0.0112068	0.149924	0.7719	0.112439
cg22901919	-0.0240007	0.150047	0.7719	0.112439
cg08183074	0.0129258	0.150194	0.7719	0.112439
cg21757436	-0.0171837	0.150217	0.7719	0.112439
cg13371839	0.0124662	0.150318	0.7719	0.112439
cg23907260	0.0180309	0.150397	0.7719	0.112439
cg03651613	-0.00239325	0.150414	0.7719	0.112439
cg15578637	0.00345166	0.150548	0.7719	0.112439
cg24805708	-0.00610854	0.150674	0.7719	0.112439
cg20291321	0.0240625	0.150789	0.7719	0.112439
cg04700215	0.00405865	0.150909	0.7719	0.112439
cg21015022	0.0468913	0.151008	0.7719	0.112439
cg11049154	0.0194077	0.15104	0.7719	0.112439
cg08418111	0.0172899	0.151073	0.7719	0.112439
cg02283106	0.00835753	0.151224	0.7719	0.112439
cg03088725	0.00123062	0.151331	0.7719	0.112439
cg04177826	0.0132959	0.151357	0.7719	0.112439
cg13486082	-0.0113664	0.151534	0.7719	0.112439
cg24721916	0.026399	0.151537	0.7719	0.112439
cg25205988	0.00222506	0.151635	0.7719	0.112439
cg01466576	-0.0143435	0.151926	0.7719	0.112439
cg19738233	-0.0220075	0.151947	0.7719	0.112439
cg07830287	-0.00739408	0.151966	0.7719	0.112439
cg21808407	-0.0159347	0.152162	0.7719	0.112439
cg07409656	0.00125884	0.152291	0.7719	0.112439
cg24702360	0.0162797	0.152323	0.7719	0.112439
cg03688409	0.0195635	0.152446	0.7719	0.112439
cg01786048	0.018412	0.152557	0.7719	0.112439
cg18713646	0.00428167	0.152627	0.7719	0.112439
cg00260448	0.0130461	0.152637	0.7719	0.112439
cg23548151	0.0137834	0.152664	0.7719	0.112439
cg03887211	-0.0202176	0.152735	0.7719	0.112439
cg22379212	0.0083672	0.152806	0.7719	0.112439
cg26121931	0.0306329	0.15284	0.7719	0.112439
cg17075998	0.0226321	0.152877	0.7719	0.112439
cg24126361	0.0126474	0.152929	0.7719	0.112439
cg19253643	0.0192683	0.153107	0.7719	0.112439
cg02379549	-0.0390021	0.153135	0.7719	0.112439
cg01306265	0.023575	0.153167	0.7719	0.112439
cg04246708	0.0518432	0.153241	0.7719	0.112439
cg03735077	-0.00588449	0.153449	0.7719	0.112439
cg18543164	-0.00241088	0.153649	0.7719	0.112439
cg00793285	-0.00714277	0.153663	0.7719	0.112439
cg04738169	-0.0135585	0.153747	0.7719	0.112439
cg11941773	-0.0131882	0.153758	0.7719	0.112439
cg25587058	0.0214074	0.153774	0.7719	0.112439
[truncated: 9,487 more rows]

## Sheet: GSE41273_SupplementaryFigure4
Gene	FC	pvalue	padj	minus_log10_pvalue
cg19741073	0.753325	2.64179e-41	3.03436e-37	36.5179
cg16783314	0.665038	4.05466e-37	2.32859e-33	32.6329
cg08434396	0.716437	9.89087e-34	3.78688e-30	29.4217
cg04552106	0.727192	1.12149e-29	3.22036e-26	25.4921
cg02921434	0.6979	6.99718e-29	1.60739e-25	24.7939
cg07147350	0.455117	2.00072e-24	3.83005e-21	20.4168
cg22625568	0.614574	2.93454e-24	4.81516e-21	20.3174
cg27064928	0.321561	4.34597e-24	6.23973e-21	20.2048
cg05288927	0.618871	4.53851e-22	5.79215e-19	18.2372
cg21274274	0.60606	1.94213e-21	2.23073e-18	17.6516
cg04744025	0.547036	3.12726e-20	3.26542e-17	16.4861
cg22417678	-0.207621	1.29169e-15	1.23637e-12	11.9079
cg22675021	-0.115618	8.92225e-06	0.00788316	2.1033
cg14602222	0.103205	1.72008e-05	0.014112	1.85041
cg02055404	0.0439277	2.23191e-05	0.0170905	1.76724
cg15116481	-0.106703	2.54448e-05	0.0182662	1.73835
cg24678163	-0.0644885	4.38681e-05	0.0296393	1.52813
cg06307153	0.0695365	7.63216e-05	0.0487016	1.31246
cg27524192	-0.0563289	0.000115417	0.0697726	1.15632
cg24646951	-0.0593956	0.000139519	0.0801256	1.09623
cg24508310	0.0433421	0.00018641	0.0989872	1.00442
cg22206855	0.0119751	0.000189598	0.0989872	1.00442
cg19512961	0.0576927	0.000254629	0.121053	0.917023
cg02180907	-0.0418935	0.000261964	0.121053	0.917023
cg03023068	0.0121677	0.00026348	0.121053	0.917023
cg04855977	0.0188541	0.000301216	0.133068	0.875927
cg20503915	0.0256423	0.000343788	0.136196	0.865837
cg10911063	-0.0495323	0.000348412	0.136196	0.865837
cg04026379	0.0261574	0.000355357	0.136196	0.865837
cg09928474	-0.0758642	0.000355726	0.136196	0.865837
cg06231618	-0.0524587	0.000452672	0.159837	0.796322
cg24408316	0.0200803	0.000455596	0.159837	0.796322
cg19318920	0.020131	0.000459223	0.159837	0.796322
cg25888867	0.016444	0.000536216	0.181146	0.74197
cg06108374	-0.0600799	0.000555471	0.18229	0.739238
cg06500161	0.0428203	0.000592264	0.188965	0.723619
cg03244189	0.029796	0.000643341	0.191079	0.718786
cg06891491	0.0488914	0.000646247	0.191079	0.718786
cg18113731	0.0354073	0.000648798	0.191079	0.718786
cg24401557	0.0234203	0.000709384	0.201168	0.696441
cg16626088	0.0128677	0.000718083	0.201168	0.696441
cg01480550	0.019283	0.000799907	0.218756	0.660041
cg25861340	0.0154543	0.000866514	0.23146	0.635524
cg19619721	0.00853543	0.00100315	0.258935	0.586809
cg09796376	0.0514545	0.00103097	0.258935	0.586809
cg10501602	-0.0628763	0.001037	0.258935	0.586809
cg05127369	0.0180782	0.00118089	0.288591	0.539718
cg12935118	0.00806331	0.00123273	0.294982	0.530205
cg06675660	0.0253384	0.00128325	0.296059	0.528622
cg21015022	-0.401579	0.00128878	0.296059	0.528622
cg15959464	-0.207125	0.00141864	0.319499	0.49553
cg02540440	-0.120347	0.00146787	0.32423	0.489147
cg20354859	0.0327614	0.00155243	0.336438	0.473095
cg09768983	-0.156824	0.00158206	0.33651	0.473003
cg04669574	0.0280512	0.00161209	0.336663	0.472805
cg25625370	-0.0466488	0.00164278	0.336666	0.472801
cg05028071	0.0459956	0.00169454	0.336666	0.472801
cg14724590	-0.0515795	0.001728	0.336666	0.472801
cg05064044	-0.154569	0.00174978	0.336666	0.472801
cg11342437	-0.0513017	0.00178555	0.336666	0.472801
cg26738106	-0.0548021	0.00180127	0.336666	0.472801
cg01516881	-0.13406	0.00183614	0.336666	0.472801
cg25245989	-0.0591541	0.00184659	0.336666	0.472801
cg09609314	-0.0272568	0.00197477	0.35185	0.453643
cg07525471	-0.0672468	0.00199114	0.35185	0.453643
cg11718092	0.0521998	0.00202982	0.353251	0.451917
cg03120461	0.0196358	0.00207975	0.356538	0.447895
cg06274671	0.0136119	0.00225278	0.38052	0.419622
cg11703139	-0.0352371	0.0023215	0.383258	0.416509
cg20094343	-0.218889	0.00233572	0.383258	0.416509
cg02368812	0.0992904	0.00253542	0.395572	0.402774
cg07855456	-0.0817375	0.00257829	0.395572	0.402774
cg02087079	-0.0778273	0.00259241	0.395572	0.402774
cg10549753	-0.05253	0.00261051	0.395572	0.402774
cg18110333	-0.227993	0.00261263	0.395572	0.402774
cg04530127	-0.0281442	0.00266915	0.395572	0.402774
cg10051237	0.0392226	0.00269797	0.395572	0.402774
cg16675926	0.315603	0.00270183	0.395572	0.402774
cg02350740	-0.024008	0.00272435	0.395572	0.402774
cg00316420	-0.0471219	0.00276273	0.395572	0.402774
cg21587006	0.317096	0.00281844	0.395572	0.402774
cg11768167	0.087739	0.00282404	0.395572	0.402774
cg06922569	0.00748952	0.00287515	0.397879	0.400249
cg23898292	-0.0587252	0.00292747	0.400297	0.397618
cg05051262	-0.0342887	0.00303174	0.409677	0.387558
cg07529955	-0.0189499	0.003088	0.412428	0.384652
cg21548813	-0.159203	0.00322457	0.416096	0.380806
cg03821767	-0.109134	0.0032256	0.416096	0.380806
cg25436127	0.0303067	0.00322912	0.416096	0.380806
cg27147174	0.0504073	0.00326038	0.416096	0.380806
cg21195120	-0.00892621	0.00343031	0.432973	0.363539
cg21495366	-0.163546	0.00355255	0.435026	0.361485
cg27372170	-0.0406541	0.00355857	0.435026	0.361485
cg11159299	-0.0226583	0.0035602	0.435026	0.361485
cg20597646	0.0337618	0.00362275	0.43801	0.358516
cg25498107	-0.115026	0.00379815	0.448027	0.348695
cg11118624	-0.0236113	0.00381952	0.448027	0.348695
cg01857253	0.00767338	0.00382263	0.448027	0.348695
cg07851521	-0.0277671	0.00386309	0.448196	0.348532
cg11245145	0.0233979	0.00393879	0.452409	0.344469
cg24153916	0.0330407	0.00400579	0.454678	0.342296
cg00276426	0.0170699	0.00403771	0.454678	0.342296
cg07600533	-0.140946	0.00419254	0.461445	0.33588
cg13903179	0.1148	0.00420072	0.461445	0.33588
cg17473615	0.0490237	0.00421833	0.461445	0.33588
cg05269440	-0.0642949	0.00441972	0.478914	0.319743
cg18698799	-0.316584	0.00451699	0.48488	0.314366
cg08963013	0.245756	0.00460861	0.490135	0.309685
cg01538344	0.0806132	0.00467995	0.493155	0.307017
cg16634193	0.0361218	0.00482592	0.501442	0.29978
cg26668828	-0.150251	0.00487303	0.501442	0.29978
cg00865118	-0.0371694	0.00491069	0.501442	0.29978
cg17586516	0.0543543	0.00494069	0.501442	0.29978
cg25075347	0.110442	0.00501556	0.501442	0.29978
cg20821042	-0.109546	0.00505261	0.501442	0.29978
cg26741530	-0.0398088	0.00506419	0.501442	0.29978
cg03851490	0.00919539	0.00532855	0.51595	0.287393
cg00035636	0.159026	0.00534604	0.51595	0.287393
cg19726460	-0.0655396	0.00539377	0.51595	0.287393
cg09957942	-0.0405539	0.00549391	0.51595	0.287393
cg01788113	-0.089001	0.00553261	0.51595	0.287393
cg02806645	-0.0770558	0.00553527	0.51595	0.287393
cg00767637	0.00904767	0.00557132	0.51595	0.287393
cg20039512	-0.0300117	0.00558338	0.51595	0.287393
cg04490207	-0.0646574	0.00561499	0.51595	0.287393
cg27056740	-0.28556	0.0057129	0.520781	0.283345
cg19568003	-0.0661335	0.00591217	0.534702	0.271888
cg26968620	-0.0646587	0.00601488	0.537096	0.269948
cg03395511	-0.150478	0.00603216	0.537096	0.269948
cg08870961	-0.161861	0.00609013	0.538087	0.269148
cg15526094	-0.0300799	0.00618312	0.541296	0.266565
cg05200811	0.135265	0.00623797	0.541296	0.266565
cg13279713	-0.0226451	0.00627764	0.541296	0.266565
cg23219332	-0.0617061	0.00631497	0.541296	0.266565
cg06558166	0.0093239	0.00638992	0.543664	0.26467
cg17600943	-0.229527	0.00650662	0.549523	0.260014
cg13431688	-0.195322	0.00657375	0.549845	0.25976
cg10988027	-0.0187776	0.00662625	0.549845	0.25976
cg14772068	0.0109704	0.00673401	0.549845	0.25976
cg00379799	0.050805	0.00680508	0.549845	0.25976
cg10970028	-0.0361398	0.00680593	0.549845	0.25976
cg18116135	0.0265776	0.00682069	0.549845	0.25976
cg00023507	-0.175815	0.00684554	0.549845	0.25976
cg24786174	0.113474	0.00714873	0.566296	0.246956
cg25888700	0.0104159	0.00714896	0.566296	0.246956
cg21391046	-0.0475298	0.00720645	0.566941	0.246462
cg09418623	0.0272579	0.00745792	0.575199	0.240182
cg03322328	-0.0363052	0.00746853	0.575199	0.240182
cg14711543	0.00573564	0.00755948	0.575199	0.240182
cg16927372	-0.0571788	0.00757122	0.575199	0.240182
cg26822438	0.0438828	0.00759213	0.575199	0.240182
cg09075558	-0.0435478	0.00766201	0.575199	0.240182
cg10705386	-0.0161784	0.00767983	0.575199	0.240182
cg25674027	-0.24942	0.00783247	0.575199	0.240182
cg24848467	-0.0373943	0.0078784	0.575199	0.240182
cg05093881	0.0165403	0.00790933	0.575199	0.240182
cg05471845	0.0164159	0.00791984	0.575199	0.240182
cg00953793	-0.013353	0.00793805	0.575199	0.240182
cg03124146	-0.0725625	0.00802945	0.575199	0.240182
cg01742836	0.029117	0.00806196	0.575199	0.240182
cg14671357	-0.0215382	0.00813676	0.575199	0.240182
cg05294307	-0.0214107	0.00820926	0.575199	0.240182
cg14474963	0.0359807	0.00825084	0.575199	0.240182
cg05605445	-0.0199029	0.00825115	0.575199	0.240182
cg04200026	0.0716813	0.00828334	0.575199	0.240182
cg19247520	-0.0393709	0.00833786	0.575199	0.240182
cg04416905	-0.00878847	0.00840224	0.575199	0.240182
cg18577231	-0.0677983	0.00856507	0.575199	0.240182
cg22464447	-0.029169	0.00860344	0.575199	0.240182
cg00803910	0.0532189	0.00866838	0.575199	0.240182
cg19680696	-0.0272558	0.00880828	0.575199	0.240182
cg15041662	-0.0569543	0.00881545	0.575199	0.240182
cg11906997	0.0222904	0.00881701	0.575199	0.240182
cg02597199	-0.081756	0.0088588	0.575199	0.240182
cg01461235	-0.221475	0.00892201	0.575199	0.240182
cg06379361	0.10474	0.00894615	0.575199	0.240182
cg06862049	-0.0891319	0.00901366	0.575199	0.240182
cg08118341	-0.00691363	0.00911611	0.575199	0.240182
cg11460778	0.126406	0.00912796	0.575199	0.240182
cg15644837	-0.0273914	0.00913255	0.575199	0.240182
cg11153808	-0.0244933	0.0091326	0.575199	0.240182
cg23921534	0.0244216	0.00934394	0.575199	0.240182
cg13024202	0.00660587	0.00940299	0.575199	0.240182
cg15729137	-0.0588893	0.00943465	0.575199	0.240182
cg09331144	-0.07744	0.0095614	0.575199	0.240182
cg22417589	0.00646352	0.00960338	0.575199	0.240182
cg14174526	-0.0409434	0.00964904	0.575199	0.240182
cg23137494	0.0361688	0.00972214	0.575199	0.240182
cg26114378	0.00661426	0.00973553	0.575199	0.240182
cg09513996	-0.0849595	0.00973716	0.575199	0.240182
cg06282524	0.01136	0.00991794	0.575199	0.240182
cg19629755	0.013201	0.00992881	0.575199	0.240182
cg25977965	-0.219728	0.00994002	0.575199	0.240182
cg02519751	0.0247956	0.00994982	0.575199	0.240182
cg09664220	0.0412491	0.0100289	0.575199	0.240182
cg08147703	0.0104585	0.0102992	0.575199	0.240182
cg09990556	0.00492327	0.0103439	0.575199	0.240182
cg24376810	0.0310329	0.0103767	0.575199	0.240182
cg13208429	0.00739287	0.0104425	0.575199	0.240182
cg27616996	0.0101425	0.0106011	0.575199	0.240182
cg26827413	-0.0163495	0.0106654	0.575199	0.240182
cg25169180	0.117013	0.0107215	0.575199	0.240182
cg27578568	-0.0320302	0.010779	0.575199	0.240182
cg03551378	-0.0234371	0.0107824	0.575199	0.240182
cg26914004	-0.0220075	0.0108721	0.575199	0.240182
cg23482898	0.031026	0.0109824	0.575199	0.240182
cg26996874	-0.0378472	0.0110367	0.575199	0.240182
cg08668510	0.00637107	0.0110429	0.575199	0.240182
cg07428182	0.0147235	0.0110651	0.575199	0.240182
cg17360552	0.133763	0.0111132	0.575199	0.240182
cg09887862	0.042686	0.0111603	0.575199	0.240182
cg03088725	-0.00750155	0.0112463	0.575199	0.240182
cg03118633	-0.0250878	0.0112563	0.575199	0.240182
cg09567646	0.0151776	0.0112802	0.575199	0.240182
cg01171360	-0.105555	0.0113146	0.575199	0.240182
cg01191902	-0.00948386	0.0113447	0.575199	0.240182
cg04272052	-0.0224774	0.0113495	0.575199	0.240182
cg00962799	-0.0320273	0.011419	0.575199	0.240182
cg23299641	-0.0402384	0.0114406	0.575199	0.240182
cg03177323	0.0215721	0.0115171	0.575199	0.240182
cg20787634	-0.0284715	0.0115181	0.575199	0.240182
cg26012061	0.0420591	0.0115437	0.575199	0.240182
cg26816583	-0.0274323	0.0116238	0.575199	0.240182
cg00897404	0.0460608	0.0116803	0.575199	0.240182
cg00400999	0.0143455	0.0116953	0.575199	0.240182
cg21797452	-0.0264019	0.0117431	0.575199	0.240182
cg26155681	0.178584	0.0117478	0.575199	0.240182
cg22046187	-0.0151761	0.0117523	0.575199	0.240182
cg05158538	0.0240681	0.0118463	0.575199	0.240182
cg16915863	-0.0783742	0.011851	0.575199	0.240182
cg16679837	0.00517296	0.0118547	0.575199	0.240182
cg03437748	0.00989287	0.0120429	0.575199	0.240182
cg12482231	-0.0389195	0.0121144	0.575199	0.240182
cg24598948	0.0752828	0.0121247	0.575199	0.240182
cg14923176	-0.0895273	0.0122291	0.575199	0.240182
cg00556515	0.0407889	0.0122986	0.575199	0.240182
cg23486379	0.00925765	0.0123053	0.575199	0.240182
cg11906444	-0.0409851	0.0123265	0.575199	0.240182
cg17228231	0.00495325	0.0123366	0.575199	0.240182
cg00901687	0.14609	0.0124557	0.575199	0.240182
cg04453550	0.206163	0.0124676	0.575199	0.240182
cg05272837	0.00728302	0.0124722	0.575199	0.240182
cg22856183	-0.0309465	0.0125805	0.575199	0.240182
cg16734817	0.00507233	0.0126131	0.575199	0.240182
cg13128531	0.0146138	0.0126404	0.575199	0.240182
cg01434723	0.0139413	0.0126519	0.575199	0.240182
cg11200797	-0.071074	0.0126579	0.575199	0.240182
cg05306950	0.00628302	0.0126584	0.575199	0.240182
cg15226856	-0.0188197	0.0127093	0.575199	0.240182
cg00162952	-0.0676597	0.0128929	0.575199	0.240182
cg09664684	0.0171966	0.0129642	0.575199	0.240182
cg12501871	0.0151327	0.012975	0.575199	0.240182
cg24448565	-0.154744	0.0130539	0.575199	0.240182
cg23226914	-0.0774543	0.0130606	0.575199	0.240182
cg08183074	0.066861	0.0130742	0.575199	0.240182
cg07825508	0.00818721	0.0131467	0.575199	0.240182
cg24926947	-0.0199325	0.0131473	0.575199	0.240182
cg26644049	0.0403235	0.013196	0.575199	0.240182
cg27557909	0.0514205	0.013215	0.575199	0.240182
cg05835547	-0.0269966	0.0132392	0.575199	0.240182
cg16523372	0.0353765	0.0132547	0.575199	0.240182
cg23764766	-0.20029	0.0132661	0.575199	0.240182
cg04212047	-0.0398753	0.0133049	0.575199	0.240182
cg05428452	-0.118465	0.0133223	0.575199	0.240182
cg12058262	0.0073109	0.0133265	0.575199	0.240182
cg05323560	-0.0821755	0.0133561	0.575199	0.240182
cg11787508	0.0733792	0.0133709	0.575199	0.240182
cg10898776	-0.061882	0.013527	0.579743	0.236765
cg21040726	-0.0194673	0.0137669	0.58605	0.232065
cg20623702	-0.068227	0.0137762	0.58605	0.232065
cg17283857	0.03347	0.0138948	0.588914	0.229948
cg24524099	-0.0852302	0.0139999	0.591189	0.228274
cg27171569	0.130376	0.0141522	0.595428	0.225171
cg11854877	0.0385411	0.0142244	0.596284	0.224547
cg26697477	0.0307943	0.0143467	0.596907	0.224093
cg22711741	-0.0872195	0.0144424	0.596907	0.224093
cg05698911	0.0176256	0.0144427	0.596907	0.224093
cg09729624	0.112253	0.014542	0.596907	0.224093
cg19406003	0.0303874	0.0145732	0.596907	0.224093
cg09182085	-0.162781	0.0146117	0.596907	0.224093
cg22488278	-0.0406082	0.014633	0.596907	0.224093
cg03721045	-0.0364885	0.014655	0.596907	0.224093
cg01296971	-0.0281283	0.0147963	0.599415	0.222273
cg24741068	0.0172019	0.0148587	0.599415	0.222273
cg03128011	-0.111634	0.0148732	0.599415	0.222273
cg04785299	-0.0359532	0.0149472	0.600294	0.221636
cg14732376	-0.0350023	0.01516	0.604805	0.218385
cg14918442	-0.029021	0.0151649	0.604805	0.218385
cg12296550	-0.09473	0.0152595	0.606473	0.217188
cg01921437	-0.0156279	0.0153366	0.607436	0.216499
cg19411919	-0.0128843	0.0155299	0.612979	0.212555
cg08981669	-0.0170449	0.0156795	0.615275	0.210931
cg01058932	-0.0417287	0.0156952	0.615275	0.210931
cg17271269	-0.150839	0.0159034	0.621185	0.206779
cg10207042	0.00850881	0.016074	0.621185	0.206779
cg26926002	-0.0484895	0.0160936	0.621185	0.206779
cg21498547	-0.267039	0.0160988	0.621185	0.206779
cg26276233	-0.0753872	0.0161164	0.621185	0.206779
cg26280727	-0.0689909	0.0161903	0.621948	0.206246
cg17865955	0.0317115	0.0163389	0.62406	0.204774
cg26874229	-0.085761	0.016378	0.62406	0.204774
cg26139975	-0.0633851	0.0164083	0.62406	0.204774
cg02129889	-0.0071782	0.0165499	0.62433	0.204586
cg10636144	-0.0459478	0.0165984	0.62433	0.204586
cg26289980	0.0144753	0.0166521	0.62433	0.204586
cg06688803	-0.271325	0.0166714	0.62433	0.204586
cg00648125	0.0172438	0.0166872	0.62433	0.204586
cg21319950	-0.017996	0.0169629	0.627609	0.202311
cg14539516	0.00910042	0.0169809	0.627609	0.202311
cg15491131	-0.0465335	0.0170585	0.627609	0.202311
cg10640004	-0.0459455	0.0170712	0.627609	0.202311
cg12417689	0.0393786	0.0172652	0.627609	0.202311
cg09532284	0.0138931	0.0172899	0.627609	0.202311
cg11073407	0.0322067	0.0173145	0.627609	0.202311
cg05660106	0.0294161	0.017316	0.627609	0.202311
cg04684014	-0.0143094	0.0173601	0.627609	0.202311
cg06012992	0.0851182	0.017362	0.627609	0.202311
cg07961512	0.0350893	0.0173759	0.627609	0.202311
cg12951094	-0.024052	0.0175172	0.629493	0.201009
cg01545223	-0.0285981	0.0175377	0.629493	0.201009
cg18113560	-0.0617426	0.0176028	0.629567	0.200958
cg11673471	0.00606604	0.0176838	0.629567	0.200958
cg08103220	0.018991	0.0177381	0.629567	0.200958
cg10440639	-0.100706	0.017759	0.629567	0.200958
cg08596608	0.0181954	0.0179245	0.632434	0.198985
cg08823767	0.0317491	0.0180135	0.632434	0.198985
cg00160777	-0.0941635	0.0181707	0.632434	0.198985
cg19553698	-0.0332948	0.0182423	0.632434	0.198985
cg11093872	-0.0280453	0.018267	0.632434	0.198985
cg26786615	-0.182385	0.0182738	0.632434	0.198985
cg27044041	0.00786122	0.0183383	0.632434	0.198985
cg25493146	0.0760354	0.0184141	0.632434	0.198985
cg11609760	-0.0115616	0.0184564	0.632434	0.198985
cg02577797	0.0142417	0.0186185	0.632434	0.198985
cg24792360	-0.0521987	0.0186787	0.632434	0.198985
cg15445000	-0.067543	0.0187225	0.632434	0.198985
cg05259868	0.0364092	0.0188106	0.632434	0.198985
cg14307477	-0.0623084	0.0188356	0.632434	0.198985
cg00201414	-0.0275384	0.0188813	0.632434	0.198985
cg05383619	0.165086	0.0189297	0.632434	0.198985
cg02623604	0.00810273	0.0189505	0.632434	0.198985
cg25452717	0.00835157	0.018951	0.632434	0.198985
cg14281264	-0.0204363	0.0189628	0.632434	0.198985
cg14396306	-0.0272922	0.0189875	0.632434	0.198985
cg04362853	-0.0369872	0.0190227	0.632434	0.198985
cg05281831	0.0142507	0.0190512	0.632434	0.198985
cg26181840	-0.032665	0.0191943	0.633435	0.198298
cg12058840	0.0161331	0.0192079	0.633435	0.198298
cg00475456	-0.0382528	0.0192763	0.633435	0.198298
cg04858090	-0.130547	0.0193019	0.633435	0.198298
cg18516687	0.0125237	0.0194113	0.635207	0.197085
cg23078123	-0.0278545	0.0195965	0.638837	0.19461
cg07621697	0.152935	0.0196334	0.638837	0.19461
cg04941127	0.0418268	0.0198199	0.639536	0.194135
cg26439324	0.0358237	0.0198278	0.639536	0.194135
cg03929570	-0.0522914	0.0198661	0.639536	0.194135
cg17216737	0.0340549	0.0198776	0.639536	0.194135
cg05917273	-0.146693	0.0199526	0.640156	0.193714
cg27015207	0.00482746	0.0200664	0.641925	0.192516
cg22873668	-0.0370694	0.0201302	0.641925	0.192516
cg06308972	-0.0320532	0.0202007	0.641925	0.192516
cg02309026	0.226749	0.0202313	0.641925	0.192516
cg19454999	-0.0545933	0.0203142	0.642779	0.191938
cg27404676	-0.0641514	0.02038	0.64309	0.191728
cg23907260	0.0598036	0.0206073	0.645359	0.190199
cg05032903	0.0104285	0.0206914	0.645359	0.190199
cg08363339	-0.0382614	0.0207483	0.645359	0.190199
cg15276956	0.053708	0.0207813	0.645359	0.190199
cg05756954	-0.123684	0.0208132	0.645359	0.190199
cg12731488	-0.0419117	0.0208795	0.645359	0.190199
cg05491276	0.0338864	0.0209153	0.645359	0.190199
cg12375308	0.0057044	0.0210057	0.645359	0.190199
cg09350919	-0.0100994	0.0210232	0.645359	0.190199
cg02676785	-0.0282822	0.0211177	0.645359	0.190199
cg24058386	-0.0352862	0.0211754	0.645359	0.190199
cg25407410	0.0176006	0.0211763	0.645359	0.190199
cg26828119	0.0159987	0.0211823	0.645359	0.190199
cg04074650	-0.0309482	0.0215138	0.651671	0.185972
cg18943957	0.0239577	0.0217102	0.651671	0.185972
cg03449867	-0.294113	0.021832	0.651671	0.185972
cg26679884	-0.213007	0.0218391	0.651671	0.185972
cg25282454	-0.134527	0.0218508	0.651671	0.185972
cg08772588	-0.0530164	0.0221885	0.651671	0.185972
cg13381235	0.0715895	0.0222215	0.651671	0.185972
cg23958524	0.0356658	0.0222539	0.651671	0.185972
cg19601530	-0.173568	0.0222821	0.651671	0.185972
cg04824913	-0.0193187	0.0223041	0.651671	0.185972
cg03688409	-0.00675073	0.0223114	0.651671	0.185972
cg04590610	-0.0227423	0.022408	0.651671	0.185972
cg12220696	0.0675006	0.0225557	0.651671	0.185972
cg23803868	-0.216507	0.0225565	0.651671	0.185972
cg07594658	-0.0252667	0.0226059	0.651671	0.185972
cg08382737	0.097405	0.0226867	0.651671	0.185972
cg19504860	-0.23609	0.0227013	0.651671	0.185972
cg03683587	0.0152778	0.0227458	0.651671	0.185972
cg06164717	0.0311312	0.0230248	0.651671	0.185972
cg18535534	0.0262176	0.023066	0.651671	0.185972
cg05247780	-0.0103497	0.0230813	0.651671	0.185972
cg14315332	-0.0366377	0.0231001	0.651671	0.185972
cg17806989	-0.0135176	0.0231331	0.651671	0.185972
cg11005845	0.00827002	0.0231993	0.651671	0.185972
cg27608028	0.00784778	0.023265	0.651671	0.185972
cg13314145	0.0293681	0.023282	0.651671	0.185972
cg04811556	-0.00784319	0.0233199	0.651671	0.185972
cg03509329	0.0457518	0.0233872	0.651671	0.185972
cg11263257	0.12436	0.023471	0.651671	0.185972
cg27261050	-0.0579413	0.0235119	0.651671	0.185972
cg13766816	0.0177201	0.02358	0.651671	0.185972
cg26424956	0.030447	0.0236353	0.651671	0.185972
cg01816615	-0.0258769	0.0236449	0.651671	0.185972
cg07502936	-0.0502287	0.0236649	0.651671	0.185972
cg10194829	-0.0437478	0.0236714	0.651671	0.185972
cg24336035	0.0275662	0.0236994	0.651671	0.185972
cg23285465	0.00489235	0.0238751	0.651671	0.185972
cg25954512	0.0374386	0.0239643	0.651671	0.185972
cg24527560	0.0698354	0.024067	0.651671	0.185972
cg02624129	0.0463182	0.0240823	0.651671	0.185972
cg25104637	-0.0348975	0.0242816	0.651671	0.185972
cg18449462	-0.0110451	0.024296	0.651671	0.185972
cg24826745	0.0545342	0.0243237	0.651671	0.185972
cg04606582	-0.113412	0.0243248	0.651671	0.185972
cg18395382	0.00700755	0.0243906	0.651671	0.185972
cg06809326	-0.0674136	0.0243948	0.651671	0.185972
cg11872743	-0.0457499	0.0244046	0.651671	0.185972
cg16191297	-0.177457	0.0245448	0.651671	0.185972
cg00598125	0.143569	0.0245453	0.651671	0.185972
cg16775095	0.206266	0.0245722	0.651671	0.185972
cg14107346	0.0241421	0.0246535	0.651671	0.185972
cg03652636	-0.0134073	0.0246547	0.651671	0.185972
cg17153082	-0.0452499	0.0246646	0.651671	0.185972
cg12822818	-0.0475136	0.0247105	0.651671	0.185972
cg20291321	0.0318365	0.0248155	0.651671	0.185972
cg06332335	-0.0802025	0.0248205	0.651671	0.185972
cg25977769	0.208935	0.0248976	0.651671	0.185972
cg00488829	0.0536484	0.0249213	0.651671	0.185972
cg14204395	-0.0583675	0.0249284	0.651671	0.185972
cg26563248	0.034096	0.0249441	0.651671	0.185972
cg10765909	0.0332317	0.0250007	0.651671	0.185972
cg01369511	-0.0858149	0.0250239	0.651671	0.185972
cg01680839	0.00343438	0.025176	0.651671	0.185972
cg15425276	-0.154848	0.025179	0.651671	0.185972
cg17562247	0.0244426	0.025294	0.651671	0.185972
cg23255141	0.0567025	0.025304	0.651671	0.185972
cg11001470	-0.040543	0.0253189	0.651671	0.185972
cg13041595	0.0347346	0.0253266	0.651671	0.185972
cg13683864	0.00682117	0.0253326	0.651671	0.185972
cg03361504	-0.0324683	0.025361	0.651671	0.185972
cg02299136	0.00799937	0.0254615	0.652158	0.185647
cg10281770	0.0480899	0.0254935	0.652158	0.185647
cg22817042	0.0161055	0.0256112	0.653711	0.184614
cg16119423	0.0237031	0.0257471	0.654559	0.184051
cg20499290	0.031231	0.0257726	0.654559	0.184051
cg18155407	-0.047883	0.0259721	0.654559	0.184051
cg20062050	0.0264008	0.0260163	0.654559	0.184051
cg11166453	0.0508908	0.0260313	0.654559	0.184051
cg06297958	0.0265094	0.0260783	0.654559	0.184051
cg01223071	-0.19869	0.0261446	0.654559	0.184051
cg14804181	0.0328172	0.0261754	0.654559	0.184051
cg06244417	0.0392222	0.0262066	0.654559	0.184051
cg21137943	0.00796247	0.0262143	0.654559	0.184051
cg23937387	-0.0341373	0.0263313	0.655791	0.183234
cg13751645	0.0290268	0.0263991	0.655791	0.183234
cg24530147	-0.0734925	0.0264349	0.655791	0.183234
cg22629482	-0.0265895	0.0265646	0.656801	0.182566
cg24135336	0.0427547	0.02659	0.656801	0.182566
cg26875135	-0.072495	0.0267236	0.658514	0.181435
cg21609804	0.0230308	0.0267995	0.658514	0.181435
cg12861974	0.0328168	0.0268313	0.658514	0.181435
cg04720825	-0.0126042	0.0270171	0.66166	0.179365
cg14533874	-0.00873096	0.0271812	0.664262	0.177661
cg26682103	-0.0117472	0.0273409	0.66587	0.17661
cg07198345	0.0112891	0.0274141	0.66587	0.17661
cg08702825	-0.026392	0.0274209	0.66587	0.17661
cg05032788	0.0191491	0.0275609	0.666823	0.175989
cg04632378	0.0661004	0.0275763	0.666823	0.175989
cg12731671	-0.0368862	0.0276412	0.666988	0.175882
cg22040303	-0.030473	0.0277731	0.66741	0.175607
cg11557492	-0.0637457	0.0277748	0.66741	0.175607
cg23174160	0.00654549	0.0278484	0.667781	0.175366
cg02506527	0.0295512	0.0279177	0.668047	0.175193
cg03004222	-0.116596	0.0280269	0.669266	0.174401
cg03221390	-0.217241	0.0282305	0.67273	0.172159
cg16808387	0.0241776	0.0283409	0.673963	0.171364
cg17460445	-0.0565912	0.0284393	0.674621	0.17094
cg11111271	0.0283157	0.0284861	0.674621	0.17094
cg18337321	0.0233727	0.0286319	0.67668	0.169617
cg26621607	-0.0563367	0.0287334	0.676994	0.169415
cg12596096	0.0212637	0.0288058	0.676994	0.169415
cg17517737	-0.0360629	0.0288752	0.676994	0.169415
cg12692919	-0.0327486	0.0289492	0.676994	0.169415
cg15199886	0.0210656	0.0289737	0.676994	0.169415
cg16530595	-0.0872034	0.029145	0.676994	0.169415
cg07830469	0.0115834	0.0291602	0.676994	0.169415
cg24664470	0.117143	0.0292328	0.676994	0.169415
cg17914838	-0.0946654	0.0293093	0.676994	0.169415
cg01447429	-0.00572746	0.0293293	0.676994	0.169415
cg04379969	0.00575912	0.02943	0.676994	0.169415
cg15345074	0.0220956	0.02943	0.676994	0.169415
cg22233844	0.0232583	0.0295137	0.676994	0.169415
cg17731209	0.0664136	0.0295705	0.676994	0.169415
cg06894070	0.149824	0.0295757	0.676994	0.169415
cg06514855	0.0542386	0.0296093	0.676994	0.169415
cg25485875	0.0218203	0.0296633	0.676994	0.169415
cg17930550	0.0309912	0.029855	0.676994	0.169415
cg26950467	0.020052	0.0298871	0.676994	0.169415
cg18388270	-0.0855618	0.0299238	0.676994	0.169415
cg26981675	0.0423612	0.0299533	0.676994	0.169415
cg09849871	-0.209904	0.0300337	0.676994	0.169415
cg10025714	-0.0825008	0.030076	0.676994	0.169415
cg11674735	0.00847338	0.0301782	0.676994	0.169415
cg06634786	0.0134763	0.0301932	0.676994	0.169415
cg06152526	0.0147164	0.0302052	0.676994	0.169415
cg06776123	0.0155203	0.0302731	0.676994	0.169415
cg05992347	-0.0475658	0.0302956	0.676994	0.169415
cg16250105	0.00677134	0.0304655	0.67947	0.16783
cg00514665	-0.0513734	0.0305374	0.679754	0.167649
cg01146870	-0.0302579	0.0306135	0.680129	0.167409
cg14166869	0.0276621	0.0308321	0.683663	0.165158
cg26918720	0.00597757	0.0309287	0.684483	0.164637
cg24348573	-0.0520493	0.0311461	0.687573	0.162681
cg13876921	0.0868314	0.0313061	0.687573	0.162681
cg22192412	-0.0142312	0.0313548	0.687573	0.162681
cg21040569	0.0129283	0.0314043	0.687573	0.162681
cg24136292	-0.217506	0.0314273	0.687573	0.162681
cg27343634	0.0114059	0.0314525	0.687573	0.162681
cg20648827	0.0351734	0.031514	0.687573	0.162681
cg02276826	-0.0735706	0.0316184	0.687573	0.162681
cg09303159	0.0202434	0.0316836	0.687573	0.162681
cg01518906	-0.0312495	0.0317072	0.687573	0.162681
cg04549977	0.0155797	0.0317737	0.687573	0.162681
cg12492942	-0.0293803	0.0318377	0.687573	0.162681
cg01318188	0.00687526	0.0319684	0.687573	0.162681
cg19814210	-0.00883396	0.0319699	0.687573	0.162681
cg07227024	-0.237109	0.0320301	0.687573	0.162681
cg25985355	-0.0605331	0.0321623	0.687573	0.162681
cg27476859	0.023561	0.0322822	0.687573	0.162681
cg13912631	-0.0452279	0.0322898	0.687573	0.162681
cg18254983	-0.0562493	0.0323282	0.687573	0.162681
cg13663390	-0.00996059	0.0323973	0.687573	0.162681
cg06414816	-0.0531811	0.0324296	0.687573	0.162681
cg08812897	-0.0303423	0.0325358	0.687573	0.162681
cg09405340	-0.0241023	0.0326568	0.687573	0.162681
cg20344426	0.00504759	0.0326569	0.687573	0.162681
cg09322973	-0.0812239	0.0326723	0.687573	0.162681
cg25288140	-0.0852954	0.032718	0.687573	0.162681
cg19442647	0.0306881	0.0328148	0.687573	0.162681
cg21360798	-0.012765	0.0328585	0.687573	0.162681
cg18480129	-0.0370314	0.0328639	0.687573	0.162681
cg13176022	-0.0302036	0.0329564	0.687573	0.162681
cg04689676	-0.0108541	0.0329636	0.687573	0.162681
cg25497175	-0.106681	0.0329839	0.687573	0.162681
cg07973125	0.183871	0.0330527	0.68776	0.162563
cg02963803	-0.0245809	0.0333013	0.691159	0.160422
cg23064627	0.00858889	0.0333364	0.691159	0.160422
cg08476485	-0.137331	0.0334892	0.692881	0.159341
cg17723206	-0.188796	0.0335824	0.692881	0.159341
cg14742615	0.00979099	0.0336065	0.692881	0.159341
cg11766577	0.0810803	0.0336608	0.692881	0.159341
cg09950034	0.0117273	0.0337781	0.693136	0.159182
cg21041751	-0.0274002	0.0339638	0.693136	0.159182
cg04177826	-0.0604459	0.0339797	0.693136	0.159182
cg02479782	0.155948	0.0341357	0.693136	0.159182
cg05082083	0.0190908	0.0341741	0.693136	0.159182
cg19549023	0.0125103	0.0341987	0.693136	0.159182
cg25357022	-0.0224545	0.0343009	0.693136	0.159182
cg20265528	-0.0405199	0.0346024	0.693136	0.159182
cg18955367	-0.0765044	0.0346681	0.693136	0.159182
cg10753966	-0.077873	0.0346699	0.693136	0.159182
cg03462171	0.0358713	0.0346743	0.693136	0.159182
cg16750946	0.0273889	0.0346944	0.693136	0.159182
cg18885073	0.00891027	0.0347181	0.693136	0.159182
cg03219922	0.0116407	0.0347488	0.693136	0.159182
cg19778375	-0.153513	0.0347872	0.693136	0.159182
cg06252876	0.00375283	0.03483	0.693136	0.159182
cg02847500	0.0263031	0.034865	0.693136	0.159182
cg19175479	0.0155583	0.0348869	0.693136	0.159182
cg00813156	0.00894444	0.0348988	0.693136	0.159182
cg06672093	-0.0656388	0.0349623	0.693136	0.159182
cg21903981	-0.149594	0.0350677	0.693136	0.159182
cg22961815	-0.0315904	0.035114	0.693136	0.159182
cg27473416	-0.0532195	0.0351794	0.693136	0.159182
cg10960055	-0.071614	0.0352974	0.693136	0.159182
cg07075347	-0.0618608	0.0354149	0.693136	0.159182
cg13016553	0.00826268	0.0354462	0.693136	0.159182
cg27590199	-0.152497	0.0355061	0.693136	0.159182
cg13976356	-0.0407545	0.0355115	0.693136	0.159182
cg20724680	-0.0635795	0.0355393	0.693136	0.159182
cg01718065	-0.0393145	0.0355587	0.693136	0.159182
cg20460514	-0.0341023	0.0355588	0.693136	0.159182
cg19256291	0.0603656	0.0356828	0.693136	0.159182
cg01365762	0.021753	0.0358393	0.693136	0.159182
cg06093861	-0.141068	0.0358595	0.693136	0.159182
cg00867835	-0.0876063	0.0358778	0.693136	0.159182
cg19815565	-0.06497	0.0359358	0.693136	0.159182
cg07642822	0.0202885	0.035986	0.693136	0.159182
cg11084334	0.0261201	0.0360354	0.693136	0.159182
cg24256637	0.0137847	0.0360374	0.693136	0.159182
cg09226411	0.0471285	0.0361107	0.693136	0.159182
cg15235711	0.0154344	0.0362337	0.693136	0.159182
cg04360491	0.0269566	0.0363649	0.693136	0.159182
cg09565806	0.0500893	0.0363685	0.693136	0.159182
cg10418630	0.0119218	0.0365184	0.693136	0.159182
cg19997062	0.00771782	0.0365229	0.693136	0.159182
cg17554194	0.0161625	0.0365297	0.693136	0.159182
cg01214346	-0.07357	0.0365946	0.693136	0.159182
cg14448104	-0.0531784	0.0366224	0.693136	0.159182
cg09596173	0.00762516	0.0366301	0.693136	0.159182
cg05237609	0.0135344	0.0367089	0.693484	0.158963
cg15183083	0.0120897	0.0368278	0.69366	0.158854
cg13120260	0.00512788	0.0369187	0.69366	0.158854
cg06710596	-0.0408704	0.0369497	0.69366	0.158854
cg11685510	-0.0330071	0.0369598	0.69366	0.158854
cg25750688	0.0490161	0.0371832	0.695708	0.157573
cg13501581	-0.0271375	0.03719	0.695708	0.157573
cg05445331	0.00351719	0.0374144	0.696209	0.15726
cg13590055	-0.0723323	0.0375356	0.696209	0.15726
cg12586718	0.0242363	0.0375454	0.696209	0.15726
cg21142420	0.0209478	0.037676	0.696209	0.15726
cg24157854	-0.00912495	0.0377307	0.696209	0.15726
cg23350716	-0.22099	0.037793	0.696209	0.15726
cg16850897	-0.0701916	0.0378684	0.696209	0.15726
cg15567368	0.223539	0.037905	0.696209	0.15726
cg26341773	0.014308	0.0380165	0.696209	0.15726
cg09035930	-0.141923	0.0380264	0.696209	0.15726
cg24731731	-0.0466233	0.038031	0.696209	0.15726
cg23583777	0.0565881	0.0381538	0.696209	0.15726
cg27167979	0.0130658	0.0381961	0.696209	0.15726
cg21154599	0.0171392	0.0382476	0.696209	0.15726
cg09134165	0.00626436	0.0382906	0.696209	0.15726
cg26309511	-0.045653	0.038326	0.696209	0.15726
cg26766827	-0.0283912	0.0383446	0.696209	0.15726
cg03088219	0.201986	0.0383542	0.696209	0.15726
cg18049365	0.0321901	0.038401	0.696209	0.15726
cg00944631	0.250345	0.0384291	0.696209	0.15726
cg00267352	-0.0290501	0.0386795	0.697858	0.156233
cg15083522	-0.189847	0.038737	0.697858	0.156233
cg03679269	-0.00734738	0.0389109	0.697858	0.156233
cg26936230	0.0106895	0.0389413	0.697858	0.156233
cg26618618	0.0190809	0.0391181	0.697858	0.156233
cg01472026	-0.0171966	0.0391192	0.697858	0.156233
cg19149522	-0.0718266	0.0391529	0.697858	0.156233
cg07874284	0.00881153	0.0392197	0.697858	0.156233
cg22216157	-0.0885084	0.0393255	0.697858	0.156233
cg03266942	0.00802788	0.039386	0.697858	0.156233
cg11872966	-0.110748	0.0394041	0.697858	0.156233
cg20775316	0.100184	0.0394086	0.697858	0.156233
cg08485259	-0.0217423	0.0394437	0.697858	0.156233
cg13393163	-0.0238436	0.0395233	0.697858	0.156233
cg22040202	-0.0394589	0.0395483	0.697858	0.156233
cg13316977	-0.0342887	0.0395997	0.697858	0.156233
cg18114166	0.0202417	0.0396146	0.697858	0.156233
cg18333643	-0.0206222	0.0396931	0.697858	0.156233
cg12667595	-0.0384092	0.039727	0.697858	0.156233
cg01168283	0.00450021	0.0397352	0.697858	0.156233
cg14562990	0.0118583	0.0399806	0.700634	0.154509
cg05911100	-0.0569426	0.0400648	0.700634	0.154509
cg16641060	0.0138686	0.0401141	0.700634	0.154509
cg01575930	-0.0682748	0.0401723	0.700634	0.154509
cg17725123	0.00863585	0.0401983	0.700634	0.154509
cg13768026	0.00909727	0.0404205	0.701332	0.154076
cg08717807	0.223917	0.0405802	0.701332	0.154076
cg17377054	0.0362119	0.0406584	0.701332	0.154076
cg16550399	-0.0331608	0.04069	0.701332	0.154076
cg14369777	0.037709	0.0407134	0.701332	0.154076
cg18776609	-0.0402208	0.0407654	0.701332	0.154076
cg01540869	0.0368604	0.0409329	0.701332	0.154076
cg21634283	-0.174748	0.0409417	0.701332	0.154076
cg25120325	-0.0720809	0.0409917	0.701332	0.154076
cg12377327	0.023614	0.0410559	0.701332	0.154076
cg04072570	0.00912495	0.041099	0.701332	0.154076
cg26430420	-0.0453061	0.0411415	0.701332	0.154076
cg16819299	-0.014414	0.0411428	0.701332	0.154076
cg11071401	0.0318296	0.0411601	0.701332	0.154076
cg04282422	-0.023765	0.0411771	0.701332	0.154076
cg03852468	0.0365971	0.0412493	0.701332	0.154076
cg15935227	-0.123022	0.0413611	0.701332	0.154076
cg07450086	-0.0311025	0.0413971	0.701332	0.154076
cg06334238	0.0467331	0.0414389	0.701332	0.154076
cg03954144	-0.0661686	0.0414596	0.701332	0.154076
cg22022881	-0.0807627	0.0415797	0.702329	0.153459
cg24862510	0.00437472	0.0417009	0.702648	0.153262
cg06048169	0.120997	0.0417222	0.702648	0.153262
cg14750269	-0.0445214	0.0418398	0.702648	0.153262
cg17390497	0.0219818	0.041914	0.702648	0.153262
cg13762471	-0.0138874	0.0421119	0.702648	0.153262
cg26105341	0.0132878	0.0421205	0.702648	0.153262
cg00343986	0.0140528	0.0421213	0.702648	0.153262
cg16810621	0.0470296	0.0421596	0.702648	0.153262
cg21939789	0.00798428	0.0423191	0.702648	0.153262
cg23188588	-0.00500755	0.0424241	0.702648	0.153262
cg06228453	0.0166872	0.0424393	0.702648	0.153262
cg20487152	-0.0193925	0.0425564	0.702648	0.153262
cg15967111	0.044514	0.0425634	0.702648	0.153262
cg12021535	-0.0290583	0.0425831	0.702648	0.153262
cg20291091	-0.0126497	0.0426999	0.702648	0.153262
cg02246922	-0.218832	0.0427395	0.702648	0.153262
cg07717429	0.013608	0.042752	0.702648	0.153262
cg16395366	0.0151516	0.0427658	0.702648	0.153262
cg04918002	0.0510994	0.0428184	0.702648	0.153262
cg13677598	0.00784738	0.042822	0.702648	0.153262
cg11401214	-0.0642151	0.0429808	0.70354	0.152711
cg01560464	0.0215239	0.04317	0.70354	0.152711
cg06808522	-0.0504143	0.0431718	0.70354	0.152711
cg02614657	0.04713	0.0432047	0.70354	0.152711
cg00797779	-0.0876168	0.0432661	0.70354	0.152711
cg17676246	0.0420574	0.0433868	0.70354	0.152711
cg27179622	-0.0809488	0.0433958	0.70354	0.152711
cg00056497	-0.0590973	0.0434259	0.70354	0.152711
cg06079149	0.00371384	0.0434277	0.70354	0.152711
cg03294149	0.113362	0.0435198	0.70359	0.15268
cg04585822	-0.0537751	0.0436087	0.70359	0.15268
cg16097355	-0.00452495	0.043622	0.70359	0.15268
cg13486082	-0.0114459	0.0436758	0.70359	0.15268
cg01021334	0.135562	0.0437475	0.703759	0.152576
cg13346869	-0.0486195	0.0438742	0.704198	0.152305
cg01675814	0.00360964	0.0439554	0.704198	0.152305
cg05000488	-0.0238612	0.043994	0.704198	0.152305
cg05664938	-0.0208407	0.0440619	0.704198	0.152305
cg13460311	-0.0419065	0.0441903	0.704198	0.152305
cg20088245	-0.101343	0.0442094	0.704198	0.152305
cg14892037	0.0221409	0.044253	0.704198	0.152305
cg19855812	0.00491572	0.0443075	0.704198	0.152305
cg14525755	0.0674394	0.0443297	0.704198	0.152305
cg04488036	-0.0666417	0.0443879	0.704198	0.152305
cg16519495	-0.0278275	0.0444756	0.704617	0.152047
cg27642588	-0.0349937	0.0448053	0.707911	0.150021
cg08967584	-0.134148	0.0449494	0.707911	0.150021
cg04069100	-0.038787	0.0449659	0.707911	0.150021
cg25479128	0.0294801	0.0449738	0.707911	0.150021
cg16814680	-0.224654	0.0450773	0.707911	0.150021
cg06421590	-0.0404017	0.045112	0.707911	0.150021
cg04814085	0.0192939	0.045115	0.707911	0.150021
cg26695278	0.0138006	0.0452156	0.70843	0.149703
cg00631877	-0.217301	0.0452714	0.70843	0.149703
cg09638003	0.0201948	0.0453943	0.708897	0.149417
cg20549346	-0.216686	0.0454368	0.708897	0.149417
cg00407452	-0.0340438	0.0454864	0.708897	0.149417
cg10940203	0.0861457	0.0455608	0.709094	0.149296
cg05063104	0.0247855	0.0458033	0.709762	0.148887
cg10543376	0.0506753	0.0460126	0.709762	0.148887
cg07556134	0.00634109	0.0460281	0.709762	0.148887
cg27572120	-0.057447	0.0460968	0.709762	0.148887
cg10340210	0.0436897	0.0461231	0.709762	0.148887
cg15638768	-0.0108702	0.0461899	0.709762	0.148887
cg00059374	0.0477532	0.0462094	0.709762	0.148887
cg01996567	-0.113458	0.046225	0.709762	0.148887
cg10950266	0.00462694	0.0462471	0.709762	0.148887
cg06502680	0.011927	0.0462646	0.709762	0.148887
cg14139065	-0.0130778	0.0462834	0.709762	0.148887
cg10136166	-0.0234574	0.0464113	0.710469	0.148455
cg25811766	0.0312038	0.0464761	0.710469	0.148455
cg25903474	0.0176677	0.0465241	0.710469	0.148455
cg18143296	0.0489891	0.046577	0.710469	0.148455
cg04467334	-0.064105	0.0467128	0.711596	0.147766
cg01601518	-0.0691327	0.0468109	0.712146	0.147431
cg25067162	-0.0579386	0.0469299	0.712192	0.147403
cg03796003	0.213051	0.046938	0.712192	0.147403
cg12109260	-0.0583801	0.047171	0.714068	0.14626
cg08693140	-0.150933	0.0471859	0.714068	0.14626
cg22034735	-0.0847507	0.0474386	0.714101	0.14624
cg17155577	0.00890587	0.0474645	0.714101	0.14624
cg23026554	0.0687419	0.0474677	0.714101	0.14624
cg13698153	0.0167187	0.0475485	0.714101	0.14624
cg02856792	-0.00783354	0.0476283	0.714101	0.14624
cg15798862	-0.084587	0.0476448	0.714101	0.14624
cg02156782	0.0100864	0.0476749	0.714101	0.14624
cg09526164	0.0295702	0.0476855	0.714101	0.14624
cg23850339	-0.0323763	0.0479609	0.716375	0.144859
cg10667338	0.0854243	0.0479621	0.716375	0.144859
cg02095003	-0.00726981	0.048101	0.716598	0.144724
cg18951367	0.0232384	0.048125	0.716598	0.144724
cg24678243	-0.0569048	0.0481642	0.716598	0.144724
cg25361447	-0.0091499	0.0483762	0.718821	0.143379
cg21735741	0.0429342	0.0485115	0.719901	0.142727
cg16867657	0.0394893	0.0486857	0.721242	0.141919
cg09404428	0.108149	0.0487275	0.721242	0.141919
cg04221884	0.0335839	0.0488076	0.721498	0.141765
cg01191832	0.0457577	0.0491486	0.725606	0.139299
cg08017634	0.0521702	0.0493488	0.726665	0.138666
cg23442198	0.0423321	0.0493936	0.726665	0.138666
cg20246990	-0.0413681	0.0494102	0.726665	0.138666
cg26499095	-0.0526681	0.0496205	0.727566	0.138128
cg03020597	0.00651761	0.0496529	0.727566	0.138128
cg10369363	0.0253243	0.0497062	0.727566	0.138128
cg20848291	-0.0798176	0.0497248	0.727566	0.138128
cg15777472	-0.0395172	0.0498386	0.727797	0.13799
cg07550016	-0.0188369	0.0499443	0.727797	0.13799
cg03905487	0.011409	0.0499885	0.727797	0.13799
cg02376163	-0.00845052	0.0499941	0.727797	0.13799
cg05036715	0.058361	0.0501188	0.72835	0.13766
cg17611045	-0.0805591	0.0501589	0.72835	0.13766
cg11496432	-0.0377352	0.0502293	0.728451	0.1376
cg12559170	0.0901939	0.0505579	0.732293	0.135315
cg03071582	0.158088	0.0509464	0.736991	0.132538
cg15708909	-0.0826482	0.0511746	0.73936	0.131144
cg24406162	-0.0421241	0.0512501	0.739521	0.13105
cg14463292	-0.057448	0.0513247	0.739668	0.130963
cg13822691	-0.00881468	0.0515308	0.74064	0.130393
cg24358846	0.0330813	0.0515558	0.74064	0.130393
cg27119456	0.0730627	0.0517404	0.74064	0.130393
cg19541913	0.00863983	0.0517707	0.74064	0.130393
cg02030672	0.0236312	0.0517909	0.74064	0.130393
cg24488001	-0.0217509	0.0517987	0.74064	0.130393
cg08371064	-0.0330197	0.0519401	0.74064	0.130393
cg03100923	0.00606184	0.0519446	0.74064	0.130393
cg10620993	-0.0234463	0.0519724	0.74064	0.130393
cg01755617	0.00437757	0.0520878	0.741363	0.129969
cg19393008	-0.207746	0.0523256	0.743826	0.128528
cg12160317	0.0343281	0.0523935	0.74387	0.128503
cg15856066	-0.0221088	0.0527127	0.745858	0.127344
cg13419214	-0.0241797	0.0527638	0.745858	0.127344
cg03513762	0.0215342	0.0527685	0.745858	0.127344
cg24729792	0.0369667	0.0528568	0.745858	0.127344
cg03977339	-0.0182388	0.0528581	0.745858	0.127344
cg19568997	-0.0548516	0.0529826	0.746127	0.127187
cg26752657	0.0256264	0.0530071	0.746127	0.127187
cg00321056	0.0316616	0.0533755	0.747629	0.126314
cg06123783	-0.00389811	0.0534	0.747629	0.126314
cg17258816	0.0370312	0.0534207	0.747629	0.126314
cg01762011	0.0126872	0.0535388	0.747629	0.126314
cg07709065	-0.0214782	0.0535657	0.747629	0.126314
cg01465509	0.0304847	0.0536787	0.747629	0.126314
cg09438069	0.175272	0.0537125	0.747629	0.126314
cg11336382	-0.0457413	0.053724	0.747629	0.126314
cg05548956	-0.0436325	0.0538043	0.747629	0.126314
cg09056691	0.00331321	0.0538981	0.747629	0.126314
cg13042288	-0.0180637	0.054062	0.747629	0.126314
cg18091046	-0.0618589	0.0541416	0.747629	0.126314
cg02603022	0.0280319	0.0542698	0.747629	0.126314
cg16853564	-0.0351065	0.0543002	0.747629	0.126314
cg04428826	-0.0351403	0.0543967	0.747629	0.126314
cg03692651	0.0264136	0.0544017	0.747629	0.126314
cg06553843	0.0328015	0.054418	0.747629	0.126314
cg16277922	-0.0142034	0.0544253	0.747629	0.126314
cg05269323	0.0559442	0.0544574	0.747629	0.126314
cg20850873	-0.0205403	0.0545016	0.747629	0.126314
cg07946630	0.00880314	0.0545027	0.747629	0.126314
cg07659053	0.0388912	0.0545511	0.747629	0.126314
cg07508090	-0.00672579	0.0546109	0.747629	0.126314
cg06770790	-0.113534	0.0547905	0.748133	0.126021
cg20332806	0.0175256	0.0548368	0.748133	0.126021
cg08570243	0.0468981	0.0548501	0.748133	0.126021
cg14780446	0.0578652	0.0550181	0.748133	0.126021
cg04523867	-0.0362801	0.0550236	0.748133	0.126021
cg25920019	-0.0757486	0.0550385	0.748133	0.126021
cg25629913	-0.0173845	0.0551579	0.748491	0.125813
cg18709881	-0.0478918	0.0551952	0.748491	0.125813
cg24232677	0.0089283	0.0553699	0.748878	0.125589
cg06027691	0.0450036	0.0553848	0.748878	0.125589
cg13899108	0.0380751	0.0555118	0.748878	0.125589
cg03986562	-0.0418291	0.0556574	0.748878	0.125589
cg19159759	-0.0415302	0.0557459	0.748878	0.125589
cg20878864	0.0109143	0.0557767	0.748878	0.125589
cg01212677	-0.00877254	0.0559442	0.748878	0.125589
cg21763814	0.0260881	0.0559701	0.748878	0.125589
cg18774511	-0.0313298	0.0559702	0.748878	0.125589
cg17974398	0.0128698	0.0560221	0.748878	0.125589
cg16067752	-0.0243426	0.0560511	0.748878	0.125589
cg06808011	0.0612671	0.0561539	0.748878	0.125589
cg14413262	-0.0232338	0.0561801	0.748878	0.125589
cg15532640	0.130756	0.0562712	0.748878	0.125589
cg04354002	-0.113244	0.0563073	0.748878	0.125589
cg23246911	-0.103653	0.0564147	0.748878	0.125589
cg06455206	-0.031731	0.0564564	0.748878	0.125589
cg10953003	-0.0653195	0.0564856	0.748878	0.125589
cg04300278	0.0357654	0.0565744	0.748878	0.125589
cg01707795	0.0590987	0.0566099	0.748878	0.125589
cg22812614	-0.0736834	0.0566288	0.748878	0.125589
cg19939909	-0.00568574	0.0566581	0.748878	0.125589
cg26970795	-0.0293505	0.0567792	0.749453	0.125255
cg01751892	-0.0154101	0.0568395	0.749453	0.125255
cg03305185	0.0263811	0.0568974	0.749453	0.125255
cg21176398	-0.0302644	0.0572627	0.752379	0.123563
cg18703910	-0.0301021	0.0573839	0.752379	0.123563
cg02049333	0.0337495	0.0574189	0.752379	0.123563
cg02540297	-0.0264912	0.0574405	0.752379	0.123563
cg21626493	-0.0180671	0.0575376	0.752379	0.123563
cg08863473	-0.0285826	0.0577099	0.752379	0.123563
cg06879828	0.00818386	0.0577601	0.752379	0.123563
cg03570263	-0.206407	0.057762	0.752379	0.123563
cg01673068	-0.0210621	0.0578144	0.752379	0.123563
cg09746326	-0.179092	0.058052	0.752379	0.123563
cg03084184	0.181629	0.0580554	0.752379	0.123563
cg23750556	0.0152786	0.0580639	0.752379	0.123563
cg23269489	0.00500608	0.0580709	0.752379	0.123563
cg24322366	-0.0248778	0.0580928	0.752379	0.123563
cg24680439	-0.0970652	0.0581021	0.752379	0.123563
cg13286698	-0.0615627	0.0583139	0.754272	0.122472
cg16935913	-0.0161191	0.0584696	0.755436	0.121803
cg06521531	0.0226187	0.0586795	0.757295	0.120735
cg15563027	0.0153977	0.0588276	0.757679	0.120515
cg07495405	0.157113	0.0590479	0.757679	0.120515
cg19130645	-0.0335779	0.0591106	0.757679	0.120515
cg09626131	-0.0388279	0.0591557	0.757679	0.120515
cg01819759	0.105325	0.0591968	0.757679	0.120515
cg25563480	-0.105002	0.0592672	0.757679	0.120515
cg14789911	0.0771717	0.059361	0.757679	0.120515
cg12889449	0.0256344	0.0593793	0.757679	0.120515
cg27353825	0.0147145	0.0594085	0.757679	0.120515
cg18251984	-0.0338512	0.0595106	0.757679	0.120515
cg01079515	0.112925	0.0595306	0.757679	0.120515
cg23192736	0.0120149	0.0595447	0.757679	0.120515
cg09192059	0.0164323	0.0595695	0.757679	0.120515
cg16330755	-0.0315839	0.0598278	0.757679	0.120515
cg24676664	0.119596	0.0598703	0.757679	0.120515
cg04381324	0.0114715	0.0598781	0.757679	0.120515
cg09005457	-0.017957	0.0598988	0.757679	0.120515
cg04297329	-0.0105086	0.0600211	0.757679	0.120515
cg02635865	0.00975702	0.0600245	0.757679	0.120515
cg02458532	-0.047856	0.0600286	0.757679	0.120515
cg07942774	-0.0362522	0.0601186	0.757982	0.120341
cg13290180	-0.0719891	0.0602111	0.758317	0.120149
cg16814362	-0.014217	0.0603514	0.758727	0.119914
cg23060379	-0.011214	0.0603758	0.758727	0.119914
cg03678035	-0.0303358	0.0604739	0.758756	0.119898
cg05072819	0.00665975	0.0605102	0.758756	0.119898
cg15715844	0.0110977	0.0607798	0.759805	0.119298
cg05725925	0.00796646	0.0608135	0.759805	0.119298
cg21598190	-0.0963526	0.0608408	0.759805	0.119298
cg07671805	0.0245237	0.0608585	0.759805	0.119298
cg03605463	-0.0651379	0.0609392	0.759987	0.119194
cg02655711	0.0432312	0.0611217	0.761435	0.118367
cg05185784	0.0680396	0.0613193	0.761512	0.118323
cg13996453	-0.0247813	0.0613689	0.761512	0.118323
cg27587661	-0.0425304	0.0613828	0.761512	0.118323
cg14222797	-0.0327543	0.0613954	0.761512	0.118323
cg11124135	0.141947	0.0614974	0.761512	0.118323
cg21711683	0.00666751	0.0615371	0.761512	0.118323
cg16106427	-0.0947514	0.0615919	0.761512	0.118323
cg15771597	0.0311566	0.0618421	0.763784	0.11703
cg11107468	0.00697755	0.062195	0.765995	0.115774
cg25366157	0.0125428	0.0622232	0.765995	0.115774
cg00108349	-0.0390331	0.0623417	0.765995	0.115774
cg15114076	-0.0421577	0.0624055	0.765995	0.115774
cg18771126	-0.00879308	0.0624808	0.765995	0.115774
cg03610000	0.013139	0.062578	0.765995	0.115774
cg23364541	-0.0606488	0.06261	0.765995	0.115774
cg19900558	0.0625071	0.0626201	0.765995	0.115774
cg16898124	0.0397505	0.0626214	0.765995	0.115774
cg24254925	-0.0508958	0.0627681	0.766702	0.115373
cg07519721	-0.00683082	0.0628127	0.766702	0.115373
cg00282249	0.0232925	0.0629259	0.76725	0.115063
cg02136622	-0.010996	0.0630477	0.76725	0.115063
cg17136073	-0.0486323	0.063058	0.76725	0.115063
cg07304760	-0.169596	0.0633274	0.769713	0.113671
cg22496380	0.0210342	0.063687	0.771498	0.112665
cg21911834	0.0283704	0.0637949	0.771498	0.112665
cg13204040	-0.0133792	0.0639369	0.771498	0.112665
cg11164659	0.142583	0.0639854	0.771498	0.112665
cg27158636	-0.0420644	0.0640114	0.771498	0.112665
cg19068385	0.00354801	0.0641241	0.771498	0.112665
cg27452117	0.025939	0.0641415	0.771498	0.112665
cg21887683	0.00535388	0.0641921	0.771498	0.112665
cg15940237	0.00942725	0.0642737	0.771498	0.112665
cg08146708	0.208062	0.0643076	0.771498	0.112665
cg00294852	-0.0374296	0.0643772	0.771498	0.112665
cg14522327	0.00810042	0.0644146	0.771498	0.112665
cg25498045	-0.0389174	0.0644171	0.771498	0.112665
cg20536971	0.197253	0.0644273	0.771498	0.112665
cg06643849	-0.0698405	0.0644818	0.771498	0.112665
cg04250926	0.0260732	0.0647346	0.773146	0.111739
cg12401158	-0.0144168	0.0649838	0.773146	0.111739
cg00422566	0.0285746	0.0649959	0.773146	0.111739
cg08818632	-0.0257149	0.0650073	0.773146	0.111739
cg15383797	0.0112547	0.0650086	0.773146	0.111739
cg18104354	0.0345807	0.0650234	0.773146	0.111739
cg13766601	0.0033434	0.0652327	0.774833	0.110792
cg04627110	-0.180886	0.0653778	0.775754	0.110276
cg06399839	0.00766457	0.065602	0.777611	0.109238
cg00155535	0.0486857	0.0657807	0.778545	0.108716
cg16697940	0.0069522	0.0659562	0.778545	0.108716
cg11494091	0.0739235	0.0660409	0.778545	0.108716
cg06426293	-0.131212	0.0660487	0.778545	0.108716
cg15860114	-0.0215771	0.0660674	0.778545	0.108716
cg05870108	-0.0560061	0.066104	0.778545	0.108716
cg12459719	0.00568512	0.0661632	0.778545	0.108716
cg02581653	-0.0296172	0.0663039	0.778545	0.108716
cg07422795	-0.0176375	0.0663443	0.778545	0.108716
cg05025392	-0.0578528	0.0663992	0.778545	0.108716
cg21065959	-0.0200925	0.0664615	0.778545	0.108716
cg16796381	-0.0304629	0.0664942	0.778545	0.108716
cg08930131	-0.0457155	0.0666145	0.778788	0.10858
cg02530860	0.0423455	0.0666919	0.778788	0.10858
cg12414568	-0.0438371	0.0668938	0.778788	0.10858
cg26169156	0.0227052	0.066906	0.778788	0.10858
cg04756515	-0.0449583	0.0669607	0.778788	0.10858
cg07381391	0.0586499	0.0672193	0.778788	0.10858
cg01963061	0.013422	0.0672491	0.778788	0.10858
cg03026311	0.0100776	0.0672712	0.778788	0.10858
cg14395744	-0.0416876	0.0673872	0.778788	0.10858
cg15557168	-0.058713	0.0673916	0.778788	0.10858
cg10392614	0.0403419	0.0674709	0.778788	0.10858
cg17652174	0.0624379	0.0675035	0.778788	0.10858
cg24925698	0.0530403	0.0675416	0.778788	0.10858
cg25951256	0.0464147	0.0675967	0.778788	0.10858
cg16712639	0.0434702	0.0677485	0.778788	0.10858
cg08757448	-0.0280275	0.067911	0.778788	0.10858
cg15677681	-0.123781	0.0681208	0.778788	0.10858
cg04676446	-0.0383809	0.0681622	0.778788	0.10858
cg07794237	0.0043413	0.0682837	0.778788	0.10858
cg14241138	-0.00442998	0.0682879	0.778788	0.10858
cg01977519	-0.0157006	0.0684949	0.778788	0.10858
cg13214185	0.0367987	0.0685359	0.778788	0.10858
cg09799350	0.00355094	0.0686018	0.778788	0.10858
cg23897336	0.0189113	0.06867	0.778788	0.10858
cg14246142	0.0310872	0.0686951	0.778788	0.10858
cg10667394	-0.0145451	0.0687039	0.778788	0.10858
cg07409656	0.00448826	0.0687335	0.778788	0.10858
cg27541892	0.0701189	0.0687536	0.778788	0.10858
cg16919449	0.0623979	0.0687884	0.778788	0.10858
cg10310824	0.00710398	0.0688279	0.778788	0.10858
cg19712189	-0.0402795	0.0688898	0.778788	0.10858
cg03891843	-0.115888	0.0689248	0.778788	0.10858
cg22713356	0.0306507	0.0689685	0.778788	0.10858
cg16311364	-0.0597681	0.0690071	0.778788	0.10858
cg23371413	-0.0677629	0.069033	0.778788	0.10858
cg24893364	-0.0116843	0.0692507	0.778788	0.10858
cg11565980	0.0195929	0.0692762	0.778788	0.10858
cg01909103	0.0440945	0.0693537	0.778788	0.10858
cg02286623	0.00559979	0.0693703	0.778788	0.10858
cg07415359	-0.0433589	0.0693735	0.778788	0.10858
cg11969330	0.131687	0.0694427	0.778788	0.10858
cg14218851	-0.10397	0.0694789	0.778788	0.10858
cg16120147	-0.16541	0.0696951	0.778788	0.10858
cg02834909	-0.0439069	0.0697802	0.778788	0.10858
cg05453458	0.00465912	0.0698339	0.778788	0.10858
cg24678241	-0.0371134	0.0698932	0.778788	0.10858
cg10674704	0.0194711	0.0698936	0.778788	0.10858
cg02402208	-0.0170078	0.0699446	0.778788	0.10858
cg19503462	0.127931	0.0699586	0.778788	0.10858
cg09978401	0.0111231	0.0699592	0.778788	0.10858
cg00977690	-0.00784612	0.0699971	0.778788	0.10858
cg04523929	0.00826562	0.0700408	0.778788	0.10858
cg04831495	-0.0297294	0.070294	0.78027	0.107755
cg05949379	0.0357113	0.0704382	0.78027	0.107755
cg10470368	0.142504	0.070454	0.78027	0.107755
cg02104434	-0.0603342	0.0705118	0.78027	0.107755
cg21149357	-0.155019	0.0709541	0.78027	0.107755
cg23939077	-0.0180983	0.070995	0.78027	0.107755
cg12980185	0.00704319	0.0710377	0.78027	0.107755
cg18615970	-0.0343759	0.0710733	0.78027	0.107755
cg18824027	-0.0334126	0.0711411	0.78027	0.107755
cg01200585	-0.0421482	0.0712213	0.78027	0.107755
cg01756638	0.0125486	0.0712249	0.78027	0.107755
cg20793193	0.00507086	0.0712592	0.78027	0.107755
cg05674692	-0.0225344	0.0713028	0.78027	0.107755
cg22696549	-0.0218782	0.0713232	0.78027	0.107755
cg20258741	0.0359704	0.0713762	0.78027	0.107755
cg15580309	0.0919671	0.0714508	0.78027	0.107755
cg27090594	-0.0206047	0.071737	0.78027	0.107755
cg23124867	0.00404109	0.0717533	0.78027	0.107755
cg11193681	-0.0185006	0.071755	0.78027	0.107755
cg06379110	-0.00905241	0.0719342	0.78027	0.107755
cg00272795	0.124032	0.0719717	0.78027	0.107755
cg02742139	-0.00703166	0.0722096	0.78027	0.107755
cg16546861	0.0282692	0.0722465	0.78027	0.107755
cg03389890	0.0447751	0.0722667	0.78027	0.107755
cg21448875	-0.0278166	0.07239	0.78027	0.107755
cg09327694	-0.0168677	0.0723948	0.78027	0.107755
cg12928933	-0.112199	0.0724133	0.78027	0.107755
cg00747739	-0.0343277	0.0724982	0.78027	0.107755
cg26331067	-0.0836602	0.0725268	0.78027	0.107755
cg02879122	-0.0478277	0.0726204	0.78027	0.107755
cg27422857	-0.0621606	0.0726791	0.78027	0.107755
cg01828474	0.0142189	0.0726976	0.78027	0.107755
cg12223562	0.0402541	0.0727498	0.78027	0.107755
cg01372422	-0.021591	0.0727581	0.78027	0.107755
cg21054919	-0.0295851	0.0728655	0.78027	0.107755
cg12527112	0.00695891	0.0730529	0.78027	0.107755
cg03019812	0.0762298	0.0731152	0.78027	0.107755
cg23896876	-0.0380294	0.0731856	0.78027	0.107755
cg12864868	0.00988281	0.0732818	0.78027	0.107755
cg22325292	-0.118008	0.073336	0.78027	0.107755
cg11440486	0.0750983	0.0733476	0.78027	0.107755
cg23169111	0.024743	0.0733595	0.78027	0.107755
cg24447866	-0.0517191	0.0733713	0.78027	0.107755
cg13749314	-0.0318197	0.0736434	0.78027	0.107755
cg01807241	-0.039335	0.0736722	0.78027	0.107755
cg03043267	-0.00787254	0.0737117	0.78027	0.107755
cg02390813	-0.024856	0.0737155	0.78027	0.107755
cg09829645	0.168868	0.0737461	0.78027	0.107755
cg04517722	-0.0712463	0.0738151	0.78027	0.107755
cg01784928	-0.0249	0.0738244	0.78027	0.107755
cg12591454	0.00991845	0.0739399	0.78027	0.107755
cg05294909	0.0100577	0.0739808	0.78027	0.107755
cg15388641	-0.0564851	0.0739902	0.78027	0.107755
cg04481126	-0.0185105	0.0740163	0.78027	0.107755
cg12894917	0.0371161	0.0740628	0.78027	0.107755
cg16875032	-0.0724034	0.0741032	0.78027	0.107755
cg17274024	0.0119331	0.0742657	0.78027	0.107755
cg19643314	0.0344113	0.0744391	0.78027	0.107755
cg23187802	-0.142852	0.0744796	0.78027	0.107755
cg04581892	-0.0367258	0.0745441	0.78027	0.107755
cg07437923	-0.216747	0.0745455	0.78027	0.107755
cg26376518	0.00509937	0.0745897	0.78027	0.107755
cg15559833	-0.113174	0.0746096	0.78027	0.107755
cg15888279	0.0267587	0.0746731	0.78027	0.107755
cg22674497	-0.0485442	0.0746835	0.78027	0.107755
cg24377560	-0.0199342	0.0746838	0.78027	0.107755
cg27180412	-0.01936	0.0747255	0.78027	0.107755
cg09202373	0.0147593	0.0749509	0.781913	0.106841
cg00871238	0.103207	0.0750396	0.782127	0.106722
cg21109485	-0.0218367	0.0751652	0.782211	0.106676
cg03775991	0.0484036	0.0751923	0.782211	0.106676
cg15362957	-0.0421964	0.0753513	0.782211	0.106676
cg13976049	0.0543604	0.0753952	0.782211	0.106676
cg20043937	0.0351094	0.0754981	0.782211	0.106676
cg25547332	0.0196696	0.0755201	0.782211	0.106676
cg23512531	0.0233325	0.0755243	0.782211	0.106676
cg16540391	0.0345461	0.0756354	0.782512	0.106509
cg18757172	0.0146036	0.0756896	0.782512	0.106509
cg00740803	-0.023599	0.075939	0.784202	0.105572
cg20119635	0.0281373	0.0759897	0.784202	0.105572
cg04853583	0.0214128	0.0760737	0.784365	0.105482
cg11122456	-0.0195881	0.076339	0.786395	0.104359
cg25051948	0.00447547	0.0765917	0.786899	0.104081
cg06818047	-0.0506398	0.0766213	0.786899	0.104081
cg10764750	0.077817	0.0766575	0.786899	0.104081
cg20737388	-0.0762348	0.076662	0.786899	0.104081
cg03598440	-0.0223023	0.0768024	0.787129	0.103954
cg06329735	-0.0765941	0.0768215	0.787129	0.103954
cg23246360	-0.0193172	0.0770538	0.788575	0.103157
cg09663736	-0.121264	0.0771	0.788575	0.103157
cg18558423	0.0240325	0.0772232	0.789133	0.10285
cg09744766	-0.0552006	0.0773025	0.789241	0.10279
cg23886216	-0.020848	0.0776107	0.791684	0.101448
cg01043588	0.030847	0.0778178	0.792882	0.100791
cg00167275	0.0175614	0.0778777	0.792882	0.100791
cg12985770	0.00436086	0.0779352	0.792882	0.100791
cg23157067	0.0118027	0.0780203	0.793045	0.100702
cg13417485	-0.0190738	0.0780923	0.793075	0.100686
cg18631743	-0.0231126	0.0783127	0.794426	0.0999465
cg20429954	-0.0101178	0.0783636	0.794426	0.0999465
cg22064475	0.0594648	0.0786047	0.795793	0.0992001
cg05262877	0.0292669	0.0787589	0.795793	0.0992001
cg04747827	-0.0402449	0.0788441	0.795793	0.0992001
cg14332120	-0.0317801	0.0788447	0.795793	0.0992001
cg27431761	-0.0491889	0.0788448	0.795793	0.0992001
cg19823603	-0.0317317	0.0791427	0.798038	0.0979764
cg06818126	-0.0158813	0.0792152	0.798038	0.0979764
cg26446133	-0.0663298	0.0793904	0.798038	0.0979764
cg22452170	-0.00772851	0.0794918	0.798038	0.0979764
cg15135657	-0.0369023	0.0795321	0.798038	0.0979764
cg03299479	-0.0112226	0.0795449	0.798038	0.0979764
cg07954607	0.0105277	0.079571	0.798038	0.0979764
cg02890259	0.177928	0.0796232	0.798038	0.0979764
cg00828618	-0.0393983	0.0797897	0.798405	0.0977769
cg10426581	-0.0615721	0.0798946	0.798405	0.0977769
cg26190455	-0.00402159	0.0799192	0.798405	0.0977769
cg02940070	0.164924	0.0799773	0.798405	0.0977769
cg01481978	-0.0679432	0.0800646	0.798405	0.0977769
cg21929784	-0.0167055	0.0800813	0.798405	0.0977769
cg05481879	-0.07216	0.0802155	0.798405	0.0977769
cg17040469	0.0200216	0.0802761	0.798405	0.0977769
cg11245084	0.116284	0.0803965	0.798405	0.0977769
cg25189608	-0.0150189	0.0804007	0.798405	0.0977769
cg01408682	0.0213407	0.0804244	0.798405	0.0977769
cg13174735	-0.0192658	0.0805401	0.798864	0.0975274
cg05682970	-0.044118	0.0807766	0.800518	0.0966288
cg13633881	-0.0685046	0.0809225	0.800672	0.0965452
cg09038347	-0.029795	0.0809585	0.800672	0.0965452
cg00557959	0.0688786	0.0810263	0.800672	0.0965452
cg12038583	0.0621522	0.0811566	0.800672	0.0965452
cg07007780	-0.0205151	0.0811965	0.800672	0.0965452
cg01418618	-0.0518759	0.0812105	0.800672	0.0965452
cg07452777	-0.0205507	0.0813974	0.801827	0.0959191
cg05964935	0.0182174	0.0815191	0.802083	0.0957806
cg16788050	-0.108827	0.0815792	0.802083	0.0957806
cg01540595	-0.0358535	0.0816329	0.802083	0.0957806
cg22501666	-0.0321421	0.0817204	0.802256	0.0956868
cg23657834	-0.0129258	0.0818062	0.802413	0.0956018
cg25019777	0.0143945	0.0821547	0.804331	0.0945653
cg11774548	-0.0292	0.0821897	0.804331	0.0945653
cg11080530	0.00343669	0.0822757	0.804331	0.0945653
cg22989659	-0.0130423	0.0823685	0.804331	0.0945653
cg18049750	0.00907945	0.0824812	0.804331	0.0945653
cg02882301	0.00703836	0.0825673	0.804331	0.0945653
cg18480328	0.032721	0.0825801	0.804331	0.0945653
cg24596823	-0.00591468	0.0826216	0.804331	0.0945653
cg02947374	0.0671262	0.0826319	0.804331	0.0945653
cg07610822	0.0197553	0.0827282	0.804586	0.0944274
cg05214676	-0.0288373	0.082854	0.805127	0.0941354
cg19992190	0.00567358	0.0830372	0.805781	0.0937831
cg05777666	0.00600252	0.0830715	0.805781	0.0937831
cg04206342	-0.0305736	0.0831317	0.805781	0.0937831
cg19045070	0.0116222	0.0832808	0.806468	0.0934128
cg01741372	0.0814174	0.083343	0.806468	0.0934128
cg01616529	-0.066346	0.0834616	0.806758	0.0932569
cg15250633	0.174416	0.083515	0.806758	0.0932569
cg21127593	-0.0087369	0.0835836	0.806758	0.0932569
cg06831832	0.0169273	0.0838857	0.808993	0.0920552
cg14655732	0.00529287	0.0842338	0.810384	0.0913094
cg05559795	-0.00817002	0.0843882	0.810384	0.0913094
cg27034935	0.036005	0.084487	0.810384	0.0913094
cg24536249	0.0191159	0.0844908	0.810384	0.0913094
cg04132418	-0.156804	0.0845101	0.810384	0.0913094
cg06899582	0.00623579	0.0845988	0.810384	0.0913094
cg18182981	-0.129999	0.0846207	0.810384	0.0913094
cg12763978	-0.0532709	0.0847056	0.810384	0.0913094
cg11441847	-0.0266379	0.0847246	0.810384	0.0913094
cg24826812	0.00424702	0.0847354	0.810384	0.0913094
cg04672903	-0.0270839	0.0848529	0.810832	0.0910692
cg21365235	-0.00889392	0.0849927	0.811493	0.090715
cg14052945	-0.0795069	0.0853015	0.811518	0.0907016
cg14061069	0.0592264	0.0854388	0.811518	0.0907016
cg03466780	0.160262	0.0855887	0.811518	0.0907016
cg17009073	-0.0160998	0.0856259	0.811518	0.0907016
cg19603903	-0.0626891	0.0856729	0.811518	0.0907016
cg10694030	0.00412977	0.0857334	0.811518	0.0907016
cg25250968	-0.0545289	0.0857709	0.811518	0.0907016
cg16079430	-0.0953117	0.0858194	0.811518	0.0907016
cg27224751	0.140355	0.0858367	0.811518	0.0907016
cg10413105	-0.0591241	0.0859249	0.811518	0.0907016
cg23538707	0.0730312	0.0859764	0.811518	0.0907016
cg07051654	-0.0327377	0.0859895	0.811518	0.0907016
cg13363740	-0.0184361	0.086018	0.811518	0.0907016
cg00430613	-0.0764744	0.0860495	0.811518	0.0907016
cg11257193	-0.0129914	0.0861108	0.811518	0.0907016
cg17386473	0.156443	0.0861289	0.811518	0.0907016
cg27506810	-0.015726	0.0861965	0.811518	0.0907016
cg04940526	-0.0284493	0.0863916	0.812689	0.0900756
cg01892695	0.0123164	0.0865094	0.812919	0.0899525
cg02245534	-0.0270751	0.0865576	0.812919	0.0899525
cg07833554	-0.0322572	0.0867138	0.812927	0.0899487
cg02677192	-0.0255197	0.0867623	0.812927	0.0899487
cg19039586	0.0181556	0.0867882	0.812927	0.0899487
cg07699771	-0.0808069	0.0868451	0.812927	0.0899487
cg00676506	-0.00880587	0.0869619	0.812927	0.0899487
cg14994947	0.0218931	0.086983	0.812927	0.0899487
cg03538480	0.046191	0.0871795	0.813406	0.0896926
cg16535653	-0.0250004	0.0873187	0.813406	0.0896926
cg09395805	-0.0684751	0.087329	0.813406	0.0896926
cg13371465	-0.0217591	0.087335	0.813406	0.0896926
cg07231738	-0.0230706	0.0874014	0.813406	0.0896926
cg03876548	-0.0935883	0.0874592	0.813406	0.0896926
cg21389621	0.0104671	0.0877377	0.814396	0.0891644
cg09352518	-0.122252	0.0877448	0.814396	0.0891644
cg20861237	-0.0403829	0.0877783	0.814396	0.0891644
cg19862616	0.0472166	0.0880311	0.814898	0.088897
cg03453333	-0.0441249	0.0880822	0.814898	0.088897
cg02725269	-0.0325941	0.0880925	0.814898	0.088897
cg12474444	0.119821	0.0881438	0.814898	0.088897
cg04012354	0.177103	0.0881872	0.814898	0.088897
cg26326746	0.0293321	0.0883665	0.815612	0.0885166
cg14867863	0.00754025	0.0884065	0.815612	0.0885166
cg17380767	-0.00478757	0.0886019	0.816759	0.0879063
cg23218997	0.00383711	0.0889303	0.819129	0.0866477
cg17215666	0.00361908	0.0890369	0.819453	0.0864759
cg21206555	0.0112195	0.0891849	0.819855	0.0862628
cg23084528	0.0285323	0.0892233	0.819855	0.0862628
cg22819616	0.00738323	0.0893036	0.819937	0.0862196
cg23914031	-0.0187182	0.0895513	0.820963	0.0856763
cg14828182	0.0317147	0.0895722	0.820963	0.0856763
cg20636526	-0.0628847	0.0896298	0.820963	0.0856763
cg11061251	-0.0110013	0.0898855	0.822016	0.0851197
cg02658043	-0.171356	0.0898879	0.822016	0.0851197
cg22090245	0.0374939	0.0899929	0.822322	0.0849583
cg14518988	-0.0149507	0.0901447	0.823054	0.0845717
cg13937075	0.0116537	0.0902535	0.823376	0.0844018
cg07564979	0.141853	0.0903304	0.823376	0.0844018
cg11099901	-0.0271327	0.090395	0.823376	0.0844018
cg13245593	0.0272746	0.0905804	0.823507	0.0843326
cg03517379	0.00966771	0.0906221	0.823507	0.0843326
cg17524265	0.0588419	0.090656	0.823507	0.0843326
cg22671798	-0.157463	0.0907099	0.823507	0.0843326
cg15906799	0.00504214	0.0907679	0.823507	0.0843326
cg06042504	-0.0430294	0.0910738	0.823644	0.0842605
cg16320398	-0.016326	0.0911	0.823644	0.0842605
cg20897616	0.0341998	0.0911281	0.823644	0.0842605
cg14372919	0.00268008	0.0911328	0.823644	0.0842605
cg13770153	0.0333075	0.0911415	0.823644	0.0842605
cg00997801	-0.0434428	0.0912186	0.823692	0.0842351
cg26486069	-0.0203327	0.0915899	0.826395	0.0828121
cg06514587	0.00544403	0.0916806	0.826565	0.082723
cg00329052	-0.0508128	0.0919028	0.826581	0.0827148
cg24724428	0.0245996	0.0921154	0.826581	0.0827148
cg13192155	0.0193925	0.0921222	0.826581	0.0827148
cg00007215	0.059444	0.0921268	0.826581	0.0827148
cg16949923	0.00362222	0.0922112	0.826581	0.0827148
cg01426195	-0.0178618	0.092226	0.826581	0.0827148
cg14801238	-0.047427	0.092267	0.826581	0.0827148
cg06072560	-0.00335262	0.092354	0.826581	0.0827148
cg17268033	-0.0464126	0.0924131	0.826581	0.0827148
cg19497021	-0.0264704	0.0924759	0.826581	0.0827148
cg16835101	-0.076531	0.0925346	0.826581	0.0827148
cg25239986	-0.0403933	0.0926442	0.826581	0.0827148
cg18026225	-0.0479644	0.0927229	0.826581	0.0827148
cg26323797	0.0140581	0.0927598	0.826581	0.0827148
cg00990380	-0.0327256	0.0928237	0.826581	0.0827148
cg06416060	-0.025083	0.0928338	0.826581	0.0827148
cg15771339	0.00795849	0.0929986	0.827406	0.0822811
cg02285579	0.0243662	0.0933845	0.829607	0.0811274
cg09864671	0.124878	0.0934657	0.829607	0.0811274
cg13861644	-0.069673	0.0935384	0.829607	0.0811274
cg03993368	0.013809	0.093576	0.829607	0.0811274
cg08610228	-0.0464174	0.0936071	0.829607	0.0811274
cg05783039	0.0572289	0.0937033	0.82982	0.0810162
cg09594475	0.0357774	0.0938988	0.830347	0.0807403
cg02190897	-0.0353428	0.0939864	0.830347	0.0807403
cg11816202	0.0247101	0.0940342	0.830347	0.0807403
cg05530348	-0.0157298	0.0940576	0.830347	0.0807403
cg13768055	-0.110208	0.0941243	0.830347	0.0807403
cg13845521	0.0195291	0.0942076	0.830357	0.0807349
cg00786635	0.00529413	0.0942701	0.830357	0.0807349
cg10582608	-0.0751857	0.0944541	0.831341	0.0802209
cg12811575	0.018322	0.0945789	0.831802	0.0799803
cg02601489	-0.0548778	0.094688	0.832124	0.0798118
cg05115664	-0.0534671	0.0948829	0.833199	0.0792511
cg10237576	0.013878	0.095014	0.833236	0.079232
cg19275309	-0.00968092	0.0950321	0.833236	0.079232
cg16590821	0.0169501	0.0951938	0.833518	0.0790849
cg26608798	-0.0233388	0.0952102	0.833518	0.0790849
cg12691219	0.00512788	0.095324	0.833518	0.0790849
cg23785275	0.0801862	0.0953546	0.833518	0.0790849
cg21156383	0.00287841	0.0954379	0.833612	0.0790362
cg09745873	-0.0225862	0.0955437	0.833902	0.078885
cg15935877	-0.0152096	0.0956405	0.834113	0.0787753
cg16956133	-0.0388103	0.0959192	0.835529	0.0780387
cg00303541	0.0380608	0.0960112	0.835529	0.0780387
cg17515456	0.0111763	0.0960636	0.835529	0.0780387
cg19204194	0.0133857	0.0960938	0.835529	0.0780387
cg20965743	-0.046944	0.0963458	0.837086	0.0772299
cg25095934	0.0171753	0.0964807	0.837581	0.0769733
cg00872683	0.0122698	0.0965616	0.837581	0.0769733
cg22337892	0.0335694	0.0966373	0.837581	0.0769733
cg25452165	-0.057896	0.0967001	0.837581	0.0769733
cg25364049	0.0259019	0.0967674	0.837581	0.0769733
cg21953905	0.0417243	0.0971906	0.84001	0.0757156
cg04674383	-0.0205646	0.0971969	0.84001	0.0757156
cg08587717	0.0109317	0.0972674	0.84001	0.0757156
cg03690889	-0.0216438	0.0973607	0.840184	0.0756256
cg11607219	0.14135	0.0974438	0.84027	0.0755812
cg11869614	0.0135254	0.0975891	0.840892	0.0752599
cg06205614	0.0266677	0.0979101	0.842103	0.0746348
cg22946377	0.0107195	0.0979206	0.842103	0.0746348
cg13728131	-0.0295637	0.0981054	0.842103	0.0746348
cg22353369	0.010622	0.0981143	0.842103	0.0746348
cg06813297	0.172842	0.0981402	0.842103	0.0746348
cg24783624	0.00615115	0.0984529	0.842103	0.0746348
cg01066472	-0.0680338	0.0984941	0.842103	0.0746348
cg01948589	0.0045522	0.0985399	0.842103	0.0746348
cg04228104	0.0102904	0.0985708	0.842103	0.0746348
cg14304890	-0.0225027	0.0987155	0.842103	0.0746348
cg19265708	0.0173897	0.0988229	0.842103	0.0746348
cg25628542	-0.0731671	0.0988651	0.842103	0.0746348
cg13645113	0.00385744	0.0988986	0.842103	0.0746348
cg12460322	-0.0289543	0.0989014	0.842103	0.0746348
cg11448547	0.0485273	0.0989234	0.842103	0.0746348
cg17878135	0.00564591	0.0989696	0.842103	0.0746348
cg22452837	-0.0604182	0.0991328	0.842103	0.0746348
cg13145670	0.0327704	0.0991982	0.842103	0.0746348
cg14825116	-0.00524843	0.0992249	0.842103	0.0746348
cg19144013	0.00987841	0.0992311	0.842103	0.0746348
cg17811760	0.00618679	0.0993602	0.842103	0.0746348
cg12892747	-0.0118637	0.0994237	0.842103	0.0746348
cg04585209	-0.0664759	0.0994574	0.842103	0.0746348
cg11620135	-0.121864	0.0995309	0.842103	0.0746348
cg04580344	0.0459212	0.0995626	0.842103	0.0746348
cg01277603	-0.0283904	0.0996985	0.842153	0.0746092
cg20455959	0.00806792	0.0997151	0.842153	0.0746092
cg07584631	0.0296727	0.0998055	0.842297	0.0745349
cg00085434	-0.0176327	0.100195	0.843453	0.0739392
cg09845145	0.0145409	0.100258	0.843453	0.0739392
cg01718602	0.0166197	0.100404	0.843453	0.0739392
cg27505047	0.00975765	0.100475	0.843453	0.0739392
cg18503052	0.0300516	0.100544	0.843453	0.0739392
cg03188016	-0.0160191	0.100695	0.843453	0.0739392
cg14076024	-0.0140769	0.100823	0.843453	0.0739392
cg01310397	0.077679	0.100872	0.843453	0.0739392
cg02275016	0.0594331	0.100873	0.843453	0.0739392
cg14154082	-0.0553568	0.100878	0.843453	0.0739392
cg15205559	0.0582358	0.100887	0.843453	0.0739392
cg01737421	0.0113811	0.100932	0.843453	0.0739392
cg15864992	-0.0263759	0.101004	0.843453	0.0739392
cg02612927	-0.0119061	0.101212	0.843453	0.0739392
cg24883860	0.0105168	0.101212	0.843453	0.0739392
cg24258881	-0.0122769	0.101232	0.843453	0.0739392
cg03440944	0.0239906	0.101285	0.843453	0.0739392
cg26941787	0.162348	0.10129	0.843453	0.0739392
cg12417702	0.00403459	0.10141	0.843453	0.0739392
cg07201013	-0.0234922	0.101411	0.843453	0.0739392
cg16699528	0.18724	0.101506	0.843632	0.0738472
cg03263197	-0.0926901	0.101673	0.843909	0.0737042
cg11637006	0.0058935	0.10169	0.843909	0.0737042
cg13740508	-0.0161126	0.10176	0.843909	0.0737042
cg17717238	-0.0244218	0.102103	0.845193	0.0730443
cg01483656	-0.110918	0.102123	0.845193	0.0730443
cg23175583	-0.00509119	0.102247	0.845193	0.0730443
cg02977829	-0.0142541	0.102297	0.845193	0.0730443
cg18032533	0.010643	0.102347	0.845193	0.0730443
cg08464305	0.0167069	0.102356	0.845193	0.0730443
cg12479444	-0.0404956	0.102621	0.846772	0.0722334
cg07004080	-0.0178679	0.102704	0.846851	0.0721931
cg12756893	-0.00912859	0.102849	0.847433	0.0718947
cg20001978	-0.0167371	0.103009	0.847943	0.0716332
cg11592503	0.021743	0.103058	0.847943	0.0716332
cg08275631	0.0212912	0.103271	0.849084	0.0710495
cg05237970	0.0179365	0.103436	0.849443	0.070866
cg05588334	0.0262369	0.103462	0.849443	0.070866
cg15083037	0.0279055	0.103851	0.852024	0.0695484
cg26139168	0.0119583	0.10399	0.852558	0.0692762
cg16528597	-0.0779853	0.104141	0.853113	0.0689937
cg15878909	-0.064222	0.104312	0.853113	0.0689937
cg21382768	0.0150291	0.104437	0.853113	0.0689937
cg12342501	0.211582	0.104651	0.853113	0.0689937
cg00191758	0.00552956	0.104706	0.853113	0.0689937
cg24613050	-0.0235753	0.104745	0.853113	0.0689937
cg15606819	0.0261451	0.104872	0.853113	0.0689937
cg20521104	-0.0453086	0.104892	0.853113	0.0689937
cg15329860	0.00742222	0.104925	0.853113	0.0689937
cg03868193	-0.0226901	0.104978	0.853113	0.0689937
cg01695706	-0.0267771	0.105003	0.853113	0.0689937
cg16220844	-0.00869036	0.105034	0.853113	0.0689937
cg03558222	0.00575283	0.105132	0.853113	0.0689937
cg24920126	-0.0376304	0.10517	0.853113	0.0689937
cg14570389	0.00638574	0.1052	0.853113	0.0689937
cg04835653	-0.0341792	0.105267	0.853113	0.0689937
cg17796960	0.0432994	0.105355	0.853113	0.0689937
cg23378989	-0.00395262	0.105395	0.853113	0.0689937
cg05764570	-0.0461698	0.105539	0.8533	0.0688983
cg22077361	-0.0633023	0.105681	0.8533	0.0688983
cg19484093	0.155219	0.105745	0.8533	0.0688983
cg05304361	-0.0406197	0.105855	0.8533	0.0688983
cg03923277	0.048661	0.10611	0.8533	0.0688983
cg23280339	0.00868155	0.106172	0.8533	0.0688983
cg03548344	-0.0306285	0.10619	0.8533	0.0688983
cg04976759	0.0484551	0.106252	0.8533	0.0688983
cg08478016	0.0267453	0.106291	0.8533	0.0688983
cg16822572	0.00396352	0.10641	0.8533	0.0688983
cg26022684	-0.0496878	0.106504	0.8533	0.0688983
cg02197629	0.0737851	0.106542	0.8533	0.0688983
cg13033054	-0.0482463	0.106647	0.8533	0.0688983
cg22996592	-0.0196004	0.106733	0.8533	0.0688983
cg05570109	0.104495	0.106746	0.8533	0.0688983
cg08683562	0.0123941	0.10689	0.8533	0.0688983
cg16512390	-0.0571065	0.107047	0.8533	0.0688983
cg22866267	-0.00365031	0.107062	0.8533	0.0688983
cg12023589	0.0161463	0.107075	0.8533	0.0688983
cg14596593	-0.029226	0.107177	0.8533	0.0688983
cg06794744	0.0163193	0.10718	0.8533	0.0688983
cg21397540	-0.0480945	0.107184	0.8533	0.0688983
cg11712459	0.0395455	0.107193	0.8533	0.0688983
cg24877093	0.038374	0.107203	0.8533	0.0688983
cg17892357	0.0216052	0.10729	0.8533	0.0688983
cg09526685	0.0675428	0.10735	0.8533	0.0688983
cg13926174	0.196503	0.107545	0.854192	0.0684443
cg10620659	0.0156621	0.107756	0.854192	0.0684443
cg20750472	0.00902138	0.107831	0.854192	0.0684443
cg19588570	0.0196344	0.10792	0.854192	0.0684443
cg12657416	0.180202	0.108152	0.854192	0.0684443
cg26300672	-0.0338205	0.108226	0.854192	0.0684443
cg09038535	0.00348994	0.108299	0.854192	0.0684443
cg05104476	-0.0116857	0.108306	0.854192	0.0684443
cg18122083	-0.00947065	0.108314	0.854192	0.0684443
cg06088084	0.00576101	0.108455	0.854192	0.0684443
cg13081620	0.0133889	0.108659	0.854192	0.0684443
cg02931660	-0.0166134	0.108765	0.854192	0.0684443
cg10117599	0.176048	0.108904	0.854192	0.0684443
cg12648811	-0.0849208	0.108923	0.854192	0.0684443
cg02374984	0.0528482	0.108924	0.854192	0.0684443
cg27202913	-0.04506	0.109027	0.854192	0.0684443
cg03769817	0.0185688	0.109064	0.854192	0.0684443
cg02944840	-0.0151755	0.109098	0.854192	0.0684443
cg23856299	0.0189564	0.109178	0.854192	0.0684443
cg03688995	-0.0160059	0.10926	0.854192	0.0684443
cg20879770	0.015399	0.109265	0.854192	0.0684443
cg17096289	0.0577298	0.109314	0.854192	0.0684443
cg13516940	-0.00578134	0.109426	0.854192	0.0684443
cg19942830	-0.0182874	0.10944	0.854192	0.0684443
cg22629528	-0.0457184	0.109452	0.854192	0.0684443
cg10331528	0.0198302	0.109511	0.854192	0.0684443
cg24931094	0.00614235	0.109582	0.854192	0.0684443
cg10174063	0.042983	0.109633	0.854192	0.0684443
cg03826587	0.019887	0.109636	0.854192	0.0684443
cg11539066	0.0769568	0.109693	0.854192	0.0684443
cg25432232	-0.0619027	0.109869	0.854987	0.0680404
cg15158859	-0.0464396	0.11	0.855426	0.0678173
cg24626756	0.0139648	0.110118	0.855692	0.0676826
cg20926353	0.0232839	0.110295	0.855692	0.0676826
cg12624040	0.169821	0.110306	0.855692	0.0676826
cg00548268	0.0215363	0.110333	0.855692	0.0676826
cg24149051	0.0217702	0.110488	0.85632	0.0673638
cg02859554	0.00578323	0.110617	0.856738	0.0671521
cg07526977	-0.0436574	0.110705	0.856843	0.0670988
cg24519413	-0.0260034	0.11102	0.857746	0.0666413
cg06624712	0.011443	0.111237	0.857746	0.0666413
cg26855724	0.032648	0.111392	0.857746	0.0666413
cg25450321	-0.142845	0.11162	0.857746	0.0666413
cg20299935	-0.0197241	0.111658	0.857746	0.0666413
cg20792978	0.039634	0.111706	0.857746	0.0666413
cg20715218	0.011217	0.111746	0.857746	0.0666413
cg15051221	0.0284746	0.111791	0.857746	0.0666413
cg17050616	-0.0108786	0.111839	0.857746	0.0666413
cg00203804	0.0177937	0.11184	0.857746	0.0666413
cg05789980	-0.0346945	0.11184	0.857746	0.0666413
cg24183173	0.0121994	0.111858	0.857746	0.0666413
cg22729310	-0.0202639	0.111888	0.857746	0.0666413
cg05424879	-0.00556813	0.111905	0.857746	0.0666413
cg21622568	0.0109388	0.111942	0.857746	0.0666413
cg09994553	0.0195732	0.112083	0.857845	0.0665912
cg21894287	-0.0378369	0.112127	0.857845	0.0665912
cg25686125	-0.0340344	0.112223	0.857845	0.0665912
cg17811452	0.127221	0.112253	0.857845	0.0665912
cg21113886	0.00587631	0.11251	0.859235	0.0658879
cg16554627	0.0193342	0.112971	0.859441	0.0657839
cg27471304	0.00377002	0.113021	0.859441	0.0657839
cg07180121	0.00972432	0.113067	0.859441	0.0657839
cg19743820	-0.0161348	0.1131	0.859441	0.0657839
cg16117273	0.0201604	0.113222	0.859441	0.0657839
cg09518720	0.037092	0.113282	0.859441	0.0657839
cg02088197	-0.066782	0.113284	0.859441	0.0657839
cg21905818	0.00569832	0.113301	0.859441	0.0657839
cg27644292	-0.0472623	0.113583	0.859441	0.0657839
cg27034450	-0.0232723	0.113612	0.859441	0.0657839
cg10587583	0.0264757	0.113815	0.859441	0.0657839
cg10621924	0.0531644	0.113877	0.859441	0.0657839
cg07750402	0.00558616	0.113933	0.859441	0.0657839
cg25465065	-0.178041	0.11395	0.859441	0.0657839
cg02714462	0.00352956	0.113993	0.859441	0.0657839
cg21491240	-0.00561509	0.114115	0.859441	0.0657839
cg17241283	0.00712222	0.11437	0.859441	0.0657839
cg13478757	-0.0816377	0.114493	0.859441	0.0657839
cg03660788	-0.0151673	0.1145	0.859441	0.0657839
cg10947494	-0.0166166	0.114504	0.859441	0.0657839
cg12620265	-0.00651258	0.114729	0.859441	0.0657839
cg20713092	0.0243231	0.114835	0.859441	0.0657839
cg03329597	-0.156684	0.114861	0.859441	0.0657839
cg13225565	-0.0627631	0.114917	0.859441	0.0657839
cg14285533	-0.0406256	0.114933	0.859441	0.0657839
cg04561094	-0.0165545	0.114951	0.859441	0.0657839
cg21109542	0.0121321	0.114966	0.859441	0.0657839
cg09091181	0.0033847	0.115076	0.859441	0.0657839
cg06657944	0.00946059	0.115385	0.859441	0.0657839
cg10459672	0.0310895	0.115387	0.859441	0.0657839
cg00809820	-0.0851199	0.115424	0.859441	0.0657839
cg04370829	-0.0481757	0.115497	0.859441	0.0657839
cg21911363	-0.00554423	0.115518	0.859441	0.0657839
cg15765885	0.0232532	0.115522	0.859441	0.0657839
cg26735834	-0.0139312	0.115582	0.859441	0.0657839
cg13375589	-0.0826394	0.115733	0.859441	0.0657839
cg26872564	0.03804	0.115736	0.859441	0.0657839
cg17479576	-0.0459784	0.115744	0.859441	0.0657839
cg17204288	-0.086357	0.115802	0.859441	0.0657839
cg03651292	0.0296411	0.115805	0.859441	0.0657839
cg24597512	0.0268205	0.115833	0.859441	0.0657839
cg09157431	0.0149055	0.115874	0.859441	0.0657839
cg05182265	-0.0579289	0.115895	0.859441	0.0657839
cg07102913	0.0768287	0.116029	0.859441	0.0657839
cg16004593	-0.0482864	0.11605	0.859441	0.0657839
cg16811756	0.0216046	0.116119	0.859441	0.0657839
cg22614927	-0.0448459	0.116158	0.859441	0.0657839
cg19683494	0.076818	0.116315	0.859441	0.0657839
cg16647914	0.00745723	0.116383	0.859441	0.0657839
cg25126301	0.0940423	0.116443	0.859441	0.0657839
cg27349302	-0.0312017	0.116656	0.859441	0.0657839
cg19518539	0.13441	0.116725	0.859441	0.0657839
cg01383599	-0.0115488	0.116743	0.859441	0.0657839
cg08814772	-0.0267382	0.116785	0.859441	0.0657839
cg02254261	-0.0406614	0.116841	0.859441	0.0657839
cg22067189	-0.0206742	0.116848	0.859441	0.0657839
cg09895223	0.00443103	0.117019	0.859441	0.0657839
cg03748372	0.00776876	0.11709	0.859441	0.0657839
cg17033281	0.0027914	0.117129	0.859441	0.0657839
cg19532714	0.00667799	0.117158	0.859441	0.0657839
cg18861767	0.13481	0.117272	0.859441	0.0657839
cg17324941	0.0373887	0.117285	0.859441	0.0657839
cg12614702	0.00435451	0.117471	0.859441	0.0657839
cg17718321	0.0160082	0.117489	0.859441	0.0657839
cg03159252	-0.0749939	0.117491	0.859441	0.0657839
cg14068184	-0.135302	0.117592	0.859441	0.0657839
cg10277872	0.113248	0.117628	0.859441	0.0657839
cg16702660	0.143583	0.117639	0.859441	0.0657839
cg14621900	-0.115933	0.117847	0.859441	0.0657839
cg00679624	-0.0342463	0.117917	0.859441	0.0657839
cg09467607	0.0179514	0.117963	0.859441	0.0657839
cg19418458	-0.0710021	0.118012	0.859441	0.0657839
cg26383935	-0.0141503	0.118258	0.859441	0.0657839
cg16742756	0.0170864	0.118263	0.859441	0.0657839
cg25736204	-0.00330356	0.118336	0.859441	0.0657839
cg04880091	0.0572889	0.118364	0.859441	0.0657839
cg23703062	0.0269623	0.118423	0.859441	0.0657839
cg08479532	0.00690075	0.118504	0.859441	0.0657839
cg12494515	-0.0276943	0.118511	0.859441	0.0657839
cg08816194	0.00894214	0.118523	0.859441	0.0657839
cg11447162	0.0287512	0.118746	0.859548	0.0657298
cg12758973	-0.0639694	0.118887	0.859548	0.0657298
cg06952379	-0.0616279	0.118903	0.859548	0.0657298
cg20967299	0.0109214	0.118914	0.859548	0.0657298
cg18746357	-0.0264719	0.11901	0.859548	0.0657298
cg16923290	0.0067479	0.119024	0.859548	0.0657298
cg26927544	0.0336057	0.119091	0.859548	0.0657298
cg18799866	-0.00638595	0.119234	0.859548	0.0657298
cg15816181	0.0179147	0.119263	0.859548	0.0657298
cg06667732	-0.0332987	0.119286	0.859548	0.0657298
cg16242260	-0.019399	0.119365	0.859578	0.0657146
cg05137662	-0.0107312	0.119487	0.859917	0.0655437
cg08948841	-0.0391916	0.119636	0.860427	0.0652858
cg00517535	0.0351428	0.11973	0.860427	0.0652858
cg06759085	0.0171363	0.119783	0.860427	0.0652858
cg23647037	0.0219855	0.11996	0.861028	0.0649825
cg20777656	0.0504243	0.120016	0.861028	0.0649825
cg24707688	-0.0232128	0.120198	0.861794	0.0645964
cg06837799	0.0208491	0.120476	0.863246	0.0638654
cg01353788	0.00783333	0.120671	0.864104	0.0634341
cg06499030	0.0385809	0.121035	0.864646	0.0631618
cg04488373	-0.0350832	0.121037	0.864646	0.0631618
cg27532758	-0.0291757	0.121155	0.864646	0.0631618
cg00308367	-0.0125212	0.121155	0.864646	0.0631618
cg27312944	0.00873983	0.121169	0.864646	0.0631618
cg03804206	0.0314734	0.121313	0.864646	0.0631618
cg00849191	0.00496478	0.121338	0.864646	0.0631618
cg04131969	0.175922	0.121349	0.864646	0.0631618
cg02818572	-0.0253801	0.12148	0.864862	0.063053
cg09989237	0.01116	0.121628	0.864862	0.063053
cg26745032	0.00393857	0.121685	0.864862	0.063053
cg17749961	0.0738356	0.121723	0.864862	0.063053
cg07971493	0.0219258	0.121809	0.864862	0.063053
cg08750459	0.123244	0.121916	0.864862	0.063053
cg02637882	-0.0211943	0.121958	0.864862	0.063053
cg07086565	0.00789769	0.121981	0.864862	0.063053
cg24904992	-0.026152	0.122085	0.864953	0.0630072
cg14488913	-0.0677742	0.122152	0.864953	0.0630072
cg00124902	0.112068	0.122299	0.864953	0.0630072
cg12228919	0.0236266	0.122332	0.864953	0.0630072
cg13217333	0.0307725	0.122378	0.864953	0.0630072
cg24112000	0.0553927	0.122467	0.864953	0.0630072
cg13847640	-0.0310751	0.122599	0.864953	0.0630072
cg10831901	-0.0412423	0.122671	0.864953	0.0630072
cg02613370	-0.0295094	0.122672	0.864953	0.0630072
cg20254361	0.0205197	0.122975	0.866557	0.0622026
cg10817554	-0.025334	0.123103	0.866891	0.0620356
cg17403731	-0.0664855	0.123173	0.866891	0.0620356
cg22048216	-0.0325574	0.12328	0.867112	0.061925
cg00737841	-0.0631556	0.123611	0.868907	0.0610268
cg07056550	-0.00448784	0.123811	0.86978	0.0605904
cg11528835	0.039974	0.123894	0.869829	0.0605659
cg09112156	0.00948281	0.124088	0.870664	0.0601492
cg18566727	0.0157233	0.124176	0.870678	0.0601424
cg01881456	-0.0153958	0.124242	0.870678	0.0601424
cg26287822	-0.205517	0.124417	0.871086	0.059939
cg19145607	0.0453096	0.12452	0.871086	0.059939
cg02656341	-0.0190503	0.124698	0.871086	0.059939
cg15682806	-0.0151418	0.124805	0.871086	0.059939
cg14415800	0.0137423	0.124903	0.871086	0.059939
cg04907505	0.00294088	0.125221	0.871086	0.059939
cg22974952	-0.0350249	0.125247	0.871086	0.059939
cg27119904	0.0350176	0.125305	0.871086	0.059939
cg19495714	-0.0555132	0.125537	0.871086	0.059939
cg06850284	0.0311474	0.125571	0.871086	0.059939
cg01568488	-0.024405	0.125604	0.871086	0.059939
cg08049519	0.175805	0.12562	0.871086	0.059939
cg24248049	0.00478973	0.125682	0.871086	0.059939
cg13232438	-0.00900482	0.125722	0.871086	0.059939
cg02583883	0.0151	0.125886	0.871086	0.059939
cg09856996	-0.144047	0.126048	0.871086	0.059939
cg19623624	0.0663113	0.12606	0.871086	0.059939
cg11938672	-0.0309556	0.126066	0.871086	0.059939
cg24034629	-0.00346038	0.126108	0.871086	0.059939
cg20188212	0.0468319	0.126148	0.871086	0.059939
cg25206705	0.0211105	0.126212	0.871086	0.059939
cg20730917	-0.0149034	0.126281	0.871086	0.059939
cg21826606	-0.0144816	0.126401	0.871086	0.059939
cg02207610	0.00717107	0.126408	0.871086	0.059939
cg06680906	-0.0394843	0.126419	0.871086	0.059939
cg20372745	0.00265723	0.126443	0.871086	0.059939
cg02213813	-0.00691488	0.126486	0.871086	0.059939
cg01215343	0.0218962	0.126486	0.871086	0.059939
cg17729891	-0.063296	0.126604	0.871086	0.059939
cg26343358	-0.0585935	0.12667	0.871086	0.059939
cg11251367	0.174161	0.126716	0.871086	0.059939
cg16435686	0.12167	0.126746	0.871086	0.059939
cg02538330	0.00305073	0.12686	0.871086	0.059939
cg25673584	-0.0486908	0.126879	0.871086	0.059939
cg16576300	0.0120727	0.127018	0.871335	0.0598151
cg10639368	-0.0674956	0.127101	0.871335	0.0598151
cg18502619	0.00380461	0.127142	0.871335	0.0598151
cg06394109	-0.106263	0.127285	0.871789	0.0595884
cg09923855	-0.0081782	0.127552	0.872655	0.0591573
cg02308199	-0.00905535	0.127573	0.872655	0.0591573
cg05215994	-0.0407254	0.127908	0.872655	0.0591573
cg13133961	0.00386017	0.128076	0.872655	0.0591573
cg23987198	-0.0233174	0.128105	0.872655	0.0591573
cg26061898	-0.00569224	0.128107	0.872655	0.0591573
cg13543375	0.00502369	0.128153	0.872655	0.0591573
cg26777760	0.00565262	0.128232	0.872655	0.0591573
cg22156674	0.0352197	0.128237	0.872655	0.0591573
cg15691129	0.0210312	0.128354	0.872655	0.0591573
cg20825710	-0.0266025	0.128391	0.872655	0.0591573
cg16331674	-0.0327633	0.128448	0.872655	0.0591573
cg07374632	0.0219692	0.12846	0.872655	0.0591573
cg13873511	-0.00320273	0.128492	0.872655	0.0591573
cg18040901	0.00609455	0.128611	0.872655	0.0591573
cg25685838	-0.0199987	0.129038	0.872655	0.0591573
cg16618979	-0.0970284	0.129164	0.872655	0.0591573
cg21006727	0.0312472	0.129251	0.872655	0.0591573
cg19311244	0.0182434	0.129265	0.872655	0.0591573
cg06336912	0.0297071	0.129274	0.872655	0.0591573
cg04093132	-0.0144627	0.129402	0.872655	0.0591573
cg02884332	0.0135092	0.129451	0.872655	0.0591573
cg17878506	0.0549358	0.129471	0.872655	0.0591573
cg14079463	0.0450191	0.129484	0.872655	0.0591573
cg25402895	-0.0164677	0.129593	0.872655	0.0591573
cg23859931	-0.0393403	0.129648	0.872655	0.0591573
cg01531320	-0.0106522	0.129668	0.872655	0.0591573
cg13859943	-0.040731	0.129717	0.872655	0.0591573
cg23476112	-0.0142426	0.12972	0.872655	0.0591573
cg02567750	0.0835266	0.129919	0.872655	0.0591573
cg15466862	0.0167078	0.129936	0.872655	0.0591573
cg14241748	0.159262	0.130219	0.872655	0.0591573
cg05653481	0.0587608	0.130291	0.872655	0.0591573
cg25802888	-0.0431543	0.130587	0.872655	0.0591573
cg00551617	0.0141155	0.130748	0.872655	0.0591573
cg24846343	0.0226254	0.130799	0.872655	0.0591573
cg13510054	0.0224883	0.130827	0.872655	0.0591573
cg14983306	-0.0158128	0.130913	0.872655	0.0591573
cg18792536	-0.0686908	0.13093	0.872655	0.0591573
cg08242010	0.0251713	0.130966	0.872655	0.0591573
cg15711973	0.0947906	0.130991	0.872655	0.0591573
cg22924550	-0.0224323	0.131043	0.872655	0.0591573
cg08671425	-0.0445767	0.131223	0.872655	0.0591573
cg27540865	0.0153635	0.13125	0.872655	0.0591573
cg04924696	0.0146049	0.131252	0.872655	0.0591573
cg26655361	0.0516474	0.131331	0.872655	0.0591573
cg11637704	-0.0475692	0.131378	0.872655	0.0591573
cg02019635	-0.013187	0.131417	0.872655	0.0591573
cg01511231	-0.0434187	0.131434	0.872655	0.0591573
cg18623263	-0.0166855	0.131437	0.872655	0.0591573
cg02055547	0.0131795	0.131555	0.872655	0.0591573
cg25909532	-0.145948	0.131628	0.872655	0.0591573
cg24307368	0.115469	0.131679	0.872655	0.0591573
cg25099095	0.163046	0.131754	0.872655	0.0591573
cg01924074	0.0119463	0.131877	0.872655	0.0591573
cg23933602	0.0152134	0.132026	0.872655	0.0591573
cg02903305	0.0231281	0.132083	0.872655	0.0591573
cg21228792	0.0264939	0.132144	0.872655	0.0591573
cg13127159	-0.0531792	0.132202	0.872655	0.0591573
cg10482512	0.143538	0.132264	0.872655	0.0591573
cg24213669	-0.0478621	0.132396	0.872655	0.0591573
cg04493401	-0.0219461	0.132396	0.872655	0.0591573
cg23644934	0.0168748	0.132475	0.872655	0.0591573
cg23607889	-0.0256889	0.132504	0.872655	0.0591573
cg15450782	0.00739099	0.132545	0.872655	0.0591573
cg05918715	-0.162874	0.132606	0.872655	0.0591573
cg01486020	-0.00652872	0.132621	0.872655	0.0591573
cg18468088	0.0147878	0.132685	0.872655	0.0591573
cg01997599	-0.0874841	0.132715	0.872655	0.0591573
cg01140782	-0.00913166	0.132827	0.872655	0.0591573
cg06807791	-0.0144166	0.13297	0.872655	0.0591573
cg22706458	0.0489453	0.133115	0.872655	0.0591573
cg15366127	0.0188612	0.133194	0.872655	0.0591573
cg10421011	-0.0154954	0.133225	0.872655	0.0591573
cg10485278	-0.0138403	0.133313	0.872655	0.0591573
cg19364351	-0.0514027	0.133316	0.872655	0.0591573
cg07389699	-0.133328	0.133377	0.872655	0.0591573
cg10200169	-0.0156868	0.133744	0.872655	0.0591573
cg16241932	0.125563	0.133756	0.872655	0.0591573
cg22084806	0.0267145	0.133793	0.872655	0.0591573
cg05534333	0.0043608	0.13394	0.872655	0.0591573
cg04391849	0.0206688	0.134067	0.872655	0.0591573
cg08912051	-0.00316205	0.134077	0.872655	0.0591573
cg10839997	0.0273405	0.134115	0.872655	0.0591573
cg17441804	-0.18047	0.134217	0.872655	0.0591573
cg26911611	-0.0161369	0.134237	0.872655	0.0591573
cg22648143	0.00352977	0.134247	0.872655	0.0591573
cg08704320	-0.0101818	0.134565	0.872655	0.0591573
cg17269169	-0.0160384	0.13459	0.872655	0.0591573
cg22695986	-0.0399738	0.134606	0.872655	0.0591573
cg25612754	-0.045644	0.134635	0.872655	0.0591573
cg14683055	0.00917233	0.134894	0.872655	0.0591573
cg05915658	0.0215671	0.134899	0.872655	0.0591573
cg10196128	0.00348197	0.134907	0.872655	0.0591573
cg04793532	0.00967233	0.134966	0.872655	0.0591573
cg03250911	-0.00487589	0.135081	0.872655	0.0591573
cg26601609	0.0101071	0.13512	0.872655	0.0591573
cg05327750	0.00496876	0.135141	0.872655	0.0591573
cg05512620	-0.0204618	0.135176	0.872655	0.0591573
cg21899500	0.024905	0.135268	0.872655	0.0591573
cg19930575	-0.0186063	0.135324	0.872655	0.0591573
cg03804755	-0.0292818	0.135351	0.872655	0.0591573
cg07990395	0.00441006	0.135389	0.872655	0.0591573
cg25226891	0.00678826	0.135512	0.872655	0.0591573
cg08999332	-0.0258319	0.135545	0.872655	0.0591573
cg21139150	0.099353	0.135701	0.872655	0.0591573
cg20312916	0.00786289	0.135702	0.872655	0.0591573
cg13126279	0.0500593	0.135735	0.872655	0.0591573
cg08693745	-0.0769847	0.135842	0.872655	0.0591573
cg11204311	-0.014774	0.135922	0.872655	0.0591573
cg00474373	0.140956	0.135999	0.872655	0.0591573
cg15721243	-0.0581639	0.136027	0.872655	0.0591573
cg27513289	-0.00775556	0.136059	0.872655	0.0591573
cg16769623	-0.0598384	0.136072	0.872655	0.0591573
cg25601713	0.154092	0.136215	0.873087	0.0589427
cg12964019	-0.010721	0.136317	0.87319	0.0588913
cg22280068	-0.124152	0.136736	0.87319	0.0588913
cg05973337	-0.0290595	0.136737	0.87319	0.0588913
cg02987832	0.0112256	0.136742	0.87319	0.0588913
cg15432135	-0.0190556	0.136745	0.87319	0.0588913
cg22274273	-0.138552	0.136757	0.87319	0.0588913
cg00547789	0.0049153	0.136829	0.87319	0.0588913
cg11229715	0.161549	0.136885	0.87319	0.0588913
cg20764275	-0.0434346	0.136985	0.87319	0.0588913
cg17660627	0.0092522	0.136992	0.87319	0.0588913
cg00116709	0.00417002	0.137074	0.873227	0.0588729
cg20637307	0.00324423	0.137284	0.87395	0.0585133
cg03360374	0.00816604	0.137443	0.87395	0.0585133
cg03834574	-0.00671174	0.137513	0.87395	0.0585133
cg26776806	0.00932914	0.137535	0.87395	0.0585133
cg24605995	-0.0064478	0.13759	0.87395	0.0585133
cg00481159	-0.0445581	0.137646	0.87395	0.0585133
cg22350835	-0.0305528	0.137806	0.87395	0.0585133
cg22896703	0.0132377	0.137858	0.87395	0.0585133
cg22953237	-0.163562	0.137872	0.87395	0.0585133
cg04419618	0.0122021	0.138267	0.875973	0.0575091
cg08174387	0.0369055	0.138692	0.877954	0.0565284
cg05643303	0.00310084	0.138733	0.877954	0.0565284
cg18756931	-0.130488	0.138833	0.877986	0.0565122
cg04023829	-0.0166233	0.138896	0.877986	0.0565122
cg05522559	0.0112583	0.139003	0.877986	0.0565122
cg23565384	0.0163868	0.139105	0.877986	0.0565122
cg19766460	-0.0292319	0.13912	0.877986	0.0565122
cg16576930	0.153914	0.139294	0.878598	0.05621
cg04798314	0.153414	0.139516	0.879516	0.055756
cg04341767	0.00879392	0.139637	0.879524	0.0557521
cg22851875	-0.173176	0.13967	0.879524	0.0557521
cg12888005	-0.00727631	0.139778	0.879722	0.0556546
cg12014753	-0.0492084	0.140007	0.880115	0.0554607
cg08395784	0.129014	0.140023	0.880115	0.0554607
cg01864404	0.0382933	0.140071	0.880115	0.0554607
cg01251603	0.0358528	0.14022	0.880572	0.0552354
cg09048955	0.0137306	0.140537	0.882083	0.0544906
cg04170071	0.00314361	0.140702	0.882634	0.0542191
cg19635571	-0.0443874	0.140945	0.883534	0.0537768
cg15582794	0.00453438	0.140999	0.883534	0.0537768
cg13825930	-0.0772996	0.141186	0.883616	0.0537366
cg10674575	0.039157	0.141309	0.883616	0.0537366
cg08698436	0.0326574	0.141309	0.883616	0.0537366
cg25780551	-0.0239262	0.14132	0.883616	0.0537366
cg03746126	-0.0355627	0.141413	0.883689	0.0537006
cg05707218	0.0108906	0.141486	0.883689	0.0537006
cg04253913	0.00753019	0.141734	0.883824	0.0536342
cg23743670	0.0265136	0.141749	0.883824	0.0536342
cg17612569	-0.0152568	0.141804	0.883824	0.0536342
cg02709323	0.0243331	0.141815	0.883824	0.0536342
cg16537495	-0.00875157	0.141985	0.884403	0.0533498
cg25013443	-0.0220073	0.142127	0.88442	0.0533416
cg11825002	0.0316572	0.142142	0.88442	0.0533416
cg14993186	0.00436855	0.142227	0.884472	0.0533157
cg27081049	-0.049704	0.142498	0.885268	0.052925
cg15231942	-0.0544816	0.142525	0.885268	0.052925
cg24738806	-0.0206834	0.142691	0.885268	0.052925
cg06639320	0.0265361	0.142733	0.885268	0.052925
cg10579193	-0.0272174	0.14283	0.885268	0.052925
cg01975734	-0.0350197	0.142858	0.885268	0.052925
cg09909221	0.00742348	0.14304	0.885268	0.052925
cg04663916	0.0393182	0.143386	0.885268	0.052925
cg25205946	0.00441153	0.143536	0.885268	0.052925
cg05184076	-0.00787736	0.143662	0.885268	0.052925
cg05528280	-0.0188203	0.144014	0.885268	0.052925
cg14021170	-0.0567931	0.144078	0.885268	0.052925
cg22627029	0.1087	0.144175	0.885268	0.052925
cg05722371	-0.0161857	0.14424	0.885268	0.052925
cg10009830	0.0126698	0.144321	0.885268	0.052925
cg03512439	-0.0103725	0.144495	0.885268	0.052925
cg26765260	0.0446987	0.144568	0.885268	0.052925
cg04320632	-0.0129101	0.144776	0.885268	0.052925
cg05499111	0.0895709	0.144809	0.885268	0.052925
cg14271953	0.00883208	0.144923	0.885268	0.052925
cg05656990	-0.0471122	0.144988	0.885268	0.052925
cg25545401	-0.015809	0.144998	0.885268	0.052925
cg00112256	-0.00630734	0.145027	0.885268	0.052925
cg26389492	0.00824025	0.145108	0.885268	0.052925
cg10895875	-0.0320055	0.145196	0.885268	0.052925
cg20325280	-0.0345763	0.145237	0.885268	0.052925
cg07501029	0.120629	0.14541	0.885268	0.052925
cg09332353	-0.0202612	0.145413	0.885268	0.052925
cg10956264	0.00507212	0.145452	0.885268	0.052925
cg19415116	-0.00791027	0.145511	0.885268	0.052925
cg24018148	-0.125394	0.145554	0.885268	0.052925
cg27567580	0.125202	0.145611	0.885268	0.052925
cg15495372	-0.0299637	0.145655	0.885268	0.052925
cg21128539	-0.0221275	0.145689	0.885268	0.052925
cg02276823	0.0529213	0.145702	0.885268	0.052925
cg01543116	0.0163474	0.145721	0.885268	0.052925
cg23482132	-0.0403952	0.145868	0.885268	0.052925
cg10991108	0.0167229	0.14602	0.885268	0.052925
cg05373692	-0.00820063	0.146143	0.885268	0.052925
cg18526870	0.0121013	0.146176	0.885268	0.052925
cg02784823	-0.0623476	0.146209	0.885268	0.052925
cg04003990	0.123696	0.146275	0.885268	0.052925
cg03052502	0.004774	0.146336	0.885268	0.052925
cg08476390	0.0157828	0.146421	0.885268	0.052925
cg22112841	-0.0153948	0.14646	0.885268	0.052925
cg22705835	0.0316038	0.146469	0.885268	0.052925
cg10801213	0.00607107	0.146492	0.885268	0.052925
cg05890457	0.152847	0.146496	0.885268	0.052925
cg20513962	-0.0207865	0.146538	0.885268	0.052925
cg11717930	0.0100275	0.146549	0.885268	0.052925
cg09049334	0.0091847	0.146568	0.885268	0.052925
cg21358336	0.131829	0.146666	0.885268	0.052925
cg21557668	0.0164201	0.146723	0.885268	0.052925
cg19572242	0.0181474	0.146729	0.885268	0.052925
cg16199850	0.0149813	0.146796	0.885268	0.052925
cg20214004	0.0309291	0.147	0.885268	0.052925
cg07007062	0.0787057	0.147012	0.885268	0.052925
cg04662567	-0.0130589	0.147024	0.885268	0.052925
cg02582887	0.00800021	0.147208	0.885268	0.052925
cg19587616	0.00202558	0.147255	0.885268	0.052925
cg10747483	0.0804468	0.14728	0.885268	0.052925
cg23117778	0.00248128	0.147482	0.885268	0.052925
cg24786549	-0.00442117	0.147534	0.885268	0.052925
cg16196077	0.0342298	0.147597	0.885268	0.052925
cg26310256	0.0353931	0.147625	0.885268	0.052925
cg09074544	0.0130725	0.147631	0.885268	0.052925
cg20922422	0.00541468	0.147671	0.885268	0.052925
cg17953716	-0.0188252	0.147679	0.885268	0.052925
cg11965589	0.0213289	0.148032	0.885268	0.052925
cg05257947	-0.0216327	0.148142	0.885268	0.052925
cg24237397	-0.0335174	0.14818	0.885268	0.052925
cg04202140	-0.0175287	0.14821	0.885268	0.052925
cg18107078	0.0217094	0.148223	0.885268	0.052925
cg04961665	-0.0677449	0.148367	0.885268	0.052925
cg13650965	0.0172704	0.148368	0.885268	0.052925
cg21926612	-0.0373577	0.148386	0.885268	0.052925
cg18898632	0.0390335	0.148464	0.885268	0.052925
cg21870640	-0.0291044	0.148563	0.885268	0.052925
cg03371609	0.0269524	0.14875	0.885268	0.052925
cg12136632	-0.011826	0.14877	0.885268	0.052925
cg12754824	0.0204574	0.148988	0.885268	0.052925
cg21036007	-0.0602488	0.14901	0.885268	0.052925
cg00081729	0.0300059	0.14915	0.885268	0.052925
cg20745134	0.0106505	0.149231	0.885268	0.052925
cg01427815	0.0538398	0.149285	0.885268	0.052925
cg17017539	0.0175073	0.149294	0.885268	0.052925
cg24643105	0.163947	0.149334	0.885268	0.052925
cg25485091	0.0378541	0.149403	0.885268	0.052925
cg00290498	-0.0154103	0.149409	0.885268	0.052925
cg14492530	-0.0172017	0.149464	0.885268	0.052925
cg14444099	-0.0648771	0.149489	0.885268	0.052925
cg02944422	-0.00849161	0.149513	0.885268	0.052925
cg27268436	0.0267472	0.149526	0.885268	0.052925
cg06920399	0.0207048	0.149652	0.885268	0.052925
cg11664825	-0.0122302	0.149677	0.885268	0.052925
cg00914659	-0.0311384	0.149844	0.88561	0.0527574
cg00666641	-0.055921	0.149889	0.88561	0.0527574
cg11764747	0.0180614	0.150176	0.886851	0.0521494
cg13823403	0.0178231	0.150514	0.887803	0.0516834
cg21046080	0.16526	0.15053	0.887803	0.0516834
cg12232738	-0.0242744	0.150569	0.887803	0.0516834
cg09624923	-0.0155893	0.150763	0.888039	0.051568
cg13125542	0.00469182	0.150817	0.888039	0.051568
cg07514372	0.0221784	0.150841	0.888039	0.051568
cg09146088	-0.141582	0.151058	0.888297	0.0514419
cg25817165	-0.0610828	0.15108	0.888297	0.0514419
cg10860619	-0.00348491	0.151117	0.888297	0.0514419
cg03990195	-0.0257459	0.151317	0.889018	0.0510893
cg23625312	-0.00354319	0.151626	0.889977	0.0506213
cg22876425	-0.0185479	0.151635	0.889977	0.0506213
cg20913114	0.121151	0.15217	0.890947	0.0501483
cg19548176	0.00713648	0.152311	0.890947	0.0501483
cg11620557	-0.0473868	0.152448	0.890947	0.0501483
cg08421550	-0.0125132	0.152489	0.890947	0.0501483
cg26376280	0.038699	0.152511	0.890947	0.0501483
cg22267542	0.0195287	0.152535	0.890947	0.0501483
cg01771876	0.0155052	0.152579	0.890947	0.0501483
cg11976052	0.0293197	0.152663	0.890947	0.0501483
cg09756125	0.0972587	0.152709	0.890947	0.0501483
cg18088486	0.163391	0.152727	0.890947	0.0501483
cg24114899	-0.0236329	0.15278	0.890947	0.0501483
cg27453644	0.0264486	0.152846	0.890947	0.0501483
cg21294096	-0.00821111	0.152848	0.890947	0.0501483
cg25013753	0.178926	0.152887	0.890947	0.0501483
cg06027927	0.0184723	0.152967	0.890966	0.050139
cg25394109	0.0104727	0.153055	0.891021	0.0501118
cg24197330	-0.00318428	0.153241	0.891532	0.0498633
cg07836887	0.0148388	0.15347	0.891532	0.0498633
cg03115019	-0.0501899	0.15348	0.891532	0.0498633
cg12754571	-0.0706627	0.153586	0.891532	0.0498633
cg04849856	0.0247992	0.153601	0.891532	0.0498633
cg20364988	-0.0178463	0.153608	0.891532	0.0498633
cg05621349	0.00505786	0.153762	0.891623	0.0498187
cg12134602	0.141652	0.153779	0.891623	0.0498187
cg07199894	0.0235189	0.154312	0.893264	0.04902
cg11708454	-0.0304226	0.154332	0.893264	0.04902
cg20676255	-0.0365461	0.154332	0.893264	0.04902
cg23235004	-0.0154589	0.154373	0.893264	0.04902
cg05463948	-0.037166	0.154515	0.89355	0.0488811
cg07660811	-0.0226352	0.154626	0.89355	0.0488811
cg13658777	0.00601593	0.154656	0.89355	0.0488811
cg06075754	-0.117213	0.154981	0.893763	0.0487777
cg11757124	-0.0567449	0.155056	0.893763	0.0487777
cg16645133	-0.00857107	0.155203	0.893763	0.0487777
cg04850045	-0.0376298	0.15525	0.893763	0.0487777
cg25387466	-0.0253541	0.155265	0.893763	0.0487777
cg05295671	0.0208673	0.155297	0.893763	0.0487777
cg18761221	-0.0145857	0.155305	0.893763	0.0487777
cg26343563	-0.0347453	0.155315	0.893763	0.0487777
cg09826364	-0.0393958	0.155409	0.893855	0.048733
cg22753548	0.0352036	0.155753	0.895382	0.0479915
cg19787013	-0.160001	0.156097	0.895986	0.0476987
[truncated: 9,487 more rows]
